# Supplementary material for: Multi-platform proteomic analysis of Alzheimer’s disease cerebrospinal fluid and plasma reveals network biomarkers associated with proteostasis and the matrisome
Source: Alzheimers Res Ther. 2022 Nov 17;14:174. doi: 10.1186/s13195-022-01113-5 (PMC9670630; doi:10.1186/s13195-022-01113-5)
Supplement: Supplementary file 2 — Additional file 2: Supplementary Table 1. Traits for Emory Goizueta Alzheimer's Disease Research Center Cohort. Supplementary Table 2. SomaScan Filter Counts. Supplementary Table 3. Proteins Affected by Depletion of Highly Abundant Proteins in CSF and Plasma. Supplementary Table 4. Platform Overlap with SomaScan, Olink, and MS Depleted CSF. Supplementary Table 5. Platform Overlap with SomaScan, Olink, and MS Undepleted CSF. Supplementary Table 6. Platform Overlap with SomaScan, Olink, and MS Depleted Plasma. Supplementary Table 7. Platform Overlap with SomaScan, Olink, and MS Undepleted Plasma. Supplementary Table 8. Overlap Between CSF and Plasma in Olink. Supplementary Table 9. Overlap Between CSF and Plasma in SomaScan. Supplementary Table 10. Overlap Between CSF and Plasma in MS Depleted. Supplementary Table 11. Overlap Between CSF and Plasma in MS Undepleted. Supplementary Table 12. Correlation Between Olink and SomaScan Measurements in CSF. Supplementary Table 13. Correlation Between Olink and SomaScan Measurements in Plasma. Supplementary Table 14. Correlation Between Olink and TMT-MS Measurements in CSF. Supplementary Table 15. Correlation Between Olink and TMT-MS Measurements in Plasma. Supplementary Table 16. Correlation Between TMT-MS and SomaScan Measurements in CSF. Supplementary Table 17. Correlation Between TMT-MS and SomaScan Measurements in Plasma. Supplementary Table 18. CSF AD Network Module Memberships. Supplementary Table 19. CSF Network Circular Heatmap Values. Supplementary Table 20. Plasma AD Network Module Memberships. Supplementary Table 21. Plasma Network Circular Heatmap Values. Supplementary Table 22. Brain Network Circular Heatmap Values. [file 13195_2022_1113_MOESM2_ESM.xlsx]

## Sheet: Table of Contents
Table of Contents
Table 1. Traits and TMT batch and channel Information for all Emory ADRC cohort samples
Table 2. SomaScan S:N Filter Counts
Table 3. Proteins Affected by Depletion of Highly Abundant Proteins
Table 4. Platform Assay Overlap with SomaScan, Olink, and MS Depleted CSF
Table 5. Platform Assay Overlap with SomaScan, Olink, and MS Undepleted CSF
Table 6. Platform Assay Overlap with SomaScan, Olink, and MS Depleted Plasma
Table 7. Platform Assay Overlap with SomaScan, Olink, and MS Undepleted Plasma
Table 8. Overlap Between CSF and Plasma in Olink
Table 9. Overlap Between CSF and Plasma in SomaScan
Table 10. Overlap Between CSF and Plasma in MS Depleted
Table 11. Overlap Between CSF and Plasma in MS Undepleted
Table 12. Correlation Between Olink and SomaScan Measurements in CSF
Table 13. Correlation Between Olink and SomaScan Measurements in Plasma
Table 14. Correlation Between Olink and TMT-MS Measurements in CSF
Table 15. Correlation Between Olink and TMT-MS Measurements in Plasma
Table 16. Correlation Between TMT-MS and SomaScan Measurements in CSF
Table 17. Correlation Between TMT-MS and SomaScan Measurements in Plasma
Table 18. CSF AD Network Module Memberships
Table 19. CSF Network Circular Heatmap Values
Table 20. Plasma AD Network Module Memberships
Table 21. Plasma Network Circular Heatmap Values
Table 22. Brain Network Circular Heatmap Values

## Sheet: 1.Cohort.Traits
Supplementary Table 1. Traits for Emory Goizueta Alzheimer's Disease Research Center Cohort
Case traits for 37 subjects analyzed in this study. One subject had only SomaScan CSF and plasma data. TMT-MS batch and channel information are provided for each subject. MoCA, Montreal Cognitive Assessment (higher scores indicate better cognition).
																MS.CSFdepleted	MS.CSFneat	MS.plasmaDepleted	MS.plasmaNeat	Olink 36 (CSF and plasma)	SomaScan 36 (CSF and plasma)
GUID	Sex.Text	Sex	Clinical.Diagnosis	Race.Text	Race.AfricanAmerican	Age.Collection	ApoE.Genotype	APOE4.Dose	AB42	T-Tau	P-Tau	AB.TauRatio	AD.BiomarkerPositive.Text	AD.BiomarkerPositive	MoCA	batch.channel	batch.channel	batch.channel	batch.channel	Assayed	Assayed
43221	male	1	AD	Caucasian or White	0	78	e34	1	91.37	119.35	73.6973	0.765563	AD	1	9	b09.130C	b01.128N	b14.130N	b04.128N	TRUE	FALSE
46399	male	1	AD	Caucasian or White	0	74	e44	2	260.7	285.26	21.2184	0.913903	AD	1	22	b11.128N	b03.129C	b16.127N	b06.129C	TRUE	TRUE
47277	female	0	AD	Caucasian or White	0	68	e33	0	305.5	246.49	72.8429	1.2394	AD	1	19	b09.130N	b03.128N	b14.129C	b06.128N	TRUE	TRUE
43913	male	1	AD	Caucasian or White	0	75	e44	2	155.18	123.35	57.3101	1.25805	AD	1	NA	b10.129C	b03.131C	b15.129N	b06.131C	TRUE	TRUE
44073	female	0	AD	Caucasian or White	0	61	e33	0	206.43	157.77	63.1348	1.30842	AD	1	5	b11.129N	b02.131N	b16.128C	b05.131N	TRUE	TRUE
45130	female	0	AD	Caucasian or White	0	50	e34	1	382.68	291.49	72.7499	1.31284	AD	1	NA	b09.128C	b02.129N	b14.128N	b05.129N	TRUE	TRUE
44760	male	1	AD	Caucasian or White	0	75	e34	1	163.87	118.9	59.3289	1.37822	AD	1	22	b07.129N	b03.129N	b12.128C	b06.129N	TRUE	TRUE
47248	female	0	AD	Caucasian or White	0	59	e44	2	152.75	109.17	35.9872	1.39919	AD	1	20	b07.128N	b03.130C	b12.127N	b06.130C	TRUE	TRUE
43981	female	0	AD	Caucasian or White	0	52	e33	0	267.95	187.86	62.534	1.42633	AD	1	NA	b07.130N	b01.130N	b12.129C	b04.130N	TRUE	TRUE
44745	female	0	AD	Caucasian or White	0	52	e33	0	321.47	213.71	91.0604	1.50423	AD	1	9	b10.131N	b02.127C	b15.130C	b05.127C	TRUE	TRUE
45099	male	1	AD	Caucasian or White	0	91	e34	1	219.06	142.45	81.4108	1.5378	AD	1	NA	b08.129N	b01.130C	b13.128C	b04.130C	TRUE	TRUE
46494	male	1	AD	Caucasian or White	0	76	e44	2	189.53	119.79	54.2444	1.58219	AD	1	18	b10.128C	b01.129N	b15.128N	b04.129N	TRUE	TRUE
44436	female	0	AD	Caucasian or White	0	66	e44	2	216.61	136.77	54.8868	1.58375	AD	1	19	b08.129C	b01.132N	b13.129N	b04.132N	TRUE	TRUE
47232	female	0	AD	Black or African American	1	50	e33	0	220.67	115.06	61.2226	1.91787	AD	1	7	b09.131C	b01.128C	b14.131N	b04.128C	TRUE	TRUE
44612	male	1	AD	Black or African American	1	65	e44	2	133.81	67.79	71.1124	1.97389	AD	1	4	b08.128C	b02.132C	b13.128N	b05.132C	TRUE	TRUE
44820	male	1	AD	Black or African American	1	51	e33	0	321.52	111.43	56.2297	2.8854	AD	1	6	b11.131C	b02.130C	b16.131N	b05.130C	TRUE	TRUE
44498	male	1	AD	Black or African American	1	56	e44	2	197.44	67.81	38.22	2.91166	AD	1	5	b10.130N	b02.132N	b15.129C	b05.132N	TRUE	TRUE
45128	male	1	AD	Black or African American	1	75	e44	2	223.44	59.03	29.5865	3.78519	AD	1	19	b11.131N	b03.132N	b16.130C	b06.132N	TRUE	TRUE
38429	male	1	Normal	Caucasian or White	0	81	e33	0	608.817	76.1979	40.0739	7.98995	Control	0	29	b09.129C	b02.133N	b14.129N	b05.133N	TRUE	TRUE
50419	male	1	Normal	Caucasian or White	0	79	e23	0	650.64	79.92	19.4817	8.14114	Control	0	22	b11.129C	b01.131N	b16.129N	b04.131N	TRUE	TRUE
46931	female	0	Normal	Black or African American	1	72	e33	0	583.56	43.57	32.3148	13.3936	Control	0	25	b10.130C	b03.133N	b15.130N	b06.133N	TRUE	TRUE
47480	male	1	Normal	Black or African American	1	72	e33	0	598.98	59.75	23.8719	10.0248	Control	0	29	b11.130C	b02.130N	b16.130N	b05.130N	TRUE	TRUE
42729	male	1	Normal	Caucasian or White	0	61	e34	1	663.71	61.89	49.2558	10.724	Control	0	27	b07.128C	b03.127C	b12.128N	b06.127C	TRUE	TRUE
44706	male	1	Normal	Caucasian or White	0	64	e33	0	495.68	45.22	24.0265	10.9615	Control	0	28	b11.130N	b01.127C	b16.129C	b04.127C	TRUE	TRUE
40545	male	1	Normal	Caucasian or White	0	76	e33	0	492.44	40.22	19.36	12.2437	Control	0	28	b10.129N	b02.128N	b15.128C	b05.128N	TRUE	TRUE
43881	male	1	Normal	Caucasian or White	0	80	e34	1	553.53	44.17	13.1215	12.5318	Control	0	27	b09.129N	b01.131C	b14.128C	b04.131C	TRUE	TRUE
41236	male	1	Normal	Caucasian or White	0	67	e33	0	745.79	54.89	28.15	13.587	Control	0	25	b09.131N	b01.133N	b14.130C	b04.133N	TRUE	TRUE
48082	male	1	Normal	Caucasian or White	0	49	e33	0	616.85	40.33	35.4149	15.2951	Control	0	29	b08.130N	b01.132C	b13.129C	b04.132C	TRUE	TRUE
49495	female	0	Normal	Caucasian or White	0	60	e33	0	528.27	32.92	21.4245	16.0471	Control	0	28	b10.131C	b01.129C	b15.131N	b04.129C	TRUE	TRUE
45861	female	0	Normal	Black or African American	1	66	e23	0	445.04	26.67	27.6782	16.6869	Control	0	26	b08.130C	b03.131N	b13.130N	b06.131N	TRUE	TRUE
46390	female	0	Normal	Black or African American	1	55	e24	1	520.72	29.38	16.4176	17.7236	Control	0	28	b07.129C	b02.129C	b12.129N	b05.129C	TRUE	TRUE
43738	female	0	Normal	Black or African American	1	70	e34	1	524.14	25.94	21.7713	20.2059	Control	0	26	b07.131C	b03.130N	b12.131N	b06.130N	TRUE	TRUE
57450	male	1	Normal	Black or African American	1	69	e23	0	467.35	22.96	22.56	20.355	Control	0	26	b09.128N	b02.131C	b14.127N	b05.131C	TRUE	TRUE
46103	female	0	Normal	Black or African American	1	70	e33	0	467.8	22.6	19.1568	20.6991	Control	0	28	b08.131C	b03.132C	b13.131N	b06.132C	TRUE	TRUE
44467	female	0	Normal	Caucasian or White	0	62	e34	1	690.64	31.71	25.7481	21.7799	Control	0	29	b10.128N	b02.128C	b15.127N	b05.128C	TRUE	TRUE
47361	male	1	Normal	Caucasian or White	0	82	e33	0	464.33	16.98	17.5186	27.3457	Control	0	24	b08.128N	b03.128C	b13.127N	b06.128C	TRUE	TRUE
48222	female	0	AD	Black or African American	1	63	e44	2	214.651	53.8406	36.8558	3.98679	AD	1	16	NA	NA	NA	NA	FALSE	TRUE

## Sheet: 2.SomaScan.CSF.Filter.Counts
Supplementary Table 2. SomaScan Filter Counts
Counts of Individual Missing Values in log2(Background-subtracted Abundance) SomaScan Matrices. Values for raw relative fluorescence units (RFU) and processed data(cleanDat) are provided.
			Missing Values
	Count of	Starting Count	for 35 Paired Samples	Additional Missing Values with Requirement of Minimum (S-N)/N Listed
	Aptamers (Rows)	of Missing Values	after First Pass Filter	0	0.15	0.25	0.3	0.35	0.4	0.45	0.5	0.625	0.75	1	2	4	8
cleanDat.Soma.plasma	7574	7580	6	0	57	148	231	324	419	524	663	1092	1797	4162	77801	164366	244313
cleanDat.Soma.CSF	6737	9639	2902	0	35887	75612	90506	101716	110640	117449	122899	133117	140267	149908	183401	208044	227338
rawRFUdat.Soma.plasma	7574	7574	0	6	63	154	237	330	425	530	669	1098	1803	4168	77807	164372	244319
rawRFUdat.Soma.CSF	6737	6737	0	2882	38789	78514	93408	104618	113542	120351	125801	136019	143169	152810	186303	210946	230240
			Percent Missing Values with Requirement of Minimum (S-N)/N Listed
			after First Pass	0	0.15	0.25	0.3	0.35	0.4	0.45	0.5	0.625	0.75	1	2	4	8
			2.26338e-05	0	0.000215021	0.000558301	0.000871402	0.00122223	0.0015806	0.00197669	0.00250104	0.00411936	0.00677883	0.0157003	0.293489	0.620038	0.921623
			0.0123073	0	0.152196	0.320668	0.383833	0.431375	0.469221	0.498098	0.521211	0.564545	0.594868	0.635756	0.777799	0.882309	0.964134
			0	2.26338e-05	0.000237655	0.000580935	0.000894036	0.00124486	0.00160323	0.00199932	0.00252367	0.00414199	0.00680146	0.015723	0.293512	0.620061	0.921645
			0	0.0122225	0.164503	0.332976	0.396141	0.443682	0.481528	0.510405	0.533519	0.576853	0.607176	0.648063	0.790106	0.894616	0.976441
				Total Missing Values with Requirement of Minimum (S-N)/N Listed
				0	0.15	0.25	0.3	0.35	0.4	0.45	0.5	0.625	0.75	1	2	4	8
				7580	7637	7728	7811	7904	7999	8104	8243	8672	9377	11742	85381	171946	251893
				9639	45526	85251	100145	111355	120279	127088	132538	142756	149906	159547	193040	217683	236977
				7580	7637	7728	7811	7904	7999	8104	8243	8672	9377	11742	85381	171946	251893
				9619	45526	85251	100145	111355	120279	127088	132538	142756	149906	159547	193040	217683	236977

## Sheet: 3.DepletionAffectedProteins
Supplementary Table 3. Proteins Affected by Depletion of Highly Abundant Proteins in CSF and Plasma
Proteins that were discordant in their differential abundance between AD and control subjects, as well as proteins with negative Pearson rho across depleted and undepleted matched protein measurements across the 36 case samples, were considered significantly affected by depletion of the top 14 most highly abundant plasma proteins.
CSF Protein	Pearson Rho (CSF)		Plasma Protein	Pearson Rho (Plasma)
IGHG1|A0A087X010	0.249303		GC|D6RF20	-0.175707
DSC1|Q08554	0.356316		IGFBP4|P22692	0.0583667
SERPINB12|Q96P63	-0.00868977		PSMA2|P25787	0.541088
PIP|P12273	0.156011		TPP2|P29144	0.178645
HIST2H2BE|Q16778	-0.0135632		ITLN1|Q8WWA0	0.141299
MAGED2|Q9UNF1	-0.340176		ANTXR2|P58335-4	0.0551769
CST7|O76096	0.794439		IGKV1-16|P04430	0.588715
CKB|P12277	0.500257		IGKV6D-41|A0A0C4DH26	0.224604
KRT1|P04264	-0.212198		NRCAM|Q92823	-0.362412
KRT2|P35908	-0.15231		KRT2|P35908	-0.109289
KRT9|P35527	-0.171667		KRT6C|P48668	-0.245732
KRT10|P13645	-0.00267236		KRT16|P08779	-0.221855
DSP|P15924	-0.123016		NEGR1|Q7Z3B1	-0.383371
KRT14|P02533	-0.175653		KRT17|Q04695	-0.000839051
KRT5|P13647	-0.158094		SNED1|Q8TER0	-0.348355
KRT6A|P02538	-0.00909145		NPC2|P61916	-0.07072
KRT6C|P48668	-0.118114		FLG2|Q5D862	-0.0802459
HRNR|Q86YZ3	-0.258439		EXT2|Q93063	-0.210788
JUP|P14923	-0.0617853		ICOSLG|O75144	-0.0113932
FLG|P20930	-0.165525		0|P01622	-0.030484
KRT85|P78386	-0.164121		GPNMB|Q14956	-0.00476482
DSG1|Q02413	-0.051187		S100A7|P31151	-0.376429
ACO2|A2A274	-0.0204167		HIST2H2BF|Q5QNW6	-0.134161
KRT80|Q6KB66	-0.113954		CSTA|P01040	-0.502011
CASP14|P31944	-0.018184		PRSS1|E7EQ64	-0.180138
TGM3|Q08188	-0.062421		PSMB3|P49720	-0.539541
SERPINB3|P29508	-0.225137		AHNAK|Q09666	-0.520416
CALML5|Q9NZT1	-0.494655
CSTA|P01040	-0.165055
GSDMA|Q96QA5	-0.376795
SCGB1D2|O95969	-0.23105
DIP2B|Q9P265	-0.297909

## Sheet: 4.Overlap.CSF.MSdepleted
Supplementary Table 4. Platform Overlap with SomaScan, Olink, and MS Depleted CSF
Cerebrospinal fluid (CSF) was depleted of the top 14 most highly abundant plasma proteins prior to MS analysis. The columns labeled by column letter(s) (gold header) have 1's representing unique presence in that column or columns. Therefore, a gene product that is only present in column B will count as a 1 in the gold "Column B" column, but a gene product present in column B and another column wi…
				1525	172	1167	192	1061	117	421	Total Counts
Gene Symbol	SomaScan.CSF	Olink.CSF	MS.CSF.Depleted	Column B	Column C	Column D	BC	BD	CD	BCD
RAF1	1	0	0	1	0	0	0	0	0	0
OCRL	1	0	0	1	0	0	0	0	0	0
DLD	1	0	1	0	0	0	0	1	0	0
PNP	1	0	1	0	0	0	0	1	0	0
HNF4A	1	0	0	1	0	0	0	0	0	0
NCF2	1	1	0	0	0	0	1	0	0	0
RAD23A	1	0	1	0	0	0	0	1	0	0
RBBP9	1	0	1	0	0	0	0	1	0	0
ACBD6	1	0	0	1	0	0	0	0	0	0
EIF2B1	1	0	0	1	0	0	0	0	0	0
NEFL	1	1	1	0	0	0	0	0	0	1
STAR	1	0	0	1	0	0	0	0	0	0
APRT	1	0	0	1	0	0	0	0	0	0
STUB1	1	0	1	0	0	0	0	1	0	0
ENO2	1	1	1	0	0	0	0	0	0	1
STAT3	1	0	0	1	0	0	0	0	0	0
IRF1	1	0	0	1	0	0	0	0	0	0
PDGFRA	1	1	1	0	0	0	0	0	0	1
STAT6	1	0	0	1	0	0	0	0	0	0
ANGPTL3	1	1	1	0	0	0	0	0	0	1
MCL1	1	0	0	1	0	0	0	0	0	0
STX12	1	0	1	0	0	0	0	1	0	0
SCARA5	1	1	1	0	0	0	0	0	0	1
NPDC1	1	1	1	0	0	0	0	0	0	1
KIR2DS2	1	0	0	1	0	0	0	0	0	0
AGA	1	0	1	0	0	0	0	1	0	0
CSF2RA	1	1	1	0	0	0	0	0	0	1
AMY2B	1	0	1	0	0	0	0	1	0	0
CLMP	1	1	1	0	0	0	0	0	0	1
TMEM190	1	0	0	1	0	0	0	0	0	0
APOM	1	1	1	0	0	0	0	0	0	1
NUCB1	1	0	1	0	0	0	0	1	0	0
IL18RAP	1	0	0	1	0	0	0	0	0	0
CHIT1	1	1	1	0	0	0	0	0	0	1
ALPI	1	0	0	1	0	0	0	0	0	0
TNFRSF14	1	1	1	0	0	0	0	0	0	1
MMP10	1	1	0	0	0	0	1	0	0	0
CD59	1	1	1	0	0	0	0	0	0	1
MAGEA4	1	0	0	1	0	0	0	0	0	0
RPN1	1	0	0	1	0	0	0	0	0	0
TMEM106A	1	0	0	1	0	0	0	0	0	0
COL6A3	1	0	1	0	0	0	0	1	0	0
PTGDS	1	0	1	0	0	0	0	1	0	0
MXRA8	1	0	1	0	0	0	0	1	0	0
NRAS	1	0	0	1	0	0	0	0	0	0
TOR1AIP2	1	0	1	0	0	0	0	1	0	0
GLB1	1	1	1	0	0	0	0	0	0	1
TEX29	1	0	0	1	0	0	0	0	0	0
PCDH9	1	0	1	0	0	0	0	1	0	0
NETO2	1	0	1	0	0	0	0	1	0	0
SLITRK3	1	0	1	0	0	0	0	1	0	0
MFAP2	1	0	1	0	0	0	0	1	0	0
CST8	1	0	0	1	0	0	0	0	0	0
B2M	1	0	1	0	0	0	0	1	0	0
PUF60	1	0	0	1	0	0	0	0	0	0
PLXDC2	1	0	1	0	0	0	0	1	0	0
POMK	1	0	1	0	0	0	0	1	0	0
RAET1L	1	0	0	1	0	0	0	0	0	0
CLGN	1	0	0	1	0	0	0	0	0	0
HTN3	1	0	0	1	0	0	0	0	0	0
APMAP	1	0	1	0	0	0	0	1	0	0
TOR1AIP1	1	0	1	0	0	0	0	1	0	0
HTN1	1	0	0	1	0	0	0	0	0	0
PLOD3	1	0	1	0	0	0	0	1	0	0
GOLM2	1	0	0	1	0	0	0	0	0	0
MPZ	1	0	1	0	0	0	0	1	0	0
LRP2	1	0	1	0	0	0	0	1	0	0
MSMB	1	1	0	0	0	0	1	0	0	0
SPINK13	1	0	0	1	0	0	0	0	0	0
APLP2	1	0	1	0	0	0	0	1	0	0
ELAPOR1	1	0	0	1	0	0	0	0	0	0
TINF2	1	0	0	1	0	0	0	0	0	0
ASCC1	1	0	0	1	0	0	0	0	0	0
GNPTG	1	0	1	0	0	0	0	1	0	0
STX4	1	0	0	1	0	0	0	0	0	0
SEMA3E	1	0	1	0	0	0	0	1	0	0
TMX2	1	0	0	1	0	0	0	0	0	0
LRP1	1	1	1	0	0	0	0	0	0	1
IGSF11	1	0	0	1	0	0	0	0	0	0
COL28A1	1	0	1	0	0	0	0	1	0	0
ACE	1	0	1	0	0	0	0	1	0	0
SERPINB1	1	0	1	0	0	0	0	1	0	0
FBLN5	1	0	1	0	0	0	0	1	0	0
CSF1	1	1	1	0	0	0	0	0	0	1
SLITRK1	1	0	1	0	0	0	0	1	0	0
DKK3	1	1	1	0	0	0	0	0	0	1
HSPA1A	1	0	0	1	0	0	0	0	0	0
UCN3	1	0	0	1	0	0	0	0	0	0
KERA	1	0	0	1	0	0	0	0	0	0
GRIA4	1	0	1	0	0	0	0	1	0	0
TMED2	1	0	0	1	0	0	0	0	0	0
CSGALNACT2	1	0	0	1	0	0	0	0	0	0
CLEC4G	1	1	0	0	0	0	1	0	0	0
LRRC52	1	0	0	1	0	0	0	0	0	0
EFNA2	1	0	0	1	0	0	0	0	0	0
PILRA	1	1	1	0	0	0	0	0	0	1
SMPD1	1	1	1	0	0	0	0	0	0	1
FBLN1	1	0	1	0	0	0	0	1	0	0
LINGO3	1	0	1	0	0	0	0	1	0	0
B4GALT6	1	0	1	0	0	0	0	1	0	0
HHIP	1	0	1	0	0	0	0	1	0	0
A4GNT	1	0	0	1	0	0	0	0	0	0
EBI3	1	0	1	0	0	0	0	1	0	0
HNRNPDL	1	0	0	1	0	0	0	0	0	0
PLXNB2	1	1	1	0	0	0	0	0	0	1
PPP4R3A	1	0	0	1	0	0	0	0	0	0
SPAST	1	0	0	1	0	0	0	0	0	0
FAM163B	1	0	0	1	0	0	0	0	0	0
C6orf89	1	0	0	1	0	0	0	0	0	0
MRAP2	1	0	0	1	0	0	0	0	0	0
SCGN	1	0	0	1	0	0	0	0	0	0
STMN2	1	0	1	0	0	0	0	1	0	0
ASPRV1	1	0	1	0	0	0	0	1	0	0
STX8	1	1	1	0	0	0	0	0	0	1
NTM	1	0	1	0	0	0	0	1	0	0
GALNT13	1	0	1	0	0	0	0	1	0	0
PLA2R1	1	0	1	0	0	0	0	1	0	0
CYB5D2	1	0	0	1	0	0	0	0	0	0
CD58	1	1	1	0	0	0	0	0	0	1
STX6	1	0	1	0	0	0	0	1	0	0
PLD3	1	0	1	0	0	0	0	1	0	0
GCSH	1	0	1	0	0	0	0	1	0	0
AHSG	1	0	1	0	0	0	0	1	0	0
PRL	1	0	1	0	0	0	0	1	0	0
ART3	1	0	1	0	0	0	0	1	0	0
UCMA	1	0	0	1	0	0	0	0	0	0
ACHE	1	0	1	0	0	0	0	1	0	0
NRG3	1	0	1	0	0	0	0	1	0	0
LRRK2	1	0	0	1	0	0	0	0	0	0
BGLAP	1	0	1	0	0	0	0	1	0	0
GPD1	1	0	0	1	0	0	0	0	0	0
IGHA1	1	0	1	0	0	0	0	1	0	0
N6AMT1	1	0	0	1	0	0	0	0	0	0
PDXK	1	0	1	0	0	0	0	1	0	0
REG4	1	1	0	0	0	0	1	0	0	0
CHI3L1	1	1	1	0	0	0	0	0	0	1
ENO1	1	0	1	0	0	0	0	1	0	0
SVEP1	1	0	1	0	0	0	0	1	0	0
C11orf87	1	0	1	0	0	0	0	1	0	0
SPATA20	1	0	0	1	0	0	0	0	0	0
VWC2	1	1	1	0	0	0	0	0	0	1
SPG21	1	0	0	1	0	0	0	0	0	0
CACNB4	1	0	0	1	0	0	0	0	0	0
MRPL55	1	0	0	1	0	0	0	0	0	0
COL1A1	1	1	1	0	0	0	0	0	0	1
ANGPTL1	1	1	1	0	0	0	0	0	0	1
KIAA1549L	1	0	1	0	0	0	0	1	0	0
COL6A1	1	0	1	0	0	0	0	1	0	0
KLK13	1	1	0	0	0	0	1	0	0	0
RNF122	1	0	0	1	0	0	0	0	0	0
FLNA	1	0	1	0	0	0	0	1	0	0
MILR1	1	1	1	0	0	0	0	0	0	1
THSD7A	1	0	1	0	0	0	0	1	0	0
CHGA	1	0	1	0	0	0	0	1	0	0
CLEC12A	1	0	0	1	0	0	0	0	0	0
TINAGL1	1	1	1	0	0	0	0	0	0	1
PKLR	1	0	0	1	0	0	0	0	0	0
CXADR	1	1	1	0	0	0	0	0	0	1
ITGB7	1	0	0	1	0	0	0	0	0	0
NAGPA	1	0	1	0	0	0	0	1	0	0
TBCE	1	0	0	1	0	0	0	0	0	0
TXNDC5	1	1	1	0	0	0	0	0	0	1
DNAJB9	1	0	0	1	0	0	0	0	0	0
CDH15	1	1	1	0	0	0	0	0	0	1
TPMT	1	0	0	1	0	0	0	0	0	0
FGFBP3	1	0	0	1	0	0	0	0	0	0
PCOLCE	1	1	1	0	0	0	0	0	0	1
ASL	1	0	1	0	0	0	0	1	0	0
ADGRF1	1	0	0	1	0	0	0	0	0	0
BPIFB1	1	0	0	1	0	0	0	0	0	0
QDPR	1	1	1	0	0	0	0	0	0	1
MADCAM1	1	0	1	0	0	0	0	1	0	0
TRABD	1	0	0	1	0	0	0	0	0	0
CASQ1	1	0	1	0	0	0	0	1	0	0
ALDH1A1	1	1	1	0	0	0	0	0	0	1
SELPLG	1	1	0	0	0	0	1	0	0	0
CHCHD10	1	0	0	1	0	0	0	0	0	0
ATF6	1	0	1	0	0	0	0	1	0	0
COL11A2	1	0	0	1	0	0	0	0	0	0
GABBR1	1	0	1	0	0	0	0	1	0	0
GAD1	1	0	0	1	0	0	0	0	0	0
MSR1	1	1	1	0	0	0	0	0	0	1
SELENOS	1	0	0	1	0	0	0	0	0	0
CYB5A	1	0	1	0	0	0	0	1	0	0
LRRN1	1	1	1	0	0	0	0	0	0	1
TNR	1	1	1	0	0	0	0	0	0	1
WWP1	1	0	0	1	0	0	0	0	0	0
CREB3L4	1	0	0	1	0	0	0	0	0	0
PCBD1	1	0	1	0	0	0	0	1	0	0
CHFR	1	0	0	1	0	0	0	0	0	0
CSNK2B	1	0	0	1	0	0	0	0	0	0
ARHGAP25	1	0	0	1	0	0	0	0	0	0
BLK	1	0	0	1	0	0	0	0	0	0
TALDO1	1	0	1	0	0	0	0	1	0	0
P4HA2	1	0	0	1	0	0	0	0	0	0
PLCB1	1	0	1	0	0	0	0	1	0	0
EIF5A2	1	0	0	1	0	0	0	0	0	0
ESS2	1	0	0	1	0	0	0	0	0	0
RRM1	1	0	0	1	0	0	0	0	0	0
TYMP	1	1	0	0	0	0	1	0	0	0
MFN1	1	0	0	1	0	0	0	0	0	0
TENM4	1	0	1	0	0	0	0	1	0	0
AK2	1	0	0	1	0	0	0	0	0	0
ZNF18	1	0	0	1	0	0	0	0	0	0
SYK	1	0	0	1	0	0	0	0	0	0
BLVRA	1	0	1	0	0	0	0	1	0	0
ATF6B	1	0	1	0	0	0	0	1	0	0
WFDC2	1	1	1	0	0	0	0	0	0	1
MVK	1	0	0	1	0	0	0	0	0	0
FBXL4	1	0	0	1	0	0	0	0	0	0
EHD4	1	0	0	1	0	0	0	0	0	0
FAH	1	0	1	0	0	0	0	1	0	0
RUFY1	1	0	0	1	0	0	0	0	0	0
RECQL	1	0	0	1	0	0	0	0	0	0
DNAJB2	1	0	1	0	0	0	0	1	0	0
SOCS3	1	0	0	1	0	0	0	0	0	0
PYGL	1	0	0	1	0	0	0	0	0	0
GALK1	1	0	0	1	0	0	0	0	0	0
CAPZA1	1	0	1	0	0	0	0	1	0	0
P4HB	1	1	1	0	0	0	0	0	0	1
EIF3G	1	0	0	1	0	0	0	0	0	0
GALE	1	0	0	1	0	0	0	0	0	0
PCBP1	1	0	1	0	0	0	0	1	0	0
RBFOX2	1	0	0	1	0	0	0	0	0	0
VPS4A	1	0	0	1	0	0	0	0	0	0
HAVCR2	1	1	1	0	0	0	0	0	0	1
SPOCK1	1	1	1	0	0	0	0	0	0	1
UBL4A	1	0	0	1	0	0	0	0	0	0
DYNLL2	1	0	1	0	0	0	0	1	0	0
APOL1	1	0	1	0	0	0	0	1	0	0
HMBS	1	0	0	1	0	0	0	0	0	0
VSIR	1	0	1	0	0	0	0	1	0	0
MUSK	1	0	0	1	0	0	0	0	0	0
ARFGAP1	1	0	0	1	0	0	0	0	0	0
SMURF1	1	0	0	1	0	0	0	0	0	0
KLRC3	1	0	0	1	0	0	0	0	0	0
DNM2	1	0	0	1	0	0	0	0	0	0
MAP1LC3B	1	0	1	0	0	0	0	1	0	0
ERH	1	0	0	1	0	0	0	0	0	0
DAPP1	1	0	0	1	0	0	0	0	0	0
HSF1	1	0	0	1	0	0	0	0	0	0
UBE2V1	1	0	0	1	0	0	0	0	0	0
AHSA1	1	0	1	0	0	0	0	1	0	0
RGS10	1	0	0	1	0	0	0	0	0	0
TAGLN2	1	0	1	0	0	0	0	1	0	0
B3GALT2	1	0	0	1	0	0	0	0	0	0
FZD10	1	0	0	1	0	0	0	0	0	0
SMAP1	1	0	0	1	0	0	0	0	0	0
EVL	1	0	0	1	0	0	0	0	0	0
CLINT1	1	0	0	1	0	0	0	0	0	0
ARFGAP2	1	0	0	1	0	0	0	0	0	0
GJD2	1	0	0	1	0	0	0	0	0	0
AGFG1	1	0	0	1	0	0	0	0	0	0
GGA3	1	0	0	1	0	0	0	0	0	0
CRABP2	1	0	0	1	0	0	0	0	0	0
PTP4A2	1	0	0	1	0	0	0	0	0	0
MET	1	1	1	0	0	0	0	0	0	1
PTPN11	1	0	0	1	0	0	0	0	0	0
DDR1	1	1	1	0	0	0	0	0	0	1
TNFRSF18	1	0	0	1	0	0	0	0	0	0
TREM2	1	0	1	0	0	0	0	1	0	0
AAGAB	1	0	0	1	0	0	0	0	0	0
ARHGAP1	1	0	0	1	0	0	0	0	0	0
TJP1	1	0	0	1	0	0	0	0	0	0
CD7	1	0	0	1	0	0	0	0	0	0
CBL	1	0	0	1	0	0	0	0	0	0
BPGM	1	0	1	0	0	0	0	1	0	0
SMAD4	1	0	0	1	0	0	0	0	0	0
EEF2K	1	0	0	1	0	0	0	0	0	0
RPIA	1	0	1	0	0	0	0	1	0	0
EGFLAM	1	0	1	0	0	0	0	1	0	0
AARS1	1	0	1	0	0	0	0	1	0	0
CCM2	1	0	0	1	0	0	0	0	0	0
ETS2	1	0	0	1	0	0	0	0	0	0
STAT1	1	0	0	1	0	0	0	0	0	0
SRI	1	0	1	0	0	0	0	1	0	0
IGBP1	1	0	1	0	0	0	0	1	0	0
RUVBL1	1	0	0	1	0	0	0	0	0	0
CRYGD	1	0	1	0	0	0	0	1	0	0
MACO1	1	0	0	1	0	0	0	0	0	0
APOF	1	0	1	0	0	0	0	1	0	0
TPM3	1	0	1	0	0	0	0	1	0	0
TRA2B	1	0	0	1	0	0	0	0	0	0
PAFAH1B3	1	0	1	0	0	0	0	1	0	0
TAPBP	1	0	0	1	0	0	0	0	0	0
CBR1	1	0	1	0	0	0	0	1	0	0
COPS7B	1	0	0	1	0	0	0	0	0	0
PDLIM4	1	0	0	1	0	0	0	0	0	0
ARL1	1	0	0	1	0	0	0	0	0	0
DARS2	1	0	0	1	0	0	0	0	0	0
HIBCH	1	0	0	1	0	0	0	0	0	0
CCDC50	1	0	0	1	0	0	0	0	0	0
STAMBPL1	1	0	0	1	0	0	0	0	0	0
RAB39B	1	0	0	1	0	0	0	0	0	0
RAB22A	1	0	0	1	0	0	0	0	0	0
YWHAB	1	0	1	0	0	0	0	1	0	0
TPRKB	1	0	0	1	0	0	0	0	0	0
ARF6	1	0	0	1	0	0	0	0	0	0
CACYBP	1	0	1	0	0	0	0	1	0	0
ARL11	1	0	0	1	0	0	0	0	0	0
GSTO1	1	0	1	0	0	0	0	1	0	0
MPG	1	0	0	1	0	0	0	0	0	0
NMT1	1	0	0	1	0	0	0	0	0	0
PPIH	1	0	0	1	0	0	0	0	0	0
ADI1	1	0	1	0	0	0	0	1	0	0
CHP1	1	0	0	1	0	0	0	0	0	0
PSMA7	1	0	1	0	0	0	0	1	0	0
SIRT5	1	0	0	1	0	0	0	0	0	0
HNRNPA1	1	0	1	0	0	0	0	1	0	0
MAPRE1	1	0	0	1	0	0	0	0	0	0
STAU1	1	0	0	1	0	0	0	0	0	0
CLIC5	1	0	0	1	0	0	0	0	0	0
TSN	1	0	1	0	0	0	0	1	0	0
RPL30	1	0	0	1	0	0	0	0	0	0
PRKAR1B	1	0	1	0	0	0	0	1	0	0
GLRX2	1	0	0	1	0	0	0	0	0	0
MCTS1	1	0	0	1	0	0	0	0	0	0
LAMTOR3	1	0	0	1	0	0	0	0	0	0
CLIC4	1	0	1	0	0	0	0	1	0	0
OTUB2	1	0	0	1	0	0	0	0	0	0
GABARAPL2	1	0	1	0	0	0	0	1	0	0
NUDT16L1	1	0	0	1	0	0	0	0	0	0
TAX1BP3	1	0	0	1	0	0	0	0	0	0
SH3GL2	1	0	1	0	0	0	0	1	0	0
UBA2	1	0	0	1	0	0	0	0	0	0
TBCA	1	0	1	0	0	0	0	1	0	0
GPR68	1	0	0	1	0	0	0	0	0	0
PDCD5	1	0	1	0	0	0	0	1	0	0
RAD23B	1	0	1	0	0	0	0	1	0	0
FKBP6	1	0	0	1	0	0	0	0	0	0
CKS1B	1	0	0	1	0	0	0	0	0	0
CDC34	1	0	0	1	0	0	0	0	0	0
CALCOCO2	1	0	0	1	0	0	0	0	0	0
RGS7	1	0	0	1	0	0	0	0	0	0
RHOG	1	0	0	1	0	0	0	0	0	0
SMTN	1	0	0	1	0	0	0	0	0	0
HPGDS	1	0	0	1	0	0	0	0	0	0
RAD51D	1	0	0	1	0	0	0	0	0	0
NOVA1	1	0	0	1	0	0	0	0	0	0
NT5C	1	0	1	0	0	0	0	1	0	0
PKN1	1	0	0	1	0	0	0	0	0	0
TNFAIP8	1	0	0	1	0	0	0	0	0	0
NIP7	1	0	0	1	0	0	0	0	0	0
KEAP1	1	0	0	1	0	0	0	0	0	0
CCT5	1	0	1	0	0	0	0	1	0	0
ARL3	1	0	1	0	0	0	0	1	0	0
EFS	1	0	0	1	0	0	0	0	0	0
EDN2	1	0	0	1	0	0	0	0	0	0
MTHFD1	1	0	0	1	0	0	0	0	0	0
MAGEA3	1	0	0	1	0	0	0	0	0	0
ARF3	1	0	1	0	0	0	0	1	0	0
PSMB5	1	0	1	0	0	0	0	1	0	0
ARAF	1	0	0	1	0	0	0	0	0	0
ARL2	1	0	0	1	0	0	0	0	0	0
TMOD1	1	0	0	1	0	0	0	0	0	0
FERMT3	1	0	0	1	0	0	0	0	0	0
PABPC4	1	0	0	1	0	0	0	0	0	0
PSMB1	1	0	1	0	0	0	0	1	0	0
STK24	1	0	0	1	0	0	0	0	0	0
PPM1A	1	0	0	1	0	0	0	0	0	0
SEPTIN11	1	0	1	0	0	0	0	1	0	0
PPP2R1A	1	0	1	0	0	0	0	1	0	0
ATG7	1	0	0	1	0	0	0	0	0	0
LANCL2	1	0	0	1	0	0	0	0	0	0
ARFIP2	1	0	0	1	0	0	0	0	0	0
NAT1	1	0	0	1	0	0	0	0	0	0
TRDMT1	1	0	0	1	0	0	0	0	0	0
INPP5B	1	0	0	1	0	0	0	0	0	0
ARRB1	1	0	0	1	0	0	0	0	0	0
RPE	1	0	0	1	0	0	0	0	0	0
MDH2	1	0	1	0	0	0	0	1	0	0
GNAI3	1	0	0	1	0	0	0	0	0	0
NAPB	1	0	1	0	0	0	0	1	0	0
TSTA3	1	0	0	1	0	0	0	0	0	0
PANK3	1	0	0	1	0	0	0	0	0	0
OLA1	1	0	1	0	0	0	0	1	0	0
GABARAPL1	1	0	1	0	0	0	0	1	0	0
TST	1	0	0	1	0	0	0	0	0	0
GDA	1	0	1	0	0	0	0	1	0	0
SULT1B1	1	0	0	1	0	0	0	0	0	0
DARS1	1	0	0	1	0	0	0	0	0	0
FLII	1	0	0	1	0	0	0	0	0	0
SNRPA	1	0	0	1	0	0	0	0	0	0
KYAT3	1	0	0	1	0	0	0	0	0	0
DPYSL5	1	0	0	1	0	0	0	0	0	0
SCIN	1	0	0	1	0	0	0	0	0	0
HOMER2	1	0	0	1	0	0	0	0	0	0
DECR1	1	1	0	0	0	0	1	0	0	0
ARPC1B	1	0	1	0	0	0	0	1	0	0
SHMT2	1	0	0	1	0	0	0	0	0	0
DOT1L	1	0	0	1	0	0	0	0	0	0
SH3BGRL	1	0	1	0	0	0	0	1	0	0
PIP4K2A	1	0	1	0	0	0	0	1	0	0
CCT8	1	0	1	0	0	0	0	1	0	0
EIF1B	1	0	0	1	0	0	0	0	0	0
NEK7	1	0	0	1	0	0	0	0	0	0
SH2D3C	1	0	0	1	0	0	0	0	0	0
HERC1	1	0	0	1	0	0	0	0	0	0
CDC42BPA	1	0	0	1	0	0	0	0	0	0
DPYSL3	1	0	1	0	0	0	0	1	0	0
H1-10	1	0	0	1	0	0	0	0	0	0
AP1G2	1	0	0	1	0	0	0	0	0	0
PIN4	1	0	0	1	0	0	0	0	0	0
UBQLN4	1	0	0	1	0	0	0	0	0	0
TAX1BP1	1	0	1	0	0	0	0	1	0	0
CIRBP	1	0	0	1	0	0	0	0	0	0
PTGFRN	1	0	1	0	0	0	0	1	0	0
NDC80	1	0	0	1	0	0	0	0	0	0
PLEKHA7	1	0	0	1	0	0	0	0	0	0
MPP7	1	0	0	1	0	0	0	0	0	0
TMEM8B	1	0	0	1	0	0	0	0	0	0
CYTH4	1	0	0	1	0	0	0	0	0	0
RBM3	1	0	0	1	0	0	0	0	0	0
ITGB2	1	1	1	0	0	0	0	0	0	1
APBB2	1	0	0	1	0	0	0	0	0	0
ELMO1	1	0	1	0	0	0	0	1	0	0
HNRNPM	1	0	0	1	0	0	0	0	0	0
GPCPD1	1	0	0	1	0	0	0	0	0	0
NUDT3	1	0	1	0	0	0	0	1	0	0
TPPP2	1	0	0	1	0	0	0	0	0	0
ARHGAP30	1	0	0	1	0	0	0	0	0	0
CARHSP1	1	0	0	1	0	0	0	0	0	0
ACYP2	1	0	1	0	0	0	0	1	0	0
GEM	1	0	0	1	0	0	0	0	0	0
TESC	1	0	0	1	0	0	0	0	0	0
DUSP15	1	0	0	1	0	0	0	0	0	0
STX10	1	0	0	1	0	0	0	0	0	0
TMOD2	1	0	1	0	0	0	0	1	0	0
TEAD3	1	0	0	1	0	0	0	0	0	0
CASS4	1	0	0	1	0	0	0	0	0	0
TMOD3	1	0	0	1	0	0	0	0	0	0
DDX6	1	0	0	1	0	0	0	0	0	0
SV2A	1	0	1	0	0	0	0	1	0	0
RDH16	1	0	0	1	0	0	0	0	0	0
IFI16	1	0	0	1	0	0	0	0	0	0
KRT17	1	0	1	0	0	0	0	1	0	0
NR3C2	1	0	0	1	0	0	0	0	0	0
HERC5	1	0	0	1	0	0	0	0	0	0
RAB18	1	0	0	1	0	0	0	0	0	0
PPARA	1	0	0	1	0	0	0	0	0	0
KIFBP	1	0	0	1	0	0	0	0	0	0
GCK	1	0	0	1	0	0	0	0	0	0
CSRP2	1	0	0	1	0	0	0	0	0	0
EWSR1	1	0	0	1	0	0	0	0	0	0
NPLOC4	1	0	0	1	0	0	0	0	0	0
TP53I11	1	0	0	1	0	0	0	0	0	0
KCNA10	1	0	0	1	0	0	0	0	0	0
TSG101	1	0	0	1	0	0	0	0	0	0
SLC6A14	1	0	0	1	0	0	0	0	0	0
PFN2	1	0	1	0	0	0	0	1	0	0
GMFG	1	0	1	0	0	0	0	1	0	0
EDC4	1	0	0	1	0	0	0	0	0	0
PRKG1	1	0	0	1	0	0	0	0	0	0
CETN2	1	0	0	1	0	0	0	0	0	0
S100A6	1	0	1	0	0	0	0	1	0	0
SECTM1	1	0	1	0	0	0	0	1	0	0
RSPO3	1	1	0	0	0	0	1	0	0	0
REG1A	1	1	1	0	0	0	0	0	0	1
VEGFD	1	1	0	0	0	0	1	0	0	0
FAM3D	1	0	0	1	0	0	0	0	0	0
CSH1	1	0	0	1	0	0	0	0	0	0
EFNB1	1	0	1	0	0	0	0	1	0	0
NEGR1	1	0	1	0	0	0	0	1	0	0
FSTL1	1	0	1	0	0	0	0	1	0	0
SPP1	1	1	1	0	0	0	0	0	0	1
LUM	1	0	1	0	0	0	0	1	0	0
CD177	1	1	1	0	0	0	0	0	0	1
CHKB	1	0	0	1	0	0	0	0	0	0
SMOC1	1	1	1	0	0	0	0	0	0	1
FLRT2	1	1	1	0	0	0	0	0	0	1
FLRT3	1	0	1	0	0	0	0	1	0	0
ISLR2	1	1	1	0	0	0	0	0	0	1
VTN	1	0	1	0	0	0	0	1	0	0
DSC2	1	1	1	0	0	0	0	0	0	1
SEMA5A	1	0	1	0	0	0	0	1	0	0
LTBP4	1	0	1	0	0	0	0	1	0	0
MDM2	1	0	0	1	0	0	0	0	0	0
IGHG2	1	0	1	0	0	0	0	1	0	0
IGHG4	1	0	1	0	0	0	0	1	0	0
WNT3A	1	0	0	1	0	0	0	0	0	0
SHANK1	1	0	0	1	0	0	0	0	0	0
SHANK3	1	0	0	1	0	0	0	0	0	0
DEFB113	1	0	0	1	0	0	0	0	0	0
CYB561D1	1	0	0	1	0	0	0	0	0	0
B4GALT1	1	1	1	0	0	0	0	0	0	1
FH	1	0	1	0	0	0	0	1	0	0
PCSK1	1	0	1	0	0	0	0	1	0	0
ATP1B1	1	0	1	0	0	0	0	1	0	0
DERL1	1	0	0	1	0	0	0	0	0	0
RELL1	1	0	0	1	0	0	0	0	0	0
SPINK2	1	0	0	1	0	0	0	0	0	0
WFIKKN2	1	1	1	0	0	0	0	0	0	1
TMEM132D	1	0	1	0	0	0	0	1	0	0
MAN1C1	1	0	1	0	0	0	0	1	0	0
SHISAL2A	1	0	0	1	0	0	0	0	0	0
PARVA	1	0	0	1	0	0	0	0	0	0
MAZ	1	0	0	1	0	0	0	0	0	0
CHRD	1	0	1	0	0	0	0	1	0	0
SPRN	1	0	1	0	0	0	0	1	0	0
CHAD	1	0	1	0	0	0	0	1	0	0
HDHD2	1	0	1	0	0	0	0	1	0	0
GSTK1	1	0	0	1	0	0	0	0	0	0
UBE2D4	1	0	0	1	0	0	0	0	0	0
LTB4R	1	0	0	1	0	0	0	0	0	0
CNOT1	1	0	0	1	0	0	0	0	0	0
TMEM87B	1	0	0	1	0	0	0	0	0	0
PKD2	1	0	0	1	0	0	0	0	0	0
HSPA9	1	0	1	0	0	0	0	1	0	0
HCAR2	1	0	0	1	0	0	0	0	0	0
HMGCS1	1	0	0	1	0	0	0	0	0	0
F8	1	0	0	1	0	0	0	0	0	0
SLC35G2	1	0	0	1	0	0	0	0	0	0
ATP2A3	1	0	0	1	0	0	0	0	0	0
EMC4	1	0	0	1	0	0	0	0	0	0
ASAP2	1	0	0	1	0	0	0	0	0	0
VSNL1	1	0	1	0	0	0	0	1	0	0
NAP1L2	1	0	0	1	0	0	0	0	0	0
PTGR1	1	0	1	0	0	0	0	1	0	0
HTR7	1	0	0	1	0	0	0	0	0	0
SWAP70	1	0	0	1	0	0	0	0	0	0
ACBD7	1	0	0	1	0	0	0	0	0	0
RBL2	1	0	0	1	0	0	0	0	0	0
DPYSL2	1	0	1	0	0	0	0	1	0	0
PSMD4	1	0	0	1	0	0	0	0	0	0
PSMD11	1	0	0	1	0	0	0	0	0	0
RND1	1	0	0	1	0	0	0	0	0	0
DVL2	1	0	0	1	0	0	0	0	0	0
GSTP1	1	1	1	0	0	0	0	0	0	1
U2AF2	1	0	0	1	0	0	0	0	0	0
APAF1	1	0	0	1	0	0	0	0	0	0
RACGAP1	1	0	0	1	0	0	0	0	0	0
APBB3	1	0	0	1	0	0	0	0	0	0
REXO2	1	0	1	0	0	0	0	1	0	0
GGA1	1	0	0	1	0	0	0	0	0	0
THTPA	1	0	0	1	0	0	0	0	0	0
RAB31	1	0	0	1	0	0	0	0	0	0
SNU13	1	0	0	1	0	0	0	0	0	0
RFESD	1	0	0	1	0	0	0	0	0	0
ANXA10	1	0	0	1	0	0	0	0	0	0
MAGEA10	1	0	0	1	0	0	0	0	0	0
CREBBP	1	0	0	1	0	0	0	0	0	0
NCK2	1	0	0	1	0	0	0	0	0	0
GET3	1	0	0	1	0	0	0	0	0	0
AP2A2	1	0	1	0	0	0	0	1	0	0
PPP2R5A	1	0	0	1	0	0	0	0	0	0
GRB14	1	0	0	1	0	0	0	0	0	0
ATG4B	1	0	0	1	0	0	0	0	0	0
ZYX	1	0	1	0	0	0	0	1	0	0
PIR	1	0	0	1	0	0	0	0	0	0
NAP1L1	1	0	0	1	0	0	0	0	0	0
IFIT3	1	0	0	1	0	0	0	0	0	0
HGS	1	0	0	1	0	0	0	0	0	0
TOM1L1	1	0	0	1	0	0	0	0	0	0
PNKP	1	0	0	1	0	0	0	0	0	0
PDGFC	1	0	0	1	0	0	0	0	0	0
ATP13A1	1	0	0	1	0	0	0	0	0	0
ANGPT2	1	1	1	0	0	0	0	0	0	1
CA10	1	0	1	0	0	0	0	1	0	0
TYRO3	1	1	1	0	0	0	0	0	0	1
FGFR3	1	0	1	0	0	0	0	1	0	0
ELANE	1	0	0	1	0	0	0	0	0	0
CCT7	1	0	1	0	0	0	0	1	0	0
INHBB	1	0	0	1	0	0	0	0	0	0
CFD	1	0	1	0	0	0	0	1	0	0
CSF1R	1	0	1	0	0	0	0	1	0	0
CLCNKB	1	0	0	1	0	0	0	0	0	0
CCL1	1	0	0	1	0	0	0	0	0	0
BGN	1	1	1	0	0	0	0	0	0	1
CCN4	1	0	0	1	0	0	0	0	0	0
KIAA0319L	1	0	1	0	0	0	0	1	0	0
ANXA2	1	0	1	0	0	0	0	1	0	0
CXCL13	1	1	0	0	0	0	1	0	0	0
SPARCL1	1	1	1	0	0	0	0	0	0	1
KLK8	1	1	1	0	0	0	0	0	0	1
SERPING1	1	0	1	0	0	0	0	1	0	0
GZMA	1	1	0	0	0	0	1	0	0	0
SEC22A	1	0	0	1	0	0	0	0	0	0
FCN2	1	1	1	0	0	0	0	0	0	1
PAK4	1	0	0	1	0	0	0	0	0	0
PRTN3	1	1	0	0	0	0	1	0	0	0
C9	1	0	1	0	0	0	0	1	0	0
IL10	1	0	0	1	0	0	0	0	0	0
FGF19	1	1	0	0	0	0	1	0	0	0
ERP29	1	0	0	1	0	0	0	0	0	0
CTSC	1	1	1	0	0	0	0	0	0	1
C7	1	0	1	0	0	0	0	1	0	0
CTF1	1	0	0	1	0	0	0	0	0	0
RAP1GAP	1	0	0	1	0	0	0	0	0	0
INHBA	1	0	1	0	0	0	0	1	0	0
FRZB	1	1	1	0	0	0	0	0	0	1
IGFBP1	1	1	1	0	0	0	0	0	0	1
IL22	1	0	0	1	0	0	0	0	0	0
IL3RA	1	1	0	0	0	0	1	0	0	0
CA6	1	0	0	1	0	0	0	0	0	0
CCL8	1	1	0	0	0	0	1	0	0	0
PSMD9	1	1	1	0	0	0	0	0	0	1
CAND1	1	0	1	0	0	0	0	1	0	0
UGP2	1	0	1	0	0	0	0	1	0	0
DPY30	1	0	0	1	0	0	0	0	0	0
GABBR2	1	0	0	1	0	0	0	0	0	0
CERT1	1	0	0	1	0	0	0	0	0	0
GNPNAT1	1	0	0	1	0	0	0	0	0	0
RBM46	1	0	0	1	0	0	0	0	0	0
LAP3	1	0	1	0	0	0	0	1	0	0
KIF3A	1	0	0	1	0	0	0	0	0	0
TOLLIP	1	0	1	0	0	0	0	1	0	0
TXNRD1	1	0	1	0	0	0	0	1	0	0
TTL	1	0	0	1	0	0	0	0	0	0
CRYZ	1	0	1	0	0	0	0	1	0	0
LANCL1	1	0	1	0	0	0	0	1	0	0
NMRAL1	1	0	0	1	0	0	0	0	0	0
NSF	1	0	1	0	0	0	0	1	0	0
EPB41L1	1	0	1	0	0	0	0	1	0	0
ADSS1	1	0	0	1	0	0	0	0	0	0
S100A11	1	1	1	0	0	0	0	0	0	1
IL17B	1	0	0	1	0	0	0	0	0	0
IBSP	1	0	0	1	0	0	0	0	0	0
COPS2	1	0	0	1	0	0	0	0	0	0
FGF7	1	0	0	1	0	0	0	0	0	0
VEGFA	1	1	1	0	0	0	0	0	0	1
RANBP3	1	0	0	1	0	0	0	0	0	0
CST7	1	0	1	0	0	0	0	1	0	0
SFRP1	1	1	1	0	0	0	0	0	0	1
IL1RAP	1	0	1	0	0	0	0	1	0	0
EFNA4	1	1	0	0	0	0	1	0	0	0
IL15RA	1	0	0	1	0	0	0	0	0	0
TNFSF15	1	0	0	1	0	0	0	0	0	0
MAGI2	1	0	0	1	0	0	0	0	0	0
CCL25	1	1	0	0	0	0	1	0	0	0
ITSN1	1	0	0	1	0	0	0	0	0	0
TPT1	1	0	1	0	0	0	0	1	0	0
HPX	1	0	1	0	0	0	0	1	0	0
CST4	1	0	0	1	0	0	0	0	0	0
XCL1	1	1	0	0	0	0	1	0	0	0
IL18R1	1	1	0	0	0	0	1	0	0	0
ULBP1	1	0	0	1	0	0	0	0	0	0
SEPHS1	1	0	0	1	0	0	0	0	0	0
IL13	1	0	0	1	0	0	0	0	0	0
SMPDL3A	1	0	1	0	0	0	0	1	0	0
IGFBP6	1	1	1	0	0	0	0	0	0	1
CBR3	1	0	0	1	0	0	0	0	0	0
FLT3LG	1	1	0	0	0	0	1	0	0	0
CHST15	1	0	1	0	0	0	0	1	0	0
CARS1	1	0	0	1	0	0	0	0	0	0
CNTFR	1	0	1	0	0	0	0	1	0	0
GNLY	1	1	0	0	0	0	1	0	0	0
SERPINA4	1	0	1	0	0	0	0	1	0	0
MTHFS	1	0	0	1	0	0	0	0	0	0
TGFB1	1	1	1	0	0	0	0	0	0	1
CCL15	1	1	0	0	0	0	1	0	0	0
SPARC	1	1	1	0	0	0	0	0	0	1
RELT	1	1	1	0	0	0	0	0	0	1
PIANP	1	0	1	0	0	0	0	1	0	0
ADM	1	1	1	0	0	0	0	0	0	1
S100A4	1	1	1	0	0	0	0	0	0	1
TNFRSF10D	1	0	0	1	0	0	0	0	0	0
EFNB2	1	0	1	0	0	0	0	1	0	0
HHLA2	1	0	0	1	0	0	0	0	0	0
IL1R2	1	1	1	0	0	0	0	0	0	1
AMIGO2	1	1	1	0	0	0	0	0	0	1
CD93	1	1	1	0	0	0	0	0	0	1
H2BC21	1	0	0	1	0	0	0	0	0	0
H2AW	1	0	0	1	0	0	0	0	0	0
H3C1	1	0	0	1	0	0	0	0	0	0
ISG15	1	0	0	1	0	0	0	0	0	0
IL36A	1	0	0	1	0	0	0	0	0	0
EFNA3	1	0	1	0	0	0	0	1	0	0
YWHAE	1	0	1	0	0	0	0	1	0	0
ANXA5	1	0	1	0	0	0	0	1	0	0
CDKN3	1	0	0	1	0	0	0	0	0	0
RFFL	1	0	0	1	0	0	0	0	0	0
ANXA7	1	0	1	0	0	0	0	1	0	0
RBP7	1	0	0	1	0	0	0	0	0	0
PTPN4	1	0	0	1	0	0	0	0	0	0
SRXN1	1	0	0	1	0	0	0	0	0	0
RAB6B	1	0	0	1	0	0	0	0	0	0
PREP	1	0	1	0	0	0	0	1	0	0
RAB14	1	0	1	0	0	0	0	1	0	0
RAB5C	1	0	1	0	0	0	0	1	0	0
AGAP2	1	0	0	1	0	0	0	0	0	0
VPS29	1	0	1	0	0	0	0	1	0	0
SMC3	1	0	0	1	0	0	0	0	0	0
UBE2E1	1	0	0	1	0	0	0	0	0	0
RALA	1	0	0	1	0	0	0	0	0	0
TRAPPC3	1	0	0	1	0	0	0	0	0	0
DIPK1C	1	0	1	0	0	0	0	1	0	0
FAM210A	1	0	0	1	0	0	0	0	0	0
KIAA0040	1	0	0	1	0	0	0	0	0	0
NCMAP	1	0	1	0	0	0	0	1	0	0
KRTAP2-4	1	0	0	1	0	0	0	0	0	0
SUMO3	1	0	1	0	0	0	0	1	0	0
RIDA	1	0	1	0	0	0	0	1	0	0
RNF8	1	0	0	1	0	0	0	0	0	0
SKIL	1	0	0	1	0	0	0	0	0	0
EIF4B	1	1	1	0	0	0	0	0	0	1
CAPN2	1	0	1	0	0	0	0	1	0	0
AKT2	1	0	0	1	0	0	0	0	0	0
SEC13	1	0	0	1	0	0	0	0	0	0
C8G	1	0	1	0	0	0	0	1	0	0
CST6	1	1	1	0	0	0	0	0	0	1
CRLF1	1	0	1	0	0	0	0	1	0	0
ARHGAP5	1	0	0	1	0	0	0	0	0	0
ICAM2	1	1	1	0	0	0	0	0	0	1
CDH1	1	1	1	0	0	0	0	0	0	1
IGF2	1	0	1	0	0	0	0	1	0	0
NETO1	1	0	1	0	0	0	0	1	0	0
MESD	1	1	1	0	0	0	0	0	0	1
CCDC134	1	0	0	1	0	0	0	0	0	0
S100A5	1	0	0	1	0	0	0	0	0	0
REG3A	1	1	1	0	0	0	0	0	0	1
AGO1	1	0	0	1	0	0	0	0	0	0
TXNL4B	1	0	0	1	0	0	0	0	0	0
CPLX2	1	0	1	0	0	0	0	1	0	0
CRADD	1	0	0	1	0	0	0	0	0	0
AGO3	1	0	0	1	0	0	0	0	0	0
FTL	1	0	1	0	0	0	0	1	0	0
GAP43	1	0	1	0	0	0	0	1	0	0
GBP1	1	0	0	1	0	0	0	0	0	0
LAMTOR2	1	0	0	1	0	0	0	0	0	0
RBBP4	1	0	0	1	0	0	0	0	0	0
SDF2	1	0	0	1	0	0	0	0	0	0
SELENOM	1	0	1	0	0	0	0	1	0	0
CFL2	1	0	1	0	0	0	0	1	0	0
SCG5	1	0	1	0	0	0	0	1	0	0
APOA5	1	0	0	1	0	0	0	0	0	0
APOC1	1	0	1	0	0	0	0	1	0	0
ADGRB3	1	0	1	0	0	0	0	1	0	0
BMPER	1	0	0	1	0	0	0	0	0	0
BOLA1	1	0	0	1	0	0	0	0	0	0
CPB1	1	1	1	0	0	0	0	0	0	1
DDR2	1	0	1	0	0	0	0	1	0	0
EDN3	1	0	1	0	0	0	0	1	0	0
KL	1	0	0	1	0	0	0	0	0	0
FABP4	1	1	1	0	0	0	0	0	0	1
NRP2	1	1	1	0	0	0	0	0	0	1
FCGR3A	1	0	1	0	0	0	0	1	0	0
GAS6	1	1	1	0	0	0	0	0	0	1
UNC5B	1	0	1	0	0	0	0	1	0	0
GSTM1	1	0	1	0	0	0	0	1	0	0
GFER	1	1	1	0	0	0	0	0	0	1
LCAT	1	0	1	0	0	0	0	1	0	0
LDHA	1	0	1	0	0	0	0	1	0	0
MAPK10	1	0	0	1	0	0	0	0	0	0
NEU1	1	0	1	0	0	0	0	1	0	0
LOXL3	1	0	1	0	0	0	0	1	0	0
OTC	1	0	0	1	0	0	0	0	0	0
SRC	1	1	1	0	0	0	0	0	0	1
PCSK2	1	0	1	0	0	0	0	1	0	0
GM2A	1	0	1	0	0	0	0	1	0	0
NRG1	1	0	0	1	0	0	0	0	0	0
SORD	1	0	1	0	0	0	0	1	0	0
TIMD4	1	1	0	0	0	0	1	0	0	0
NT5E	1	1	1	0	0	0	0	0	0	1
AMBP	1	1	1	0	0	0	0	0	0	1
ADAM15	1	1	1	0	0	0	0	0	0	1
CD8A	1	1	0	0	0	0	1	0	0	0
CNPY4	1	0	1	0	0	0	0	1	0	0
CTHRC1	1	0	1	0	0	0	0	1	0	0
CFHR1	1	0	1	0	0	0	0	1	0	0
HEXB	1	0	1	0	0	0	0	1	0	0
PNLIPRP2	1	0	0	1	0	0	0	0	0	0
LRP11	1	1	1	0	0	0	0	0	0	1
PIN1	1	0	1	0	0	0	0	1	0	0
PLTP	1	1	1	0	0	0	0	0	0	1
REG3G	1	0	0	1	0	0	0	0	0	0
VNN2	1	0	0	1	0	0	0	0	0	0
CAMP	1	0	1	0	0	0	0	1	0	0
AGRN	1	0	1	0	0	0	0	1	0	0
AOC1	1	0	0	1	0	0	0	0	0	0
CD248	1	0	1	0	0	0	0	1	0	0
CRIM1	1	1	1	0	0	0	0	0	0	1
ATRN	1	0	1	0	0	0	0	1	0	0
LEFTY2	1	0	0	1	0	0	0	0	0	0
LRP12	1	0	1	0	0	0	0	1	0	0
NAGLU	1	0	1	0	0	0	0	1	0	0
NPTXR	1	1	1	0	0	0	0	0	0	1
PRSS8	1	1	1	0	0	0	0	0	0	1
BCHE	1	0	1	0	0	0	0	1	0	0
SAA4	1	1	0	0	0	0	1	0	0	0
CLSTN1	1	1	1	0	0	0	0	0	0	1
GLIPR2	1	0	1	0	0	0	0	1	0	0
ALAD	1	0	1	0	0	0	0	1	0	0
PGAM2	1	0	1	0	0	0	0	1	0	0
ADH1C	1	0	1	0	0	0	0	1	0	0
GSS	1	0	1	0	0	0	0	1	0	0
CSRP1	1	0	1	0	0	0	0	1	0	0
EPHB4	1	1	1	0	0	0	0	0	0	1
PRSS27	1	1	0	0	0	0	1	0	0	0
VIM	1	1	1	0	0	0	0	0	0	1
CKMT1A	1	0	0	1	0	0	0	0	0	0
KLK14	1	1	0	0	0	0	1	0	0	0
PPP3R1	1	1	1	0	0	0	0	0	0	1
PHGDH	1	0	1	0	0	0	0	1	0	0
ANTXR2	1	0	1	0	0	0	0	1	0	0
TCN2	1	1	1	0	0	0	0	0	0	1
GUSB	1	1	1	0	0	0	0	0	0	1
COL2A1	1	0	1	0	0	0	0	1	0	0
CR2	1	1	1	0	0	0	0	0	0	1
NCAN	1	1	1	0	0	0	0	0	0	1
RNASE3	1	1	1	0	0	0	0	0	0	1
ENPP6	1	0	1	0	0	0	0	1	0	0
EPHA7	1	0	1	0	0	0	0	1	0	0
FCN1	1	0	0	1	0	0	0	0	0	0
CFHR2	1	0	1	0	0	0	0	1	0	0
FOLR2	1	1	1	0	0	0	0	0	0	1
GLA	1	0	1	0	0	0	0	1	0	0
GC	1	0	1	0	0	0	0	1	0	0
GPX1	1	0	1	0	0	0	0	1	0	0
HTRA1	1	0	1	0	0	0	0	1	0	0
IL6R	1	1	1	0	0	0	0	0	0	1
MAPK9	1	0	0	1	0	0	0	0	0	0
KRT19	1	0	0	1	0	0	0	0	0	0
LIN7B	1	0	0	1	0	0	0	0	0	0
PNLIP	1	0	0	1	0	0	0	0	0	0
LILRA2	1	0	1	0	0	0	0	1	0	0
XCL2	1	0	0	1	0	0	0	0	0	0
NLGN1	1	0	1	0	0	0	0	1	0	0
OPCML	1	0	1	0	0	0	0	1	0	0
HSPG2	1	1	1	0	0	0	0	0	0	1
AKT1	1	0	0	1	0	0	0	0	0	0
RBP4	1	0	1	0	0	0	0	1	0	0
SLIT1	1	0	1	0	0	0	0	1	0	0
SMOC2	1	1	1	0	0	0	0	0	0	1
SORCS1	1	0	1	0	0	0	0	1	0	0
SORCS3	1	0	1	0	0	0	0	1	0	0
TAGLN	1	0	1	0	0	0	0	1	0	0
TMEFF1	1	0	1	0	0	0	0	1	0	0
BTD	1	0	1	0	0	0	0	1	0	0
BMP4	1	1	0	0	0	0	1	0	0	0
C1QL2	1	0	1	0	0	0	0	1	0	0
CD79A	1	0	0	1	0	0	0	0	0	0
DKK2	1	0	0	1	0	0	0	0	0	0
PGR	1	0	0	1	0	0	0	0	0	0
OLR1	1	1	1	0	0	0	0	0	0	1
CFHR5	1	1	1	0	0	0	0	0	0	1
IGF2R	1	1	1	0	0	0	0	0	0	1
NID2	1	1	1	0	0	0	0	0	0	1
WIF1	1	1	1	0	0	0	0	0	0	1
EPHA4	1	0	1	0	0	0	0	1	0	0
GIP	1	0	0	1	0	0	0	0	0	0
GHRH	1	0	0	1	0	0	0	0	0	0
ROBO4	1	0	1	0	0	0	0	1	0	0
BPIFA2	1	0	0	1	0	0	0	0	0	0
UNC5D	1	0	1	0	0	0	0	1	0	0
FLT1	1	1	0	0	0	0	1	0	0	0
DSG3	1	1	0	0	0	0	1	0	0	0
ACVRL1	1	1	0	0	0	0	1	0	0	0
CD320	1	0	1	0	0	0	0	1	0	0
MZB1	1	0	0	1	0	0	0	0	0	0
NRXN3	1	0	1	0	0	0	0	1	0	0
TLR1	1	0	0	1	0	0	0	0	0	0
MYOC	1	1	1	0	0	0	0	0	0	1
A1BG	1	0	1	0	0	0	0	1	0	0
NUDT2	1	0	0	1	0	0	0	0	0	0
HSPA5	1	0	1	0	0	0	0	1	0	0
CHIA	1	0	0	1	0	0	0	0	0	0
FADD	1	1	0	0	0	0	1	0	0	0
GLRX3	1	0	1	0	0	0	0	1	0	0
AKR1B1	1	1	1	0	0	0	0	0	0	1
GSN	1	0	1	0	0	0	0	1	0	0
KIRREL2	1	1	0	0	0	0	1	0	0	0
LRP10	1	0	1	0	0	0	0	1	0	0
SDC3	1	0	0	1	0	0	0	0	0	0
CDH17	1	0	0	1	0	0	0	0	0	0
RSPO1	1	1	0	0	0	0	1	0	0	0
LY75	1	1	1	0	0	0	0	0	0	1
NAXE	1	0	1	0	0	0	0	1	0	0
COL6A2	1	0	1	0	0	0	0	1	0	0
HDGF	1	1	1	0	0	0	0	0	0	1
IL26	1	0	0	1	0	0	0	0	0	0
LECT2	1	0	1	0	0	0	0	1	0	0
PPBP	1	0	1	0	0	0	0	1	0	0
JUP	1	0	1	0	0	0	0	1	0	0
REG1B	1	0	0	1	0	0	0	0	0	0
SCUBE3	1	0	1	0	0	0	0	1	0	0
DEFA5	1	0	0	1	0	0	0	0	0	0
SIGLEC5	1	0	0	1	0	0	0	0	0	0
CALB2	1	0	1	0	0	0	0	1	0	0
GDI1	1	0	1	0	0	0	0	1	0	0
CDCP1	1	1	0	0	0	0	1	0	0	0
ATXN3	1	0	0	1	0	0	0	0	0	0
MPZL1	1	0	1	0	0	0	0	1	0	0
RCN3	1	0	1	0	0	0	0	1	0	0
PHPT1	1	0	1	0	0	0	0	1	0	0
MAPRE3	1	0	0	1	0	0	0	0	0	0
ADAMTSL1	1	0	1	0	0	0	0	1	0	0
ENPP2	1	1	1	0	0	0	0	0	0	1
OSBPL9	1	0	0	1	0	0	0	0	0	0
MDGA1	1	1	1	0	0	0	0	0	0	1
LAMP1	1	0	1	0	0	0	0	1	0	0
CADM2	1	0	1	0	0	0	0	1	0	0
OMG	1	1	1	0	0	0	0	0	0	1
RNASET2	1	0	1	0	0	0	0	1	0	0
CD14	1	0	1	0	0	0	0	1	0	0
SEMA4A	1	0	1	0	0	0	0	1	0	0
SLITRK6	1	1	1	0	0	0	0	0	0	1
TLR3	1	1	1	0	0	0	0	0	0	1
DBI	1	0	1	0	0	0	0	1	0	0
PLXNB3	1	1	1	0	0	0	0	0	0	1
ALPL	1	0	1	0	0	0	0	1	0	0
F13A1	1	0	1	0	0	0	0	1	0	0
SULT1E1	1	0	0	1	0	0	0	0	0	0
HBB	1	0	1	0	0	0	0	1	0	0
PDGFD	1	0	1	0	0	0	0	1	0	0
S100A8	1	0	1	0	0	0	0	1	0	0
BLVRB	1	1	1	0	0	0	0	0	0	1
HSPE1	1	0	1	0	0	0	0	1	0	0
IRF3	1	0	0	1	0	0	0	0	0	0
PTGES3	1	0	1	0	0	0	0	1	0	0
DCLK1	1	0	0	1	0	0	0	0	0	0
UBE2G1	1	0	0	1	0	0	0	0	0	0
DDOST	1	0	0	1	0	0	0	0	0	0
CALCB	1	0	0	1	0	0	0	0	0	0
STATH	1	0	0	1	0	0	0	0	0	0
PSIP1	1	0	0	1	0	0	0	0	0	0
HIF1AN	1	0	0	1	0	0	0	0	0	0
RAB5A	1	0	0	1	0	0	0	0	0	0
OGN	1	0	1	0	0	0	0	1	0	0
LCP1	1	0	1	0	0	0	0	1	0	0
AASDHPPT	1	0	0	1	0	0	0	0	0	0
GUK1	1	0	0	1	0	0	0	0	0	0
CNPY3	1	0	1	0	0	0	0	1	0	0
BDH2	1	0	0	1	0	0	0	0	0	0
KREMEN1	1	0	1	0	0	0	0	1	0	0
ADPRS	1	0	0	1	0	0	0	0	0	0
ACADM	1	0	0	1	0	0	0	0	0	0
YY1	1	0	0	1	0	0	0	0	0	0
ACAT2	1	0	1	0	0	0	0	1	0	0
AGR3	1	0	0	1	0	0	0	0	0	0
STOML1	1	0	0	1	0	0	0	0	0	0
AIDA	1	0	0	1	0	0	0	0	0	0
CHMP2B	1	0	0	1	0	0	0	0	0	0
SYT4	1	0	0	1	0	0	0	0	0	0
VHL	1	0	0	1	0	0	0	0	0	0
SNRPB2	1	0	0	1	0	0	0	0	0	0
DCUN1D1	1	0	0	1	0	0	0	0	0	0
STMN1	1	0	1	0	0	0	0	1	0	0
EIF4EBP1	1	1	0	0	0	0	1	0	0	0
AKR1C3	1	0	0	1	0	0	0	0	0	0
UBE2K	1	0	0	1	0	0	0	0	0	0
PFKM	1	1	1	0	0	0	0	0	0	1
HMOX1	1	1	0	0	0	0	1	0	0	0
ACOT8	1	0	0	1	0	0	0	0	0	0
ACADSB	1	0	0	1	0	0	0	0	0	0
ARL5B	1	0	0	1	0	0	0	0	0	0
UCHL5	1	0	0	1	0	0	0	0	0	0
NLGN3	1	0	1	0	0	0	0	1	0	0
SFRP4	1	0	1	0	0	0	0	1	0	0
HARS1	1	0	1	0	0	0	0	1	0	0
FOLR1	1	1	1	0	0	0	0	0	0	1
GOLM1	1	0	1	0	0	0	0	1	0	0
MX1	1	0	0	1	0	0	0	0	0	0
DHRS9	1	0	0	1	0	0	0	0	0	0
SH3BGRL3	1	0	1	0	0	0	0	1	0	0
NAALADL1	1	0	0	1	0	0	0	0	0	0
HPD	1	0	1	0	0	0	0	1	0	0
NMI	1	0	0	1	0	0	0	0	0	0
ANXA11	1	1	0	0	0	0	1	0	0	0
RAB21	1	0	0	1	0	0	0	0	0	0
HSPA13	1	0	1	0	0	0	0	1	0	0
ING4	1	0	0	1	0	0	0	0	0	0
ACOT13	1	0	0	1	0	0	0	0	0	0
TRIP10	1	0	0	1	0	0	0	0	0	0
VSIG4	1	1	1	0	0	0	0	0	0	1
EPHB1	1	0	1	0	0	0	0	1	0	0
CD46	1	1	1	0	0	0	0	0	0	1
APOA4	1	0	1	0	0	0	0	1	0	0
TBCB	1	1	1	0	0	0	0	0	0	1
TPP1	1	1	1	0	0	0	0	0	0	1
BTN3A3	1	0	0	1	0	0	0	0	0	0
PSME2	1	0	0	1	0	0	0	0	0	0
TICAM2	1	0	0	1	0	0	0	0	0	0
OVCA2	1	0	0	1	0	0	0	0	0	0
WBP2	1	0	1	0	0	0	0	1	0	0
PPP1R1A	1	0	0	1	0	0	0	0	0	0
IDI1	1	0	1	0	0	0	0	1	0	0
GAS7	1	0	0	1	0	0	0	0	0	0
FKBP4	1	1	1	0	0	0	0	0	0	1
SAR1A	1	0	0	1	0	0	0	0	0	0
CHMP2A	1	0	0	1	0	0	0	0	0	0
GABARAP	1	0	1	0	0	0	0	1	0	0
HADH	1	0	0	1	0	0	0	0	0	0
RAB11A	1	0	0	1	0	0	0	0	0	0
FIS1	1	0	0	1	0	0	0	0	0	0
TP53I3	1	0	0	1	0	0	0	0	0	0
CRYBB1	1	0	0	1	0	0	0	0	0	0
UGDH	1	0	0	1	0	0	0	0	0	0
CAB39	1	0	1	0	0	0	0	1	0	0
DCXR	1	0	1	0	0	0	0	1	0	0
NUDT5	1	1	1	0	0	0	0	0	0	1
RHOC	1	0	0	1	0	0	0	0	0	0
SNUPN	1	0	0	1	0	0	0	0	0	0
NCF1	1	0	0	1	0	0	0	0	0	0
PCNP	1	0	0	1	0	0	0	0	0	0
TAGLN3	1	0	1	0	0	0	0	1	0	0
SDSL	1	0	0	1	0	0	0	0	0	0
MAP1LC3A	1	0	0	1	0	0	0	0	0	0
ACAA1	1	0	1	0	0	0	0	1	0	0
GMFB	1	0	1	0	0	0	0	1	0	0
ECHS1	1	0	1	0	0	0	0	1	0	0
HPCAL1	1	0	1	0	0	0	0	1	0	0
ALDH5A1	1	0	1	0	0	0	0	1	0	0
PMM2	1	0	0	1	0	0	0	0	0	0
IMPA1	1	1	1	0	0	0	0	0	0	1
PGLS	1	0	1	0	0	0	0	1	0	0
NANS	1	0	0	1	0	0	0	0	0	0
PNPO	1	0	0	1	0	0	0	0	0	0
SDCBP	1	0	1	0	0	0	0	1	0	0
NIT2	1	0	0	1	0	0	0	0	0	0
BPNT1	1	0	1	0	0	0	0	1	0	0
NCALD	1	0	0	1	0	0	0	0	0	0
SUGT1	1	0	1	0	0	0	0	1	0	0
FAHD1	1	0	1	0	0	0	0	1	0	0
EEF1D	1	0	0	1	0	0	0	0	0	0
S100A16	1	0	0	1	0	0	0	0	0	0
CLIC2	1	0	0	1	0	0	0	0	0	0
PPCS	1	0	0	1	0	0	0	0	0	0
PPME1	1	0	0	1	0	0	0	0	0	0
UBE2V2	1	0	1	0	0	0	0	1	0	0
RHOB	1	0	1	0	0	0	0	1	0	0
AKR7A3	1	0	0	1	0	0	0	0	0	0
PDCD6IP	1	0	1	0	0	0	0	1	0	0
VAT1	1	0	0	1	0	0	0	0	0	0
SARS1	1	0	1	0	0	0	0	1	0	0
TSSC4	1	0	0	1	0	0	0	0	0	0
GMPS	1	0	0	1	0	0	0	0	0	0
TARS1	1	0	0	1	0	0	0	0	0	0
ASPA	1	0	1	0	0	0	0	1	0	0
GATM	1	0	0	1	0	0	0	0	0	0
VPS25	1	0	0	1	0	0	0	0	0	0
CARD18	1	0	0	1	0	0	0	0	0	0
AFM	1	0	1	0	0	0	0	1	0	0
HBQ1	1	1	0	0	0	0	1	0	0	0
TCEA1	1	0	0	1	0	0	0	0	0	0
ADH6	1	0	0	1	0	0	0	0	0	0
GCLM	1	0	0	1	0	0	0	0	0	0
IL11RA	1	0	0	1	0	0	0	0	0	0
CNRIP1	1	0	1	0	0	0	0	1	0	0
SRA1	1	0	0	1	0	0	0	0	0	0
SH3GLB2	1	0	0	1	0	0	0	0	0	0
CHMP1A	1	0	0	1	0	0	0	0	0	0
HEBP1	1	0	1	0	0	0	0	1	0	0
COX5A	1	0	1	0	0	0	0	1	0	0
PRND	1	0	1	0	0	0	0	1	0	0
PIP4K2B	1	0	0	1	0	0	0	0	0	0
GOT2	1	0	1	0	0	0	0	1	0	0
PGP	1	0	1	0	0	0	0	1	0	0
OMP	1	0	0	1	0	0	0	0	0	0
CPOX	1	0	0	1	0	0	0	0	0	0
SSBP1	1	0	0	1	0	0	0	0	0	0
SRP19	1	0	0	1	0	0	0	0	0	0
GAGE2A	1	0	0	1	0	0	0	0	0	0
CRIP1	1	0	0	1	0	0	0	0	0	0
TRIAP1	1	0	0	1	0	0	0	0	0	0
DTD2	1	0	0	1	0	0	0	0	0	0
WWC1	1	0	0	1	0	0	0	0	0	0
SVIP	1	0	1	0	0	0	0	1	0	0
ZWINT	1	0	0	1	0	0	0	0	0	0
GRHPR	1	0	1	0	0	0	0	1	0	0
CAPNS1	1	0	1	0	0	0	0	1	0	0
PURB	1	0	0	1	0	0	0	0	0	0
NAIF1	1	0	0	1	0	0	0	0	0	0
NRGN	1	0	1	0	0	0	0	1	0	0
BCCIP	1	0	0	1	0	0	0	0	0	0
PPA2	1	0	0	1	0	0	0	0	0	0
STXBP6	1	0	0	1	0	0	0	0	0	0
CS	1	0	1	0	0	0	0	1	0	0
SELENOW	1	0	1	0	0	0	0	1	0	0
NDRG3	1	0	1	0	0	0	0	1	0	0
ASRGL1	1	0	1	0	0	0	0	1	0	0
SH3GL3	1	0	0	1	0	0	0	0	0	0
PDHX	1	0	0	1	0	0	0	0	0	0
MTHFD2	1	0	0	1	0	0	0	0	0	0
JMJD6	1	0	0	1	0	0	0	0	0	0
CRMP1	1	0	1	0	0	0	0	1	0	0
SUOX	1	0	0	1	0	0	0	0	0	0
MAGEA8	1	0	0	1	0	0	0	0	0	0
GBA	1	0	1	0	0	0	0	1	0	0
CPLX1	1	0	1	0	0	0	0	1	0	0
CDA	1	0	0	1	0	0	0	0	0	0
IDH1	1	0	1	0	0	0	0	1	0	0
PSMB4	1	0	1	0	0	0	0	1	0	0
PSAT1	1	0	1	0	0	0	0	1	0	0
LAMA2	1	0	1	0	0	0	0	1	0	0
HNRNPD	1	0	1	0	0	0	0	1	0	0
RDX	1	0	1	0	0	0	0	1	0	0
ALB	1	0	1	0	0	0	0	1	0	0
ALDH2	1	0	1	0	0	0	0	1	0	0
COMT	1	1	0	0	0	0	1	0	0	0
FKBP3	1	0	0	1	0	0	0	0	0	0
GLRX	1	1	1	0	0	0	0	0	0	1
ST13	1	0	1	0	0	0	0	1	0	0
MAT2B	1	0	1	0	0	0	0	1	0	0
AKR1C4	1	0	0	1	0	0	0	0	0	0
ARF4	1	0	0	1	0	0	0	0	0	0
ARL15	1	0	0	1	0	0	0	0	0	0
ARL4D	1	0	0	1	0	0	0	0	0	0
ARL6	1	0	0	1	0	0	0	0	0	0
ARPC5	1	0	1	0	0	0	0	1	0	0
MVD	1	0	0	1	0	0	0	0	0	0
CBX1	1	0	0	1	0	0	0	0	0	0
PPIC	1	0	1	0	0	0	0	1	0	0
C4A	1	0	1	0	0	0	0	1	0	0
H2BU1	1	0	0	1	0	0	0	0	0	0
EIF4A2	1	0	0	1	0	0	0	0	0	0
EIF4A1	1	0	1	0	0	0	0	1	0	0
LRIG1	1	1	1	0	0	0	0	0	0	1
PEA15	1	0	1	0	0	0	0	1	0	0
SGTB	1	0	0	1	0	0	0	0	0	0
SERPINB13	1	0	0	1	0	0	0	0	0	0
UBE2D2	1	0	0	1	0	0	0	0	0	0
PRSS3	1	0	0	1	0	0	0	0	0	0
AIF1L	1	0	0	1	0	0	0	0	0	0
CEACAM8	1	1	0	0	0	0	1	0	0	0
CNN2	1	0	0	1	0	0	0	0	0	0
GREM1	1	0	1	0	0	0	0	1	0	0
COL3A1	1	0	1	0	0	0	0	1	0	0
CLSTN2	1	1	1	0	0	0	0	0	0	1
DSTN	1	0	1	0	0	0	0	1	0	0
DSCAML1	1	0	1	0	0	0	0	1	0	0
ENTPD2	1	1	0	0	0	0	1	0	0	0
FGB	1	0	1	0	0	0	0	1	0	0
GBP2	1	1	0	0	0	0	1	0	0	0
GPC4	1	0	1	0	0	0	0	1	0	0
ADGRG1	1	1	1	0	0	0	0	0	0	1
GSTM4	1	0	0	1	0	0	0	0	0	0
HS6ST3	1	0	1	0	0	0	0	1	0	0
HDAC2	1	0	0	1	0	0	0	0	0	0
HRAS	1	0	0	1	0	0	0	0	0	0
HSPA1B	1	0	1	0	0	0	0	1	0	0
CAMK4	1	0	1	0	0	0	0	1	0	0
KRT16	1	0	1	0	0	0	0	1	0	0
KIR3DL1	1	0	0	1	0	0	0	0	0	0
LIN7A	1	0	0	1	0	0	0	0	0	0
PAFAH2	1	0	0	1	0	0	0	0	0	0
ITPA	1	0	0	1	0	0	0	0	0	0
AMY2A	1	0	1	0	0	0	0	1	0	0
PHEX	1	0	0	1	0	0	0	0	0	0
CD68	1	0	0	1	0	0	0	0	0	0
PSMA5	1	0	1	0	0	0	0	1	0	0
SLIT2	1	0	1	0	0	0	0	1	0	0
SLIT3	1	0	1	0	0	0	0	1	0	0
TGM2	1	1	1	0	0	0	0	0	0	1
TLR5	1	0	0	1	0	0	0	0	0	0
PSMB9	1	0	1	0	0	0	0	1	0	0
PTGR2	1	0	1	0	0	0	0	1	0	0
LRRC3B	1	0	0	1	0	0	0	0	0	0
RAC2	1	0	1	0	0	0	0	1	0	0
TCEAL3	1	0	0	1	0	0	0	0	0	0
SH3BGRL2	1	0	1	0	0	0	0	1	0	0
TK2	1	0	0	1	0	0	0	0	0	0
DAO	1	0	0	1	0	0	0	0	0	0
UBQLN2	1	0	1	0	0	0	0	1	0	0
MYL12B	1	0	1	0	0	0	0	1	0	0
NFKBID	1	0	0	1	0	0	0	0	0	0
UBLCP1	1	0	0	1	0	0	0	0	0	0
HSPB6	1	1	0	0	0	0	1	0	0	0
SERPINB8	1	1	1	0	0	0	0	0	0	1
POLR2K	1	0	0	1	0	0	0	0	0	0
NT5C3B	1	0	0	1	0	0	0	0	0	0
HSF2BP	1	0	0	1	0	0	0	0	0	0
CYB5R2	1	0	0	1	0	0	0	0	0	0
TIMM8A	1	0	0	1	0	0	0	0	0	0
PRPSAP2	1	0	0	1	0	0	0	0	0	0
PPP1R2	1	1	0	0	0	0	1	0	0	0
SERPINE2	1	0	1	0	0	0	0	1	0	0
PCLAF	1	0	0	1	0	0	0	0	0	0
USP15	1	0	0	1	0	0	0	0	0	0
LRRC59	1	0	0	1	0	0	0	0	0	0
PSTPIP1	1	0	0	1	0	0	0	0	0	0
FIBP	1	0	0	1	0	0	0	0	0	0
ZFAND1	1	0	0	1	0	0	0	0	0	0
MARCKSL1	1	0	1	0	0	0	0	1	0	0
CYRIB	1	0	0	1	0	0	0	0	0	0
MOB1B	1	0	0	1	0	0	0	0	0	0
RPL12	1	0	1	0	0	0	0	1	0	0
NAP1L4	1	0	0	1	0	0	0	0	0	0
USP14	1	0	1	0	0	0	0	1	0	0
UBE2L6	1	0	0	1	0	0	0	0	0	0
DTD1	1	0	1	0	0	0	0	1	0	0
RPS5	1	0	1	0	0	0	0	1	0	0
HOPX	1	0	0	1	0	0	0	0	0	0
ACAT1	1	0	0	1	0	0	0	0	0	0
ACVR2A	1	0	1	0	0	0	0	1	0	0
NDRG1	1	1	1	0	0	0	0	0	0	1
NUTF2	1	0	1	0	0	0	0	1	0	0
RAB5B	1	0	0	1	0	0	0	0	0	0
RAB1A	1	0	1	0	0	0	0	1	0	0
EIF1AY	1	0	0	1	0	0	0	0	0	0
BAG2	1	0	0	1	0	0	0	0	0	0
HOMER1	1	0	0	1	0	0	0	0	0	0
GSTT1	1	0	1	0	0	0	0	1	0	0
ATOX1	1	0	1	0	0	0	0	1	0	0
SUB1	1	0	1	0	0	0	0	1	0	0
GLUL	1	0	1	0	0	0	0	1	0	0
ARF1	1	0	0	1	0	0	0	0	0	0
PFDN2	1	1	0	0	0	0	1	0	0	0
KARS1	1	0	0	1	0	0	0	0	0	0
MYCBP	1	0	0	1	0	0	0	0	0	0
PSMB2	1	0	1	0	0	0	0	1	0	0
CLTA	1	0	1	0	0	0	0	1	0	0
EIF2S1	1	0	0	1	0	0	0	0	0	0
SDCBP2	1	0	0	1	0	0	0	0	0	0
EIF4E	1	0	0	1	0	0	0	0	0	0
G3BP1	1	0	0	1	0	0	0	0	0	0
HAGH	1	1	1	0	0	0	0	0	0	1
YARS1	1	0	0	1	0	0	0	0	0	0
GNAI1	1	0	0	1	0	0	0	0	0	0
PEF1	1	0	0	1	0	0	0	0	0	0
GSR	1	0	1	0	0	0	0	1	0	0
SNTA1	1	0	0	1	0	0	0	0	0	0
IDH3G	1	0	0	1	0	0	0	0	0	0
SNRPG	1	0	0	1	0	0	0	0	0	0
TSTD1	1	0	0	1	0	0	0	0	0	0
RAB1B	1	0	1	0	0	0	0	1	0	0
RBP1	1	0	1	0	0	0	0	1	0	0
UBE2D3	1	0	1	0	0	0	0	1	0	0
RAB13	1	0	0	1	0	0	0	0	0	0
UROD	1	0	1	0	0	0	0	1	0	0
HPRT1	1	0	1	0	0	0	0	1	0	0
CASQ2	1	0	1	0	0	0	0	1	0	0
VPS26A	1	0	1	0	0	0	0	1	0	0
PPP1CC	1	0	0	1	0	0	0	0	0	0
MYL7	1	0	0	1	0	0	0	0	0	0
G6PD	1	0	1	0	0	0	0	1	0	0
PET117	1	0	0	1	0	0	0	0	0	0
CRYGS	1	0	0	1	0	0	0	0	0	0
EBAG9	1	0	0	1	0	0	0	0	0	0
HIPK3	1	0	0	1	0	0	0	0	0	0
MOB4	1	0	0	1	0	0	0	0	0	0
HNRNPK	1	0	1	0	0	0	0	1	0	0
TXNDC12	1	0	1	0	0	0	0	1	0	0
JPT1	1	0	1	0	0	0	0	1	0	0
CA12	1	1	1	0	0	0	0	0	0	1
LRRTM1	1	0	1	0	0	0	0	1	0	0
MATN3	1	1	1	0	0	0	0	0	0	1
PCNA	1	0	1	0	0	0	0	1	0	0
BCAT2	1	0	0	1	0	0	0	0	0	0
ECI1	1	0	1	0	0	0	0	1	0	0
KAT2A	1	0	0	1	0	0	0	0	0	0
MDGA2	1	0	1	0	0	0	0	1	0	0
MYL12A	1	0	0	1	0	0	0	0	0	0
OLFM2	1	0	1	0	0	0	0	1	0	0
RAB3D	1	0	0	1	0	0	0	0	0	0
CDH12	1	0	1	0	0	0	0	1	0	0
DDAH1	1	1	1	0	0	0	0	0	0	1
GMPR2	1	0	0	1	0	0	0	0	0	0
PDCD6	1	0	0	1	0	0	0	0	0	0
HSD17B8	1	0	0	1	0	0	0	0	0	0
SNX3	1	0	0	1	0	0	0	0	0	0
DTYMK	1	0	0	1	0	0	0	0	0	0
PARK7	1	1	1	0	0	0	0	0	0	1
STX1A	1	0	1	0	0	0	0	1	0	0
SUMO2	1	0	1	0	0	0	0	1	0	0
CR1	1	0	0	1	0	0	0	0	0	0
KLB	1	0	0	1	0	0	0	0	0	0
LRP4	1	0	1	0	0	0	0	1	0	0
PLXNA4	1	1	1	0	0	0	0	0	0	1
PLXND1	1	0	1	0	0	0	0	1	0	0
SEZ6L	1	1	1	0	0	0	0	0	0	1
IL15	1	1	0	0	0	0	1	0	0	0
DOK2	1	0	0	1	0	0	0	0	0	0
IGFBP5	1	0	1	0	0	0	0	1	0	0
SFTPD	1	1	1	0	0	0	0	0	0	1
ASB9	1	0	0	1	0	0	0	0	0	0
JUND	1	0	0	1	0	0	0	0	0	0
RDH10	1	0	0	1	0	0	0	0	0	0
TCN1	1	0	0	1	0	0	0	0	0	0
EFHD1	1	0	0	1	0	0	0	0	0	0
DLG2	1	0	1	0	0	0	0	1	0	0
RPSA	1	0	1	0	0	0	0	1	0	0
SNCG	1	1	1	0	0	0	0	0	0	1
KNG1	1	0	1	0	0	0	0	1	0	0
FGL2	1	0	1	0	0	0	0	1	0	0
HLA-G	1	0	0	1	0	0	0	0	0	0
CRH	1	1	0	0	0	0	1	0	0	0
PDYN	1	0	1	0	0	0	0	1	0	0
IAPP	1	0	0	1	0	0	0	0	0	0
SEPTIN5	1	0	1	0	0	0	0	1	0	0
CSTB	1	1	1	0	0	0	0	0	0	1
HBG2	1	0	1	0	0	0	0	1	0	0
MERTK	1	1	1	0	0	0	0	0	0	1
RGS21	1	0	0	1	0	0	0	0	0	0
ACO1	1	0	1	0	0	0	0	1	0	0
ALDH1A2	1	0	0	1	0	0	0	0	0	0
ASF1B	1	0	0	1	0	0	0	0	0	0
FN1	1	0	1	0	0	0	0	1	0	0
FZD5	1	0	0	1	0	0	0	0	0	0
HABP2	1	0	1	0	0	0	0	1	0	0
NFKBIE	1	1	0	0	0	0	1	0	0	0
KRAS	1	0	0	1	0	0	0	0	0	0
MNDA	1	0	0	1	0	0	0	0	0	0
MYL6B	1	0	0	1	0	0	0	0	0	0
PCK2	1	0	0	1	0	0	0	0	0	0
RAB6A	1	0	0	1	0	0	0	0	0	0
RAB11B	1	0	1	0	0	0	0	1	0	0
SELENOF	1	0	0	1	0	0	0	0	0	0
UBE2E3	1	0	0	1	0	0	0	0	0	0
EFNA1	1	0	1	0	0	0	0	1	0	0
VCAM1	1	1	1	0	0	0	0	0	0	1
OGG1	1	0	0	1	0	0	0	0	0	0
MYL6	1	0	1	0	0	0	0	1	0	0
DCPS	1	0	0	1	0	0	0	0	0	0
MYL4	1	0	0	1	0	0	0	0	0	0
BASP1	1	0	1	0	0	0	0	1	0	0
OXSR1	1	0	0	1	0	0	0	0	0	0
EIF4EBP2	1	0	0	1	0	0	0	0	0	0
AMIGO1	1	0	0	1	0	0	0	0	0	0
GFAP	1	0	1	0	0	0	0	1	0	0
HEPH	1	0	1	0	0	0	0	1	0	0
CSNK1G1	1	0	0	1	0	0	0	0	0	0
MARCO	1	1	1	0	0	0	0	0	0	1
RNGTT	1	0	0	1	0	0	0	0	0	0
TCEA2	1	0	0	1	0	0	0	0	0	0
NCAM1	1	1	1	0	0	0	0	0	0	1
RAB8B	1	0	0	1	0	0	0	0	0	0
CAPN9	1	0	0	1	0	0	0	0	0	0
COL9A3	1	0	0	1	0	0	0	0	0	0
ITGAV	1	1	1	0	0	0	0	0	0	1
IFIH1	1	0	0	1	0	0	0	0	0	0
C1S	1	0	1	0	0	0	0	1	0	0
HSPA6	1	0	0	1	0	0	0	0	0	0
LMNB2	1	0	0	1	0	0	0	0	0	0
PDE4C	1	0	0	1	0	0	0	0	0	0
SNAP23	1	1	0	0	0	0	1	0	0	0
PFN1	1	0	1	0	0	0	0	1	0	0
ACYP1	1	0	1	0	0	0	0	1	0	0
COQ9	1	0	0	1	0	0	0	0	0	0
TATDN1	1	0	0	1	0	0	0	0	0	0
LZTFL1	1	0	0	1	0	0	0	0	0	0
PTRHD1	1	0	0	1	0	0	0	0	0	0
CHCHD7	1	0	0	1	0	0	0	0	0	0
TSR2	1	0	0	1	0	0	0	0	0	0
POP7	1	0	0	1	0	0	0	0	0	0
TRAPPC2	1	0	0	1	0	0	0	0	0	0
TTC33	1	0	0	1	0	0	0	0	0	0
CIB1	1	0	0	1	0	0	0	0	0	0
PGPEP1	1	0	0	1	0	0	0	0	0	0
PCP4L1	1	0	1	0	0	0	0	1	0	0
TPGS2	1	0	0	1	0	0	0	0	0	0
PLPBP	1	0	1	0	0	0	0	1	0	0
POLR2E	1	0	0	1	0	0	0	0	0	0
RCAN3	1	0	0	1	0	0	0	0	0	0
TPPP3	1	0	1	0	0	0	0	1	0	0
AP1AR	1	0	0	1	0	0	0	0	0	0
IFT22	1	0	0	1	0	0	0	0	0	0
COA4	1	0	0	1	0	0	0	0	0	0
IFT20	1	0	0	1	0	0	0	0	0	0
IMPACT	1	0	0	1	0	0	0	0	0	0
MCAM	1	0	1	0	0	0	0	1	0	0
BAMBI	1	1	1	0	0	0	0	0	0	1
SCN3B	1	0	1	0	0	0	0	1	0	0
DSG2	1	0	1	0	0	0	0	1	0	0
TNFRSF25	1	0	0	1	0	0	0	0	0	0
FAM3C	1	1	1	0	0	0	0	0	0	1
CD28	1	1	0	0	0	0	1	0	0	0
IL1RAPL1	1	0	1	0	0	0	0	1	0	0
PDIA4	1	0	1	0	0	0	0	1	0	0
SEMA5B	1	0	0	1	0	0	0	0	0	0
SEMA6D	1	0	1	0	0	0	0	1	0	0
IL12A	1	1	0	0	0	0	1	0	0	0
SCARB1	1	0	0	1	0	0	0	0	0	0
IL17RE	1	0	0	1	0	0	0	0	0	0
ESAM	1	1	1	0	0	0	0	0	0	1
SIGLEC11	1	0	0	1	0	0	0	0	0	0
SEMA4G	1	0	1	0	0	0	0	1	0	0
CD1B	1	0	0	1	0	0	0	0	0	0
RTN4RL1	1	0	1	0	0	0	0	1	0	0
CHRNB3	1	0	0	1	0	0	0	0	0	0
IZUMO4	1	0	0	1	0	0	0	0	0	0
CNTN6	1	0	1	0	0	0	0	1	0	0
THY1	1	1	1	0	0	0	0	0	0	1
FREM1	1	0	0	1	0	0	0	0	0	0
VSTM1	1	0	0	1	0	0	0	0	0	0
FZD7	1	0	1	0	0	0	0	1	0	0
FZD8	1	0	1	0	0	0	0	1	0	0
ADGRL3	1	0	1	0	0	0	0	1	0	0
MAG	1	0	1	0	0	0	0	1	0	0
NECTIN1	1	0	1	0	0	0	0	1	0	0
CD300LG	1	1	0	0	0	0	1	0	0	0
CNTN3	1	0	1	0	0	0	0	1	0	0
CDH4	1	0	1	0	0	0	0	1	0	0
NPY	1	1	1	0	0	0	0	0	0	1
GLDN	1	0	1	0	0	0	0	1	0	0
B3GALT5	1	0	0	1	0	0	0	0	0	0
PUDP	1	0	1	0	0	0	0	1	0	0
EIF1	1	0	0	1	0	0	0	0	0	0
NECAP2	1	0	0	1	0	0	0	0	0	0
SNRPC	1	0	0	1	0	0	0	0	0	0
GIPC2	1	0	0	1	0	0	0	0	0	0
MDP1	1	0	0	1	0	0	0	0	0	0
TCEAL7	1	0	0	1	0	0	0	0	0	0
AUH	1	0	0	1	0	0	0	0	0	0
CCDC69	1	0	0	1	0	0	0	0	0	0
RAB24	1	0	0	1	0	0	0	0	0	0
PDCL3	1	0	0	1	0	0	0	0	0	0
TATDN3	1	0	0	1	0	0	0	0	0	0
EMG1	1	0	0	1	0	0	0	0	0	0
UBL3	1	0	1	0	0	0	0	1	0	0
DNAJB8	1	0	0	1	0	0	0	0	0	0
NAA50	1	0	0	1	0	0	0	0	0	0
DR1	1	0	0	1	0	0	0	0	0	0
NUDT16	1	0	0	1	0	0	0	0	0	0
PRTFDC1	1	0	0	1	0	0	0	0	0	0
ECHDC1	1	0	0	1	0	0	0	0	0	0
MMACHC	1	0	0	1	0	0	0	0	0	0
ADAT2	1	0	0	1	0	0	0	0	0	0
PFDN4	1	0	0	1	0	0	0	0	0	0
RAB23	1	0	0	1	0	0	0	0	0	0
FUBP1	1	0	0	1	0	0	0	0	0	0
MAP1LC3B2	1	0	0	1	0	0	0	0	0	0
EXOSC5	1	0	0	1	0	0	0	0	0	0
DBNDD1	1	0	0	1	0	0	0	0	0	0
NUDT21	1	0	0	1	0	0	0	0	0	0
RCAN2	1	0	0	1	0	0	0	0	0	0
LSM3	1	0	0	1	0	0	0	0	0	0
RP9	1	0	0	1	0	0	0	0	0	0
PLEKHF2	1	0	0	1	0	0	0	0	0	0
RPL5	1	0	0	1	0	0	0	0	0	0
POLR2J2	1	0	0	1	0	0	0	0	0	0
BRK1	1	1	0	0	0	0	1	0	0	0
NUDCD2	1	0	0	1	0	0	0	0	0	0
MAGOH	1	0	0	1	0	0	0	0	0	0
UBL5	1	0	0	1	0	0	0	0	0	0
UNC119B	1	0	0	1	0	0	0	0	0	0
CPPED1	1	0	1	0	0	0	0	1	0	0
CFAP36	1	0	0	1	0	0	0	0	0	0
UBE2Z	1	0	0	1	0	0	0	0	0	0
HSPBP1	1	0	0	1	0	0	0	0	0	0
MYLPF	1	0	1	0	0	0	0	1	0	0
BCDIN3D	1	0	0	1	0	0	0	0	0	0
EED	1	0	0	1	0	0	0	0	0	0
GCHFR	1	0	1	0	0	0	0	1	0	0
YAE1	1	0	0	1	0	0	0	0	0	0
CDK2	1	0	0	1	0	0	0	0	0	0
MAD2L1BP	1	0	0	1	0	0	0	0	0	0
ITPK1	1	0	0	1	0	0	0	0	0	0
TYW5	1	0	0	1	0	0	0	0	0	0
CMC4	1	0	0	1	0	0	0	0	0	0
PSMG2	1	0	0	1	0	0	0	0	0	0
NPM2	1	0	0	1	0	0	0	0	0	0
CAMLG	1	0	0	1	0	0	0	0	0	0
LRATD2	1	0	0	1	0	0	0	0	0	0
CAPS	1	0	1	0	0	0	0	1	0	0
FN3K	1	0	0	1	0	0	0	0	0	0
EYA2	1	0	0	1	0	0	0	0	0	0
BAP18	1	0	0	1	0	0	0	0	0	0
CAB39L	1	0	0	1	0	0	0	0	0	0
HYKK	1	0	0	1	0	0	0	0	0	0
CHMP6	1	0	0	1	0	0	0	0	0	0
TBCEL	1	0	0	1	0	0	0	0	0	0
TBC1D13	1	0	0	1	0	0	0	0	0	0
CTDSP1	1	0	0	1	0	0	0	0	0	0
TLNRD1	1	0	0	1	0	0	0	0	0	0
ELAVL2	1	0	0	1	0	0	0	0	0	0
CIAO1	1	0	0	1	0	0	0	0	0	0
PLCXD3	1	0	0	1	0	0	0	0	0	0
RWDD4	1	0	0	1	0	0	0	0	0	0
NUBP1	1	0	0	1	0	0	0	0	0	0
POU6F1	1	0	0	1	0	0	0	0	0	0
SAMSN1	1	0	0	1	0	0	0	0	0	0
HAX1	1	0	0	1	0	0	0	0	0	0
COASY	1	0	0	1	0	0	0	0	0	0
PHB2	1	0	1	0	0	0	0	1	0	0
SERPINB9	1	0	1	0	0	0	0	1	0	0
TMIGD2	1	0	0	1	0	0	0	0	0	0
ASB13	1	0	0	1	0	0	0	0	0	0
KPNA5	1	0	0	1	0	0	0	0	0	0
TMED9	1	0	0	1	0	0	0	0	0	0
PADI4	1	0	0	1	0	0	0	0	0	0
CDK5RAP3	1	0	0	1	0	0	0	0	0	0
AMT	1	0	0	1	0	0	0	0	0	0
NPM1	1	1	1	0	0	0	0	0	0	1
DFFA	1	1	0	0	0	0	1	0	0	0
CAMK2N2	1	0	0	1	0	0	0	0	0	0
HUS1	1	0	0	1	0	0	0	0	0	0
DHRS4	1	0	0	1	0	0	0	0	0	0
MRTO4	1	0	0	1	0	0	0	0	0	0
NKIRAS1	1	0	0	1	0	0	0	0	0	0
RWDD1	1	0	0	1	0	0	0	0	0	0
TBCC	1	0	0	1	0	0	0	0	0	0
SYT1	1	0	1	0	0	0	0	1	0	0
PHOSPHO2	1	0	0	1	0	0	0	0	0	0
HLF	1	0	0	1	0	0	0	0	0	0
CHMP4A	1	0	0	1	0	0	0	0	0	0
ARC	1	0	0	1	0	0	0	0	0	0
RDH12	1	0	0	1	0	0	0	0	0	0
STYX	1	0	0	1	0	0	0	0	0	0
GARS1	1	0	1	0	0	0	0	1	0	0
B9D2	1	0	0	1	0	0	0	0	0	0
FBLIM1	1	0	0	1	0	0	0	0	0	0
SPECC1	1	0	0	1	0	0	0	0	0	0
TXNRD3NB	1	0	0	1	0	0	0	0	0	0
CYTH3	1	0	0	1	0	0	0	0	0	0
NRBF2	1	0	0	1	0	0	0	0	0	0
RTCA	1	0	0	1	0	0	0	0	0	0
SKA1	1	0	0	1	0	0	0	0	0	0
QTRT2	1	0	0	1	0	0	0	0	0	0
RAB3IL1	1	0	0	1	0	0	0	0	0	0
PNPT1	1	0	0	1	0	0	0	0	0	0
ETNK2	1	0	0	1	0	0	0	0	0	0
ELAC1	1	0	0	1	0	0	0	0	0	0
NARS1	1	0	0	1	0	0	0	0	0	0
FUCA1	1	1	1	0	0	0	0	0	0	1
SLITRK2	1	1	1	0	0	0	0	0	0	1
MEP1A	1	0	0	1	0	0	0	0	0	0
STK3	1	0	0	1	0	0	0	0	0	0
DCT	1	0	0	1	0	0	0	0	0	0
CGB3	1	1	0	0	0	0	1	0	0	0
MAGED1	1	1	0	0	0	0	1	0	0	0
AHCY	1	1	1	0	0	0	0	0	0	1
PCDH17	1	1	1	0	0	0	0	0	0	1
PRTG	1	1	0	0	0	0	1	0	0	0
THOP1	1	1	1	0	0	0	0	0	0	1
PLA2G4A	1	0	0	1	0	0	0	0	0	0
BTN3A2	1	1	1	0	0	0	0	0	0	1
SRPK2	1	1	0	0	0	0	1	0	0	0
MGMT	1	1	0	0	0	0	1	0	0	0
TRIM5	1	1	0	0	0	0	1	0	0	0
HCLS1	1	1	0	0	0	0	1	0	0	0
TYRP1	1	0	0	1	0	0	0	0	0	0
KLK2	1	0	0	1	0	0	0	0	0	0
NEDD8	1	0	0	1	0	0	0	0	0	0
DNM1L	1	0	0	1	0	0	0	0	0	0
TXNL1	1	0	1	0	0	0	0	1	0	0
MAEA	1	0	0	1	0	0	0	0	0	0
SMAD5	1	1	0	0	0	0	1	0	0	0
PRKAR1A	1	0	1	0	0	0	0	1	0	0
AOC3	1	1	1	0	0	0	0	0	0	1
CLUL1	1	1	1	0	0	0	0	0	0	1
GPR37	1	0	1	0	0	0	0	1	0	0
HYOU1	1	0	1	0	0	0	0	1	0	0
ALDH7A1	1	0	0	1	0	0	0	0	0	0
FDPS	1	0	1	0	0	0	0	1	0	0
AGO2	1	0	0	1	0	0	0	0	0	0
COMMD8	1	0	0	1	0	0	0	0	0	0
ST8SIA1	1	0	0	1	0	0	0	0	0	0
EDEM2	1	0	0	1	0	0	0	0	0	0
TPH1	1	0	0	1	0	0	0	0	0	0
BMF	1	0	0	1	0	0	0	0	0	0
LSP1	1	1	0	0	0	0	1	0	0	0
CPLX3	1	0	0	1	0	0	0	0	0	0
SCLY	1	1	0	0	0	0	1	0	0	0
SYT6	1	0	0	1	0	0	0	0	0	0
MUSTN1	1	0	0	1	0	0	0	0	0	0
ADGRD1	1	0	0	1	0	0	0	0	0	0
FAM20C	1	0	1	0	0	0	0	1	0	0
GGT5	1	1	1	0	0	0	0	0	0	1
ACOX1	1	0	0	1	0	0	0	0	0	0
FAM3A	1	0	1	0	0	0	0	1	0	0
SCGB1D1	1	0	0	1	0	0	0	0	0	0
PLA2G12A	1	0	0	1	0	0	0	0	0	0
C1QTNF4	1	0	1	0	0	0	0	1	0	0
STK10	1	0	0	1	0	0	0	0	0	0
RPL26L1	1	0	0	1	0	0	0	0	0	0
ANKRA2	1	0	0	1	0	0	0	0	0	0
CCDC43	1	0	0	1	0	0	0	0	0	0
CTNNBIP1	1	0	0	1	0	0	0	0	0	0
CUTA	1	0	1	0	0	0	0	1	0	0
STX17	1	0	0	1	0	0	0	0	0	0
TXNL4A	1	0	0	1	0	0	0	0	0	0
URM1	1	0	0	1	0	0	0	0	0	0
CEP20	1	0	0	1	0	0	0	0	0	0
PDE1B	1	0	0	1	0	0	0	0	0	0
SERPINB2	1	0	0	1	0	0	0	0	0	0
CDH20	1	0	1	0	0	0	0	1	0	0
ADAM28	1	0	1	0	0	0	0	1	0	0
DCC	1	0	1	0	0	0	0	1	0	0
ELFN2	1	0	1	0	0	0	0	1	0	0
LRRC4	1	0	1	0	0	0	0	1	0	0
CDH13	1	0	1	0	0	0	0	1	0	0
LRFN4	1	0	0	1	0	0	0	0	0	0
ADGRF2	1	0	0	1	0	0	0	0	0	0
ACVR1	1	0	1	0	0	0	0	1	0	0
METRNL	1	1	1	0	0	0	0	0	0	1
LILRA1	1	0	0	1	0	0	0	0	0	0
C1QL3	1	0	1	0	0	0	0	1	0	0
FCGRT	1	0	1	0	0	0	0	1	0	0
NLGN4Y	1	0	0	1	0	0	0	0	0	0
ADGRB1	1	0	1	0	0	0	0	1	0	0
RELN	1	0	1	0	0	0	0	1	0	0
UBE2Q2	1	0	0	1	0	0	0	0	0	0
FUT11	1	0	1	0	0	0	0	1	0	0
GALNT4	1	0	1	0	0	0	0	1	0	0
GALNS	1	0	1	0	0	0	0	1	0	0
ST6GALNAC4	1	0	0	1	0	0	0	0	0	0
C1GALT1	1	0	1	0	0	0	0	1	0	0
HS2ST1	1	0	0	1	0	0	0	0	0	0
ST6GAL2	1	0	1	0	0	0	0	1	0	0
OTUD7B	1	0	0	1	0	0	0	0	0	0
WDR48	1	0	0	1	0	0	0	0	0	0
UBE2N	1	0	1	0	0	0	0	1	0	0
RHOT1	1	0	0	1	0	0	0	0	0	0
UBA1	1	0	1	0	0	0	0	1	0	0
USP4	1	0	0	1	0	0	0	0	0	0
CYLD	1	0	0	1	0	0	0	0	0	0
SGSH	1	0	1	0	0	0	0	1	0	0
GALNT14	1	0	0	1	0	0	0	0	0	0
MGAT5	1	0	1	0	0	0	0	1	0	0
B3GAT1	1	0	1	0	0	0	0	1	0	0
MGAT3	1	0	1	0	0	0	0	1	0	0
ABHD4	1	0	0	1	0	0	0	0	0	0
ACY3	1	0	0	1	0	0	0	0	0	0
GPX3	1	0	1	0	0	0	0	1	0	0
HLA-C	1	0	1	0	0	0	0	1	0	0
NEIL1	1	0	0	1	0	0	0	0	0	0
MYL9	1	0	0	1	0	0	0	0	0	0
PPM1G	1	0	0	1	0	0	0	0	0	0
RHOQ	1	0	0	1	0	0	0	0	0	0
RPN2	1	0	1	0	0	0	0	1	0	0
UBQLN3	1	0	0	1	0	0	0	0	0	0
RACK1	1	0	1	0	0	0	0	1	0	0
PSMB10	1	0	0	1	0	0	0	0	0	0
LASP1	1	0	1	0	0	0	0	1	0	0
ZFAND3	1	0	0	1	0	0	0	0	0	0
PICK1	1	0	0	1	0	0	0	0	0	0
BMP5	1	0	0	1	0	0	0	0	0	0
CBLN2	1	0	1	0	0	0	0	1	0	0
GGCT	1	0	1	0	0	0	0	1	0	0
FBLN7	1	0	1	0	0	0	0	1	0	0
F11	1	1	1	0	0	0	0	0	0	1
NDP	1	0	0	1	0	0	0	0	0	0
YY2	1	0	0	1	0	0	0	0	0	0
OTULIN	1	0	0	1	0	0	0	0	0	0
UBE2D1	1	0	0	1	0	0	0	0	0	0
UBA7	1	0	0	1	0	0	0	0	0	0
WNT16	1	0	0	1	0	0	0	0	0	0
WNT5B	1	0	0	1	0	0	0	0	0	0
ARNT	1	0	0	1	0	0	0	0	0	0
BAG6	1	1	1	0	0	0	0	0	0	1
ABR	1	0	0	1	0	0	0	0	0	0
CD2AP	1	1	0	0	0	0	1	0	0	0
DAB2	1	1	0	0	0	0	1	0	0	0
LPL	1	1	1	0	0	0	0	0	0	1
NUCB2	1	1	1	0	0	0	0	0	0	1
PON2	1	1	1	0	0	0	0	0	0	1
PDP1	1	0	0	1	0	0	0	0	0	0
PPM1B	1	1	0	0	0	0	1	0	0	0
COL18A1	1	1	1	0	0	0	0	0	0	1
RASSF2	1	0	0	1	0	0	0	0	0	0
TRIM21	1	0	0	1	0	0	0	0	0	0
AADAT	1	0	0	1	0	0	0	0	0	0
WAS	1	0	0	1	0	0	0	0	0	0
EFHD2	1	0	1	0	0	0	0	1	0	0
HSPA2	1	0	1	0	0	0	0	1	0	0
SUMO4	1	0	1	0	0	0	0	1	0	0
COL5A1	1	0	1	0	0	0	0	1	0	0
YWHAH	1	0	1	0	0	0	0	1	0	0
FOXO1	1	0	0	1	0	0	0	0	0	0
PALMD	1	0	0	1	0	0	0	0	0	0
PPP2R5D	1	0	0	1	0	0	0	0	0	0
ARHGEF16	1	0	0	1	0	0	0	0	0	0
KCTD13	1	0	0	1	0	0	0	0	0	0
BRMS1L	1	0	0	1	0	0	0	0	0	0
BTG1	1	0	0	1	0	0	0	0	0	0
C2orf73	1	0	0	1	0	0	0	0	0	0
CCNYL1	1	0	0	1	0	0	0	0	0	0
CDK20	1	0	0	1	0	0	0	0	0	0
TIMP1	1	1	1	0	0	0	0	0	0	1
COQ6	1	0	0	1	0	0	0	0	0	0
LAS2	1	0	0	1	0	0	0	0	0	0
COPS8	1	0	0	1	0	0	0	0	0	0
PLAT	1	1	0	0	0	0	1	0	0	0
DCAF12	1	0	0	1	0	0	0	0	0	0
DYTN	1	0	0	1	0	0	0	0	0	0
ELL3	1	0	0	1	0	0	0	0	0	0
PFKFB1	1	0	0	1	0	0	0	0	0	0
FAM86B1	1	0	0	1	0	0	0	0	0	0
GSC2	1	0	0	1	0	0	0	0	0	0
GALNT9	1	0	0	1	0	0	0	0	0	0
GATAD1	1	0	0	1	0	0	0	0	0	0
GEMIN7	1	0	0	1	0	0	0	0	0	0
FAM110A	1	0	0	1	0	0	0	0	0	0
KRT34	1	0	0	1	0	0	0	0	0	0
LACTB2	1	1	0	0	0	0	1	0	0	0
PWWP3A	1	0	0	1	0	0	0	0	0	0
ZFP36	1	0	0	1	0	0	0	0	0	0
H2AC1	1	0	0	1	0	0	0	0	0	0
H2BC12	1	0	0	1	0	0	0	0	0	0
CHN1	1	0	0	1	0	0	0	0	0	0
HES5	1	0	0	1	0	0	0	0	0	0
H2AC11	1	0	0	1	0	0	0	0	0	0
IP6K2	1	0	0	1	0	0	0	0	0	0
KRT71	1	0	0	1	0	0	0	0	0	0
KLF9	1	0	0	1	0	0	0	0	0	0
LYRM1	1	0	0	1	0	0	0	0	0	0
N4BP2L2	1	0	0	1	0	0	0	0	0	0
NDUFAF5	1	0	0	1	0	0	0	0	0	0
NFE2L2	1	0	0	1	0	0	0	0	0	0
NKD2	1	0	0	1	0	0	0	0	0	0
PDLIM3	1	0	0	1	0	0	0	0	0	0
PHF11	1	0	0	1	0	0	0	0	0	0
PITX2	1	0	0	1	0	0	0	0	0	0
PPP4C	1	0	0	1	0	0	0	0	0	0
PSMB7	1	0	1	0	0	0	0	1	0	0
RAD51C	1	0	0	1	0	0	0	0	0	0
EVI2A	1	0	1	0	0	0	0	1	0	0
LDLRAD3	1	0	1	0	0	0	0	1	0	0
PGA4	1	0	1	0	0	0	0	1	0	0
CD209	1	1	0	0	0	0	1	0	0	0
SIGLEC14	1	0	1	0	0	0	0	1	0	0
ROBO2	1	1	1	0	0	0	0	0	0	1
NRXN1	1	0	1	0	0	0	0	1	0	0
ULBP2	1	1	1	0	0	0	0	0	0	1
LRP6	1	0	1	0	0	0	0	1	0	0
FZD4	1	0	0	1	0	0	0	0	0	0
BTN2A2	1	0	1	0	0	0	0	1	0	0
EPHA6	1	0	1	0	0	0	0	1	0	0
ADGRB2	1	0	1	0	0	0	0	1	0	0
FZD2	1	0	0	1	0	0	0	0	0	0
FZD1	1	0	1	0	0	0	0	1	0	0
FZD9	1	0	0	1	0	0	0	0	0	0
SLC25A38	1	0	0	1	0	0	0	0	0	0
SAMM50	1	0	0	1	0	0	0	0	0	0
SDHB	1	0	0	1	0	0	0	0	0	0
TIMP2	1	0	1	0	0	0	0	1	0	0
SPC25	1	0	0	1	0	0	0	0	0	0
SPATA46	1	0	0	1	0	0	0	0	0	0
GTF2A2	1	0	0	1	0	0	0	0	0	0
TADA1	1	0	0	1	0	0	0	0	0	0
THAP11	1	0	0	1	0	0	0	0	0	0
THRB	1	0	0	1	0	0	0	0	0	0
TMA16	1	0	0	1	0	0	0	0	0	0
TRAPPC6B	1	0	0	1	0	0	0	0	0	0
FLJ44635	1	0	0	1	0	0	0	0	0	0
TRIM54	1	0	0	1	0	0	0	0	0	0
TRIM9	1	0	0	1	0	0	0	0	0	0
UNG	1	0	0	1	0	0	0	0	0	0
ATP6V1C2	1	0	0	1	0	0	0	0	0	0
VHLL	1	0	0	1	0	0	0	0	0	0
ZCCHC18	1	0	0	1	0	0	0	0	0	0
STK4	1	1	0	0	0	0	1	0	0	0
MAPK6	1	0	0	1	0	0	0	0	0	0
DKK4	1	1	0	0	0	0	1	0	0	0
FCGR2B	1	1	0	0	0	0	1	0	0	0
GAGE2D	1	0	0	1	0	0	0	0	0	0
GIPC1	1	0	0	1	0	0	0	0	0	0
CXCL2	1	0	0	1	0	0	0	0	0	0
CXCL3	1	0	0	1	0	0	0	0	0	0
IGFBP2	1	1	1	0	0	0	0	0	0	1
MAGEA6	1	0	0	1	0	0	0	0	0	0
CCL22	1	0	0	1	0	0	0	0	0	0
NXPH1	1	1	1	0	0	0	0	0	0	1
LIPG	1	0	0	1	0	0	0	0	0	0
MAP3K10	1	0	0	1	0	0	0	0	0	0
DAG1	1	1	1	0	0	0	0	0	0	1
HNMT	1	1	0	0	0	0	1	0	0	0
ATP5PB	1	0	0	1	0	0	0	0	0	0
TIMM10B	1	0	0	1	0	0	0	0	0	0
RPS25	1	0	1	0	0	0	0	1	0	0
SPATC1L	1	0	0	1	0	0	0	0	0	0
BLOC1S1	1	0	0	1	0	0	0	0	0	0
COMTD1	1	0	0	1	0	0	0	0	0	0
RAB33A	1	0	0	1	0	0	0	0	0	0
COMMD10	1	0	0	1	0	0	0	0	0	0
EEF1AKMT1	1	0	0	1	0	0	0	0	0	0
MED10	1	0	0	1	0	0	0	0	0	0
TPD52L2	1	0	1	0	0	0	0	1	0	0
FRG1	1	0	0	1	0	0	0	0	0	0
CMTM4	1	0	0	1	0	0	0	0	0	0
DPCD	1	0	0	1	0	0	0	0	0	0
EFCAB1	1	0	0	1	0	0	0	0	0	0
SSPN	1	0	0	1	0	0	0	0	0	0
MRPL12	1	0	0	1	0	0	0	0	0	0
AKIRIN2	1	0	0	1	0	0	0	0	0	0
ARL8A	1	0	1	0	0	0	0	1	0	0
LMO4	1	0	0	1	0	0	0	0	0	0
KCTD2	1	0	0	1	0	0	0	0	0	0
RNF141	1	0	0	1	0	0	0	0	0	0
NDUFB6	1	0	0	1	0	0	0	0	0	0
NEUROG1	1	0	0	1	0	0	0	0	0	0
PID1	1	0	0	1	0	0	0	0	0	0
CHAC1	1	0	0	1	0	0	0	0	0	0
SFRP5	1	0	0	1	0	0	0	0	0	0
CXCL12	1	0	1	0	0	0	0	1	0	0
AKT1S1	1	1	0	0	0	0	1	0	0	0
NIPSNAP3B	1	0	0	1	0	0	0	0	0	0
REEP2	1	0	1	0	0	0	0	1	0	0
PMF1	1	0	0	1	0	0	0	0	0	0
CLUAP1	1	0	0	1	0	0	0	0	0	0
PSMC3IP	1	0	0	1	0	0	0	0	0	0
RAB38	1	0	0	1	0	0	0	0	0	0
RABL3	1	0	0	1	0	0	0	0	0	0
FAM9B	1	0	0	1	0	0	0	0	0	0
DHRS11	1	0	0	1	0	0	0	0	0	0
PCTP	1	0	0	1	0	0	0	0	0	0
ZFAND2B	1	0	0	1	0	0	0	0	0	0
MVB12B	1	0	0	1	0	0	0	0	0	0
MSC	1	0	0	1	0	0	0	0	0	0
DUPD1	1	0	0	1	0	0	0	0	0	0
GSTA2	1	0	0	1	0	0	0	0	0	0
BORCS5	1	0	0	1	0	0	0	0	0	0
RAB4B	1	0	1	0	0	0	0	1	0	0
LCE3C	1	0	0	1	0	0	0	0	0	0
MRI1	1	0	0	1	0	0	0	0	0	0
DMC1	1	0	0	1	0	0	0	0	0	0
ARRDC5	1	0	0	1	0	0	0	0	0	0
NECAB1	1	0	1	0	0	0	0	1	0	0
PCYT1A	1	0	0	1	0	0	0	0	0	0
FAM118B	1	0	0	1	0	0	0	0	0	0
CCDC24	1	0	0	1	0	0	0	0	0	0
FAM118A	1	0	0	1	0	0	0	0	0	0
WTAP	1	0	0	1	0	0	0	0	0	0
RBM4	1	0	0	1	0	0	0	0	0	0
PCBP2	1	0	1	0	0	0	0	1	0	0
UBL7	1	0	0	1	0	0	0	0	0	0
PHYH	1	0	0	1	0	0	0	0	0	0
NIF3L1	1	0	1	0	0	0	0	1	0	0
DPH5	1	0	0	1	0	0	0	0	0	0
NECAB3	1	0	0	1	0	0	0	0	0	0
CGGBP1	1	0	0	1	0	0	0	0	0	0
L3HYPDH	1	0	0	1	0	0	0	0	0	0
KCTD17	1	0	0	1	0	0	0	0	0	0
TCP10L2	1	0	0	1	0	0	0	0	0	0
TIPRL	1	0	0	1	0	0	0	0	0	0
FAHD2A	1	0	0	1	0	0	0	0	0	0
CCDC107	1	0	0	1	0	0	0	0	0	0
ABHD5	1	0	0	1	0	0	0	0	0	0
KHDRBS2	1	0	0	1	0	0	0	0	0	0
TWF2	1	0	1	0	0	0	0	1	0	0
POLR2M	1	0	0	1	0	0	0	0	0	0
DAZAP1	1	0	0	1	0	0	0	0	0	0
GDAP1L1	1	0	0	1	0	0	0	0	0	0
CDC42EP4	1	0	1	0	0	0	0	1	0	0
MAD2L2	1	0	0	1	0	0	0	0	0	0
OLAH	1	0	0	1	0	0	0	0	0	0
SNX16	1	0	0	1	0	0	0	0	0	0
EIF3M	1	0	0	1	0	0	0	0	0	0
PNMA2	1	0	0	1	0	0	0	0	0	0
ZNF483	1	0	0	1	0	0	0	0	0	0
SNX15	1	0	0	1	0	0	0	0	0	0
ERMN	1	0	1	0	0	0	0	1	0	0
VCX	1	0	0	1	0	0	0	0	0	0
NME7	1	0	0	1	0	0	0	0	0	0
GIMD1	1	0	0	1	0	0	0	0	0	0
NTAN1	1	0	0	1	0	0	0	0	0	0
PHYHIPL	1	0	0	1	0	0	0	0	0	0
STARD7	1	0	0	1	0	0	0	0	0	0
DENND10	1	0	0	1	0	0	0	0	0	0
CLYBL	1	0	0	1	0	0	0	0	0	0
GOLPH3L	1	0	0	1	0	0	0	0	0	0
TCP10L3	1	0	0	1	0	0	0	0	0	0
HAGHL	1	0	0	1	0	0	0	0	0	0
TCEA3	1	0	0	1	0	0	0	0	0	0
DDRGK1	1	0	1	0	0	0	0	1	0	0
CEP41	1	0	0	1	0	0	0	0	0	0
APOL2	1	0	0	1	0	0	0	0	0	0
GNAQ	1	0	0	1	0	0	0	0	0	0
STARD10	1	0	0	1	0	0	0	0	0	0
FLT4	1	1	1	0	0	0	0	0	0	1
NUDT15	1	0	0	1	0	0	0	0	0	0
HSDL2	1	0	0	1	0	0	0	0	0	0
EXD1	1	0	0	1	0	0	0	0	0	0
ACOT12	1	0	0	1	0	0	0	0	0	0
TCP11L1	1	0	0	1	0	0	0	0	0	0
MARVELD2	1	0	0	1	0	0	0	0	0	0
TRMT112	1	0	0	1	0	0	0	0	0	0
HYPK	1	0	0	1	0	0	0	0	0	0
RCSD1	1	0	1	0	0	0	0	1	0	0
TIMM13	1	0	0	1	0	0	0	0	0	0
INIP	1	0	0	1	0	0	0	0	0	0
NUDT11	1	0	0	1	0	0	0	0	0	0
GALK2	1	0	0	1	0	0	0	0	0	0
SLFNL1	1	0	0	1	0	0	0	0	0	0
EHD2	1	0	0	1	0	0	0	0	0	0
TKFC	1	0	0	1	0	0	0	0	0	0
KLHL2	1	0	0	1	0	0	0	0	0	0
ALG2	1	0	0	1	0	0	0	0	0	0
PUS7	1	0	0	1	0	0	0	0	0	0
BZW2	1	0	0	1	0	0	0	0	0	0
KLHL41	1	0	0	1	0	0	0	0	0	0
ATIC	1	0	1	0	0	0	0	1	0	0
GFPT2	1	0	0	1	0	0	0	0	0	0
PSMD6	1	0	0	1	0	0	0	0	0	0
NCKIPSD	1	0	0	1	0	0	0	0	0	0
HENMT1	1	0	0	1	0	0	0	0	0	0
TRMT6	1	0	0	1	0	0	0	0	0	0
DLST	1	0	1	0	0	0	0	1	0	0
PDLIM5	1	0	1	0	0	0	0	1	0	0
CTPS1	1	0	0	1	0	0	0	0	0	0
C11orf49	1	0	0	1	0	0	0	0	0	0
C5	1	0	1	0	0	0	0	1	0	0
RAB7A	1	0	1	0	0	0	0	1	0	0
PPM1F	1	0	0	1	0	0	0	0	0	0
PRRT2	1	0	1	0	0	0	0	1	0	0
PAGR1	1	0	0	1	0	0	0	0	0	0
GRM4	1	0	0	1	0	0	0	0	0	0
PROCR	1	0	1	0	0	0	0	1	0	0
APOE	1	0	1	0	0	0	0	1	0	0
PRRX1	1	0	0	1	0	0	0	0	0	0
AAMDC	1	0	1	0	0	0	0	1	0	0
NELFA	1	0	0	1	0	0	0	0	0	0
FSCN1	1	0	1	0	0	0	0	1	0	0
EHD1	1	0	1	0	0	0	0	1	0	0
VAT1L	1	0	1	0	0	0	0	1	0	0
CACNB3	1	0	0	1	0	0	0	0	0	0
RILP	1	0	0	1	0	0	0	0	0	0
EPN1	1	0	0	1	0	0	0	0	0	0
GMPPA	1	0	0	1	0	0	0	0	0	0
SCP2	1	0	0	1	0	0	0	0	0	0
FGD2	1	0	0	1	0	0	0	0	0	0
CXCL16	1	1	1	0	0	0	0	0	0	1
MBNL1	1	0	0	1	0	0	0	0	0	0
RDH13	1	0	0	1	0	0	0	0	0	0
SYCE1L	1	0	0	1	0	0	0	0	0	0
PYGB	1	0	1	0	0	0	0	1	0	0
SPATA24	1	0	0	1	0	0	0	0	0	0
TBC1D25	1	0	0	1	0	0	0	0	0	0
MARS1	1	0	0	1	0	0	0	0	0	0
CTNNA1	1	0	0	1	0	0	0	0	0	0
GDPD1	1	0	0	1	0	0	0	0	0	0
DNM1	1	0	1	0	0	0	0	1	0	0
DLGAP4	1	0	0	1	0	0	0	0	0	0
NCBP1	1	0	0	1	0	0	0	0	0	0
MORF4L2	1	0	0	1	0	0	0	0	0	0
AFAP1L2	1	0	0	1	0	0	0	0	0	0
MBNL2	1	0	0	1	0	0	0	0	0	0
FAM221A	1	0	0	1	0	0	0	0	0	0
COPB2	1	0	1	0	0	0	0	1	0	0
NDRG2	1	0	1	0	0	0	0	1	0	0
LPIN1	1	0	0	1	0	0	0	0	0	0
PCBP3	1	0	0	1	0	0	0	0	0	0
SHARPIN	1	0	0	1	0	0	0	0	0	0
TTC9	1	0	0	1	0	0	0	0	0	0
SNX12	1	0	1	0	0	0	0	1	0	0
HID1	1	0	0	1	0	0	0	0	0	0
THAP4	1	0	0	1	0	0	0	0	0	0
MTMR7	1	0	0	1	0	0	0	0	0	0
TRIML1	1	0	0	1	0	0	0	0	0	0
TCEAL5	1	0	0	1	0	0	0	0	0	0
CRYL1	1	0	1	0	0	0	0	1	0	0
APOBEC2	1	0	0	1	0	0	0	0	0	0
RTN1	1	0	1	0	0	0	0	1	0	0
EMC10	1	0	1	0	0	0	0	1	0	0
DNAJC5B	1	0	0	1	0	0	0	0	0	0
PIH1D1	1	0	0	1	0	0	0	0	0	0
PYCARD	1	0	1	0	0	0	0	1	0	0
EGLN2	1	0	0	1	0	0	0	0	0	0
MAST4	1	0	0	1	0	0	0	0	0	0
CFAP298	1	0	0	1	0	0	0	0	0	0
PSPH	1	0	0	1	0	0	0	0	0	0
GIMAP4	1	0	0	1	0	0	0	0	0	0
SNX11	1	0	0	1	0	0	0	0	0	0
TTPAL	1	0	0	1	0	0	0	0	0	0
CLIC3	1	0	0	1	0	0	0	0	0	0
SLC9A3R1	1	0	1	0	0	0	0	1	0	0
PLEKHB1	1	0	1	0	0	0	0	1	0	0
HNRNPA0	1	0	0	1	0	0	0	0	0	0
DHRS3	1	0	0	1	0	0	0	0	0	0
GTPBP10	1	0	0	1	0	0	0	0	0	0
PTPA	1	0	1	0	0	0	0	1	0	0
GOLPH3	1	0	1	0	0	0	0	1	0	0
COPS5	1	0	0	1	0	0	0	0	0	0
APCS	1	0	1	0	0	0	0	1	0	0
KIT	1	1	1	0	0	0	0	0	0	1
TIMP3	1	0	1	0	0	0	0	1	0	0
EPS8L2	1	0	0	1	0	0	0	0	0	0
FCHSD1	1	0	0	1	0	0	0	0	0	0
GPHN	1	0	1	0	0	0	0	1	0	0
EOLA1	1	0	0	1	0	0	0	0	0	0
PMPCA	1	0	0	1	0	0	0	0	0	0
AMPH	1	0	1	0	0	0	0	1	0	0
PLCD1	1	0	0	1	0	0	0	0	0	0
CAPN13	1	0	0	1	0	0	0	0	0	0
KHSRP	1	0	1	0	0	0	0	1	0	0
OGFR	1	0	0	1	0	0	0	0	0	0
AP2B1	1	0	1	0	0	0	0	1	0	0
IKBKB	1	0	0	1	0	0	0	0	0	0
SNX27	1	0	0	1	0	0	0	0	0	0
VAC14	1	0	0	1	0	0	0	0	0	0
AP1B1	1	0	1	0	0	0	0	1	0	0
ESPN	1	0	0	1	0	0	0	0	0	0
PCDH1	1	1	1	0	0	0	0	0	0	1
INPP5F	1	0	0	1	0	0	0	0	0	0
EIF3B	1	0	0	1	0	0	0	0	0	0
MPP5	1	0	0	1	0	0	0	0	0	0
RANGAP1	1	0	0	1	0	0	0	0	0	0
ME2	1	0	0	1	0	0	0	0	0	0
OXCT1	1	0	1	0	0	0	0	1	0	0
PACSIN2	1	0	1	0	0	0	0	1	0	0
FTO	1	0	0	1	0	0	0	0	0	0
CRLF3	1	0	0	1	0	0	0	0	0	0
PRPF19	1	0	0	1	0	0	0	0	0	0
ME1	1	0	1	0	0	0	0	1	0	0
ELMO2	1	0	0	1	0	0	0	0	0	0
FAM160B1	1	0	0	1	0	0	0	0	0	0
DTNA	1	0	0	1	0	0	0	0	0	0
TRIM28	1	0	0	1	0	0	0	0	0	0
SRGAP2	1	0	0	1	0	0	0	0	0	0
VPS53	1	0	1	0	0	0	0	1	0	0
ATE1	1	0	0	1	0	0	0	0	0	0
PGM5	1	0	1	0	0	0	0	1	0	0
BICD1	1	0	0	1	0	0	0	0	0	0
NOMO2	1	0	0	1	0	0	0	0	0	0
EFNB3	1	0	1	0	0	0	0	1	0	0
GFRA2	1	1	1	0	0	0	0	0	0	1
[truncated: 2,659 more rows]

## Sheet: 5.Overlap.CSF.MSundepleted
Supplementary Table 5. Platform Overlap with SomaScan, Olink, and MS Undepleted CSF
Cerebrospinal fluid (CSF) was not depleted of highly abundant proteins prior to MS analysis. The columns labeled by column letter(s) (gold header) have 1's representing unique presence in that column or columns. Therefore, a gene product that is only present in column B will count as a 1 in the gold "Column B" column, but a gene product present in column B and another column will be counted in a …
				1740	195	801	261	846	94	352	Total Counts
Gene Symbol	SomaScan.CSF	Olink.CSF	MS.CSF.Undepleted	Column B	Column C	Column D	BC	BD	CD	BCD
RAF1	1	0	0	1	0	0	0	0	0	0
OCRL	1	0	0	1	0	0	0	0	0	0
DLD	1	0	1	0	0	0	0	1	0	0
PNP	1	0	1	0	0	0	0	1	0	0
HNF4A	1	0	0	1	0	0	0	0	0	0
NCF2	1	1	0	0	0	0	1	0	0	0
RAD23A	1	0	1	0	0	0	0	1	0	0
RBBP9	1	0	0	1	0	0	0	0	0	0
ACBD6	1	0	0	1	0	0	0	0	0	0
EIF2B1	1	0	0	1	0	0	0	0	0	0
NEFL	1	1	1	0	0	0	0	0	0	1
STAR	1	0	0	1	0	0	0	0	0	0
APRT	1	0	0	1	0	0	0	0	0	0
STUB1	1	0	0	1	0	0	0	0	0	0
ENO2	1	1	1	0	0	0	0	0	0	1
STAT3	1	0	0	1	0	0	0	0	0	0
IRF1	1	0	0	1	0	0	0	0	0	0
PDGFRA	1	1	1	0	0	0	0	0	0	1
STAT6	1	0	0	1	0	0	0	0	0	0
ANGPTL3	1	1	0	0	0	0	1	0	0	0
MCL1	1	0	0	1	0	0	0	0	0	0
STX12	1	0	1	0	0	0	0	1	0	0
SCARA5	1	1	0	0	0	0	1	0	0	0
NPDC1	1	1	1	0	0	0	0	0	0	1
KIR2DS2	1	0	0	1	0	0	0	0	0	0
AGA	1	0	1	0	0	0	0	1	0	0
CSF2RA	1	1	1	0	0	0	0	0	0	1
AMY2B	1	0	1	0	0	0	0	1	0	0
CLMP	1	1	1	0	0	0	0	0	0	1
TMEM190	1	0	0	1	0	0	0	0	0	0
APOM	1	1	1	0	0	0	0	0	0	1
NUCB1	1	0	1	0	0	0	0	1	0	0
IL18RAP	1	0	0	1	0	0	0	0	0	0
CHIT1	1	1	1	0	0	0	0	0	0	1
ALPI	1	0	0	1	0	0	0	0	0	0
TNFRSF14	1	1	1	0	0	0	0	0	0	1
MMP10	1	1	0	0	0	0	1	0	0	0
CD59	1	1	1	0	0	0	0	0	0	1
MAGEA4	1	0	0	1	0	0	0	0	0	0
RPN1	1	0	0	1	0	0	0	0	0	0
TMEM106A	1	0	0	1	0	0	0	0	0	0
COL6A3	1	0	1	0	0	0	0	1	0	0
PTGDS	1	0	1	0	0	0	0	1	0	0
MXRA8	1	0	1	0	0	0	0	1	0	0
NRAS	1	0	0	1	0	0	0	0	0	0
TOR1AIP2	1	0	0	1	0	0	0	0	0	0
GLB1	1	1	1	0	0	0	0	0	0	1
TEX29	1	0	0	1	0	0	0	0	0	0
PCDH9	1	0	1	0	0	0	0	1	0	0
NETO2	1	0	0	1	0	0	0	0	0	0
SLITRK3	1	0	1	0	0	0	0	1	0	0
MFAP2	1	0	1	0	0	0	0	1	0	0
CST8	1	0	0	1	0	0	0	0	0	0
B2M	1	0	1	0	0	0	0	1	0	0
PUF60	1	0	0	1	0	0	0	0	0	0
PLXDC2	1	0	1	0	0	0	0	1	0	0
POMK	1	0	1	0	0	0	0	1	0	0
RAET1L	1	0	0	1	0	0	0	0	0	0
CLGN	1	0	0	1	0	0	0	0	0	0
HTN3	1	0	0	1	0	0	0	0	0	0
APMAP	1	0	1	0	0	0	0	1	0	0
TOR1AIP1	1	0	1	0	0	0	0	1	0	0
HTN1	1	0	0	1	0	0	0	0	0	0
PLOD3	1	0	1	0	0	0	0	1	0	0
GOLM2	1	0	0	1	0	0	0	0	0	0
MPZ	1	0	1	0	0	0	0	1	0	0
LRP2	1	0	0	1	0	0	0	0	0	0
MSMB	1	1	0	0	0	0	1	0	0	0
SPINK13	1	0	0	1	0	0	0	0	0	0
APLP2	1	0	1	0	0	0	0	1	0	0
ELAPOR1	1	0	0	1	0	0	0	0	0	0
TINF2	1	0	0	1	0	0	0	0	0	0
ASCC1	1	0	0	1	0	0	0	0	0	0
GNPTG	1	0	1	0	0	0	0	1	0	0
STX4	1	0	0	1	0	0	0	0	0	0
SEMA3E	1	0	1	0	0	0	0	1	0	0
TMX2	1	0	0	1	0	0	0	0	0	0
LRP1	1	1	1	0	0	0	0	0	0	1
IGSF11	1	0	0	1	0	0	0	0	0	0
COL28A1	1	0	1	0	0	0	0	1	0	0
ACE	1	0	1	0	0	0	0	1	0	0
SERPINB1	1	0	1	0	0	0	0	1	0	0
FBLN5	1	0	1	0	0	0	0	1	0	0
CSF1	1	1	1	0	0	0	0	0	0	1
SLITRK1	1	0	1	0	0	0	0	1	0	0
DKK3	1	1	1	0	0	0	0	0	0	1
HSPA1A	1	0	0	1	0	0	0	0	0	0
UCN3	1	0	0	1	0	0	0	0	0	0
KERA	1	0	0	1	0	0	0	0	0	0
GRIA4	1	0	1	0	0	0	0	1	0	0
TMED2	1	0	1	0	0	0	0	1	0	0
CSGALNACT2	1	0	0	1	0	0	0	0	0	0
CLEC4G	1	1	0	0	0	0	1	0	0	0
LRRC52	1	0	0	1	0	0	0	0	0	0
EFNA2	1	0	0	1	0	0	0	0	0	0
PILRA	1	1	1	0	0	0	0	0	0	1
SMPD1	1	1	0	0	0	0	1	0	0	0
FBLN1	1	0	1	0	0	0	0	1	0	0
LINGO3	1	0	1	0	0	0	0	1	0	0
B4GALT6	1	0	0	1	0	0	0	0	0	0
HHIP	1	0	0	1	0	0	0	0	0	0
A4GNT	1	0	0	1	0	0	0	0	0	0
EBI3	1	0	1	0	0	0	0	1	0	0
HNRNPDL	1	0	0	1	0	0	0	0	0	0
PLXNB2	1	1	1	0	0	0	0	0	0	1
PPP4R3A	1	0	0	1	0	0	0	0	0	0
SPAST	1	0	0	1	0	0	0	0	0	0
FAM163B	1	0	0	1	0	0	0	0	0	0
C6orf89	1	0	0	1	0	0	0	0	0	0
MRAP2	1	0	0	1	0	0	0	0	0	0
SCGN	1	0	0	1	0	0	0	0	0	0
STMN2	1	0	1	0	0	0	0	1	0	0
ASPRV1	1	0	0	1	0	0	0	0	0	0
STX8	1	1	0	0	0	0	1	0	0	0
NTM	1	0	1	0	0	0	0	1	0	0
GALNT13	1	0	1	0	0	0	0	1	0	0
PLA2R1	1	0	0	1	0	0	0	0	0	0
CYB5D2	1	0	0	1	0	0	0	0	0	0
CD58	1	1	1	0	0	0	0	0	0	1
STX6	1	0	0	1	0	0	0	0	0	0
PLD3	1	0	1	0	0	0	0	1	0	0
GCSH	1	0	0	1	0	0	0	0	0	0
AHSG	1	0	1	0	0	0	0	1	0	0
PRL	1	0	1	0	0	0	0	1	0	0
ART3	1	0	1	0	0	0	0	1	0	0
UCMA	1	0	0	1	0	0	0	0	0	0
ACHE	1	0	1	0	0	0	0	1	0	0
NRG3	1	0	1	0	0	0	0	1	0	0
LRRK2	1	0	0	1	0	0	0	0	0	0
BGLAP	1	0	1	0	0	0	0	1	0	0
GPD1	1	0	0	1	0	0	0	0	0	0
IGHA1	1	0	1	0	0	0	0	1	0	0
N6AMT1	1	0	0	1	0	0	0	0	0	0
PDXK	1	0	0	1	0	0	0	0	0	0
REG4	1	1	0	0	0	0	1	0	0	0
CHI3L1	1	1	1	0	0	0	0	0	0	1
ENO1	1	0	1	0	0	0	0	1	0	0
SVEP1	1	0	1	0	0	0	0	1	0	0
C11orf87	1	0	0	1	0	0	0	0	0	0
SPATA20	1	0	0	1	0	0	0	0	0	0
VWC2	1	1	0	0	0	0	1	0	0	0
SPG21	1	0	0	1	0	0	0	0	0	0
CACNB4	1	0	0	1	0	0	0	0	0	0
MRPL55	1	0	0	1	0	0	0	0	0	0
COL1A1	1	1	1	0	0	0	0	0	0	1
ANGPTL1	1	1	1	0	0	0	0	0	0	1
KIAA1549L	1	0	1	0	0	0	0	1	0	0
COL6A1	1	0	1	0	0	0	0	1	0	0
KLK13	1	1	0	0	0	0	1	0	0	0
RNF122	1	0	0	1	0	0	0	0	0	0
FLNA	1	0	1	0	0	0	0	1	0	0
MILR1	1	1	1	0	0	0	0	0	0	1
THSD7A	1	0	1	0	0	0	0	1	0	0
CHGA	1	0	1	0	0	0	0	1	0	0
CLEC12A	1	0	0	1	0	0	0	0	0	0
TINAGL1	1	1	1	0	0	0	0	0	0	1
PKLR	1	0	1	0	0	0	0	1	0	0
CXADR	1	1	1	0	0	0	0	0	0	1
ITGB7	1	0	0	1	0	0	0	0	0	0
NAGPA	1	0	0	1	0	0	0	0	0	0
TBCE	1	0	0	1	0	0	0	0	0	0
TXNDC5	1	1	1	0	0	0	0	0	0	1
DNAJB9	1	0	0	1	0	0	0	0	0	0
CDH15	1	1	1	0	0	0	0	0	0	1
TPMT	1	0	0	1	0	0	0	0	0	0
FGFBP3	1	0	0	1	0	0	0	0	0	0
PCOLCE	1	1	1	0	0	0	0	0	0	1
ASL	1	0	0	1	0	0	0	0	0	0
ADGRF1	1	0	0	1	0	0	0	0	0	0
BPIFB1	1	0	0	1	0	0	0	0	0	0
QDPR	1	1	1	0	0	0	0	0	0	1
MADCAM1	1	0	1	0	0	0	0	1	0	0
TRABD	1	0	0	1	0	0	0	0	0	0
CASQ1	1	0	0	1	0	0	0	0	0	0
ALDH1A1	1	1	1	0	0	0	0	0	0	1
SELPLG	1	1	0	0	0	0	1	0	0	0
CHCHD10	1	0	0	1	0	0	0	0	0	0
ATF6	1	0	1	0	0	0	0	1	0	0
COL11A2	1	0	0	1	0	0	0	0	0	0
GABBR1	1	0	1	0	0	0	0	1	0	0
GAD1	1	0	0	1	0	0	0	0	0	0
MSR1	1	1	0	0	0	0	1	0	0	0
SELENOS	1	0	0	1	0	0	0	0	0	0
CYB5A	1	0	0	1	0	0	0	0	0	0
LRRN1	1	1	1	0	0	0	0	0	0	1
TNR	1	1	1	0	0	0	0	0	0	1
WWP1	1	0	0	1	0	0	0	0	0	0
CREB3L4	1	0	0	1	0	0	0	0	0	0
PCBD1	1	0	0	1	0	0	0	0	0	0
CHFR	1	0	0	1	0	0	0	0	0	0
CSNK2B	1	0	0	1	0	0	0	0	0	0
ARHGAP25	1	0	0	1	0	0	0	0	0	0
BLK	1	0	0	1	0	0	0	0	0	0
TALDO1	1	0	1	0	0	0	0	1	0	0
P4HA2	1	0	0	1	0	0	0	0	0	0
PLCB1	1	0	1	0	0	0	0	1	0	0
EIF5A2	1	0	0	1	0	0	0	0	0	0
ESS2	1	0	0	1	0	0	0	0	0	0
RRM1	1	0	0	1	0	0	0	0	0	0
TYMP	1	1	0	0	0	0	1	0	0	0
MFN1	1	0	0	1	0	0	0	0	0	0
TENM4	1	0	1	0	0	0	0	1	0	0
AK2	1	0	0	1	0	0	0	0	0	0
ZNF18	1	0	0	1	0	0	0	0	0	0
SYK	1	0	0	1	0	0	0	0	0	0
BLVRA	1	0	1	0	0	0	0	1	0	0
ATF6B	1	0	0	1	0	0	0	0	0	0
WFDC2	1	1	1	0	0	0	0	0	0	1
MVK	1	0	0	1	0	0	0	0	0	0
FBXL4	1	0	0	1	0	0	0	0	0	0
EHD4	1	0	0	1	0	0	0	0	0	0
FAH	1	0	1	0	0	0	0	1	0	0
RUFY1	1	0	0	1	0	0	0	0	0	0
RECQL	1	0	0	1	0	0	0	0	0	0
DNAJB2	1	0	0	1	0	0	0	0	0	0
SOCS3	1	0	0	1	0	0	0	0	0	0
PYGL	1	0	1	0	0	0	0	1	0	0
GALK1	1	0	0	1	0	0	0	0	0	0
CAPZA1	1	0	1	0	0	0	0	1	0	0
P4HB	1	1	1	0	0	0	0	0	0	1
EIF3G	1	0	0	1	0	0	0	0	0	0
GALE	1	0	0	1	0	0	0	0	0	0
PCBP1	1	0	0	1	0	0	0	0	0	0
RBFOX2	1	0	0	1	0	0	0	0	0	0
VPS4A	1	0	0	1	0	0	0	0	0	0
HAVCR2	1	1	1	0	0	0	0	0	0	1
SPOCK1	1	1	1	0	0	0	0	0	0	1
UBL4A	1	0	0	1	0	0	0	0	0	0
DYNLL2	1	0	1	0	0	0	0	1	0	0
APOL1	1	0	1	0	0	0	0	1	0	0
HMBS	1	0	1	0	0	0	0	1	0	0
VSIR	1	0	0	1	0	0	0	0	0	0
MUSK	1	0	0	1	0	0	0	0	0	0
ARFGAP1	1	0	0	1	0	0	0	0	0	0
SMURF1	1	0	0	1	0	0	0	0	0	0
KLRC3	1	0	0	1	0	0	0	0	0	0
DNM2	1	0	0	1	0	0	0	0	0	0
MAP1LC3B	1	0	1	0	0	0	0	1	0	0
ERH	1	0	0	1	0	0	0	0	0	0
DAPP1	1	0	0	1	0	0	0	0	0	0
HSF1	1	0	0	1	0	0	0	0	0	0
UBE2V1	1	0	0	1	0	0	0	0	0	0
AHSA1	1	0	0	1	0	0	0	0	0	0
RGS10	1	0	0	1	0	0	0	0	0	0
TAGLN2	1	0	1	0	0	0	0	1	0	0
B3GALT2	1	0	0	1	0	0	0	0	0	0
FZD10	1	0	0	1	0	0	0	0	0	0
SMAP1	1	0	0	1	0	0	0	0	0	0
EVL	1	0	1	0	0	0	0	1	0	0
CLINT1	1	0	0	1	0	0	0	0	0	0
ARFGAP2	1	0	0	1	0	0	0	0	0	0
GJD2	1	0	0	1	0	0	0	0	0	0
AGFG1	1	0	0	1	0	0	0	0	0	0
GGA3	1	0	0	1	0	0	0	0	0	0
CRABP2	1	0	0	1	0	0	0	0	0	0
PTP4A2	1	0	0	1	0	0	0	0	0	0
MET	1	1	1	0	0	0	0	0	0	1
PTPN11	1	0	0	1	0	0	0	0	0	0
DDR1	1	1	1	0	0	0	0	0	0	1
TNFRSF18	1	0	0	1	0	0	0	0	0	0
TREM2	1	0	0	1	0	0	0	0	0	0
AAGAB	1	0	0	1	0	0	0	0	0	0
ARHGAP1	1	0	1	0	0	0	0	1	0	0
TJP1	1	0	0	1	0	0	0	0	0	0
CD7	1	0	0	1	0	0	0	0	0	0
CBL	1	0	0	1	0	0	0	0	0	0
BPGM	1	0	1	0	0	0	0	1	0	0
SMAD4	1	0	0	1	0	0	0	0	0	0
EEF2K	1	0	0	1	0	0	0	0	0	0
RPIA	1	0	0	1	0	0	0	0	0	0
EGFLAM	1	0	1	0	0	0	0	1	0	0
AARS1	1	0	1	0	0	0	0	1	0	0
CCM2	1	0	0	1	0	0	0	0	0	0
ETS2	1	0	0	1	0	0	0	0	0	0
STAT1	1	0	0	1	0	0	0	0	0	0
SRI	1	0	1	0	0	0	0	1	0	0
IGBP1	1	0	0	1	0	0	0	0	0	0
RUVBL1	1	0	0	1	0	0	0	0	0	0
CRYGD	1	0	0	1	0	0	0	0	0	0
MACO1	1	0	0	1	0	0	0	0	0	0
APOF	1	0	1	0	0	0	0	1	0	0
TPM3	1	0	1	0	0	0	0	1	0	0
TRA2B	1	0	0	1	0	0	0	0	0	0
PAFAH1B3	1	0	1	0	0	0	0	1	0	0
TAPBP	1	0	0	1	0	0	0	0	0	0
CBR1	1	0	1	0	0	0	0	1	0	0
COPS7B	1	0	0	1	0	0	0	0	0	0
PDLIM4	1	0	0	1	0	0	0	0	0	0
ARL1	1	0	0	1	0	0	0	0	0	0
DARS2	1	0	0	1	0	0	0	0	0	0
HIBCH	1	0	0	1	0	0	0	0	0	0
CCDC50	1	0	0	1	0	0	0	0	0	0
STAMBPL1	1	0	0	1	0	0	0	0	0	0
RAB39B	1	0	0	1	0	0	0	0	0	0
RAB22A	1	0	0	1	0	0	0	0	0	0
YWHAB	1	0	1	0	0	0	0	1	0	0
TPRKB	1	0	0	1	0	0	0	0	0	0
ARF6	1	0	0	1	0	0	0	0	0	0
CACYBP	1	0	0	1	0	0	0	0	0	0
ARL11	1	0	0	1	0	0	0	0	0	0
GSTO1	1	0	1	0	0	0	0	1	0	0
MPG	1	0	0	1	0	0	0	0	0	0
NMT1	1	0	0	1	0	0	0	0	0	0
PPIH	1	0	0	1	0	0	0	0	0	0
ADI1	1	0	1	0	0	0	0	1	0	0
CHP1	1	0	0	1	0	0	0	0	0	0
PSMA7	1	0	1	0	0	0	0	1	0	0
SIRT5	1	0	0	1	0	0	0	0	0	0
HNRNPA1	1	0	0	1	0	0	0	0	0	0
MAPRE1	1	0	0	1	0	0	0	0	0	0
STAU1	1	0	0	1	0	0	0	0	0	0
CLIC5	1	0	0	1	0	0	0	0	0	0
TSN	1	0	0	1	0	0	0	0	0	0
RPL30	1	0	0	1	0	0	0	0	0	0
PRKAR1B	1	0	1	0	0	0	0	1	0	0
GLRX2	1	0	0	1	0	0	0	0	0	0
MCTS1	1	0	0	1	0	0	0	0	0	0
LAMTOR3	1	0	0	1	0	0	0	0	0	0
CLIC4	1	0	1	0	0	0	0	1	0	0
OTUB2	1	0	0	1	0	0	0	0	0	0
GABARAPL2	1	0	1	0	0	0	0	1	0	0
NUDT16L1	1	0	0	1	0	0	0	0	0	0
TAX1BP3	1	0	0	1	0	0	0	0	0	0
SH3GL2	1	0	0	1	0	0	0	0	0	0
UBA2	1	0	0	1	0	0	0	0	0	0
TBCA	1	0	1	0	0	0	0	1	0	0
GPR68	1	0	0	1	0	0	0	0	0	0
PDCD5	1	0	0	1	0	0	0	0	0	0
RAD23B	1	0	1	0	0	0	0	1	0	0
FKBP6	1	0	0	1	0	0	0	0	0	0
CKS1B	1	0	0	1	0	0	0	0	0	0
CDC34	1	0	0	1	0	0	0	0	0	0
CALCOCO2	1	0	0	1	0	0	0	0	0	0
RGS7	1	0	0	1	0	0	0	0	0	0
RHOG	1	0	0	1	0	0	0	0	0	0
SMTN	1	0	0	1	0	0	0	0	0	0
HPGDS	1	0	0	1	0	0	0	0	0	0
RAD51D	1	0	0	1	0	0	0	0	0	0
NOVA1	1	0	0	1	0	0	0	0	0	0
NT5C	1	0	0	1	0	0	0	0	0	0
PKN1	1	0	0	1	0	0	0	0	0	0
TNFAIP8	1	0	0	1	0	0	0	0	0	0
NIP7	1	0	0	1	0	0	0	0	0	0
KEAP1	1	0	0	1	0	0	0	0	0	0
CCT5	1	0	0	1	0	0	0	0	0	0
ARL3	1	0	1	0	0	0	0	1	0	0
EFS	1	0	0	1	0	0	0	0	0	0
EDN2	1	0	0	1	0	0	0	0	0	0
MTHFD1	1	0	0	1	0	0	0	0	0	0
MAGEA3	1	0	0	1	0	0	0	0	0	0
ARF3	1	0	1	0	0	0	0	1	0	0
PSMB5	1	0	0	1	0	0	0	0	0	0
ARAF	1	0	0	1	0	0	0	0	0	0
ARL2	1	0	0	1	0	0	0	0	0	0
TMOD1	1	0	0	1	0	0	0	0	0	0
FERMT3	1	0	0	1	0	0	0	0	0	0
PABPC4	1	0	0	1	0	0	0	0	0	0
PSMB1	1	0	1	0	0	0	0	1	0	0
STK24	1	0	0	1	0	0	0	0	0	0
PPM1A	1	0	0	1	0	0	0	0	0	0
SEPTIN11	1	0	0	1	0	0	0	0	0	0
PPP2R1A	1	0	1	0	0	0	0	1	0	0
ATG7	1	0	0	1	0	0	0	0	0	0
LANCL2	1	0	0	1	0	0	0	0	0	0
ARFIP2	1	0	0	1	0	0	0	0	0	0
NAT1	1	0	0	1	0	0	0	0	0	0
TRDMT1	1	0	0	1	0	0	0	0	0	0
INPP5B	1	0	0	1	0	0	0	0	0	0
ARRB1	1	0	0	1	0	0	0	0	0	0
RPE	1	0	0	1	0	0	0	0	0	0
MDH2	1	0	1	0	0	0	0	1	0	0
GNAI3	1	0	0	1	0	0	0	0	0	0
NAPB	1	0	0	1	0	0	0	0	0	0
TSTA3	1	0	1	0	0	0	0	1	0	0
PANK3	1	0	0	1	0	0	0	0	0	0
OLA1	1	0	0	1	0	0	0	0	0	0
GABARAPL1	1	0	0	1	0	0	0	0	0	0
TST	1	0	0	1	0	0	0	0	0	0
GDA	1	0	1	0	0	0	0	1	0	0
SULT1B1	1	0	0	1	0	0	0	0	0	0
DARS1	1	0	0	1	0	0	0	0	0	0
FLII	1	0	0	1	0	0	0	0	0	0
SNRPA	1	0	0	1	0	0	0	0	0	0
KYAT3	1	0	0	1	0	0	0	0	0	0
DPYSL5	1	0	0	1	0	0	0	0	0	0
SCIN	1	0	0	1	0	0	0	0	0	0
HOMER2	1	0	0	1	0	0	0	0	0	0
DECR1	1	1	0	0	0	0	1	0	0	0
ARPC1B	1	0	0	1	0	0	0	0	0	0
SHMT2	1	0	0	1	0	0	0	0	0	0
DOT1L	1	0	0	1	0	0	0	0	0	0
SH3BGRL	1	0	1	0	0	0	0	1	0	0
PIP4K2A	1	0	0	1	0	0	0	0	0	0
CCT8	1	0	1	0	0	0	0	1	0	0
EIF1B	1	0	0	1	0	0	0	0	0	0
NEK7	1	0	0	1	0	0	0	0	0	0
SH2D3C	1	0	0	1	0	0	0	0	0	0
HERC1	1	0	0	1	0	0	0	0	0	0
CDC42BPA	1	0	0	1	0	0	0	0	0	0
DPYSL3	1	0	0	1	0	0	0	0	0	0
H1-10	1	0	0	1	0	0	0	0	0	0
AP1G2	1	0	0	1	0	0	0	0	0	0
PIN4	1	0	0	1	0	0	0	0	0	0
UBQLN4	1	0	0	1	0	0	0	0	0	0
TAX1BP1	1	0	0	1	0	0	0	0	0	0
CIRBP	1	0	0	1	0	0	0	0	0	0
PTGFRN	1	0	0	1	0	0	0	0	0	0
NDC80	1	0	0	1	0	0	0	0	0	0
PLEKHA7	1	0	0	1	0	0	0	0	0	0
MPP7	1	0	0	1	0	0	0	0	0	0
TMEM8B	1	0	0	1	0	0	0	0	0	0
CYTH4	1	0	0	1	0	0	0	0	0	0
RBM3	1	0	0	1	0	0	0	0	0	0
ITGB2	1	1	1	0	0	0	0	0	0	1
APBB2	1	0	0	1	0	0	0	0	0	0
ELMO1	1	0	0	1	0	0	0	0	0	0
HNRNPM	1	0	0	1	0	0	0	0	0	0
GPCPD1	1	0	0	1	0	0	0	0	0	0
NUDT3	1	0	0	1	0	0	0	0	0	0
TPPP2	1	0	0	1	0	0	0	0	0	0
ARHGAP30	1	0	0	1	0	0	0	0	0	0
CARHSP1	1	0	1	0	0	0	0	1	0	0
ACYP2	1	0	1	0	0	0	0	1	0	0
GEM	1	0	0	1	0	0	0	0	0	0
TESC	1	0	0	1	0	0	0	0	0	0
DUSP15	1	0	0	1	0	0	0	0	0	0
STX10	1	0	0	1	0	0	0	0	0	0
TMOD2	1	0	0	1	0	0	0	0	0	0
TEAD3	1	0	0	1	0	0	0	0	0	0
CASS4	1	0	0	1	0	0	0	0	0	0
TMOD3	1	0	0	1	0	0	0	0	0	0
DDX6	1	0	0	1	0	0	0	0	0	0
SV2A	1	0	0	1	0	0	0	0	0	0
RDH16	1	0	0	1	0	0	0	0	0	0
IFI16	1	0	0	1	0	0	0	0	0	0
KRT17	1	0	1	0	0	0	0	1	0	0
NR3C2	1	0	0	1	0	0	0	0	0	0
HERC5	1	0	0	1	0	0	0	0	0	0
RAB18	1	0	1	0	0	0	0	1	0	0
PPARA	1	0	0	1	0	0	0	0	0	0
KIFBP	1	0	0	1	0	0	0	0	0	0
GCK	1	0	0	1	0	0	0	0	0	0
CSRP2	1	0	0	1	0	0	0	0	0	0
EWSR1	1	0	0	1	0	0	0	0	0	0
NPLOC4	1	0	0	1	0	0	0	0	0	0
TP53I11	1	0	0	1	0	0	0	0	0	0
KCNA10	1	0	0	1	0	0	0	0	0	0
TSG101	1	0	0	1	0	0	0	0	0	0
SLC6A14	1	0	0	1	0	0	0	0	0	0
PFN2	1	0	1	0	0	0	0	1	0	0
GMFG	1	0	1	0	0	0	0	1	0	0
EDC4	1	0	0	1	0	0	0	0	0	0
PRKG1	1	0	0	1	0	0	0	0	0	0
CETN2	1	0	0	1	0	0	0	0	0	0
S100A6	1	0	1	0	0	0	0	1	0	0
SECTM1	1	0	0	1	0	0	0	0	0	0
RSPO3	1	1	0	0	0	0	1	0	0	0
REG1A	1	1	1	0	0	0	0	0	0	1
VEGFD	1	1	0	0	0	0	1	0	0	0
FAM3D	1	0	0	1	0	0	0	0	0	0
CSH1	1	0	0	1	0	0	0	0	0	0
EFNB1	1	0	1	0	0	0	0	1	0	0
NEGR1	1	0	1	0	0	0	0	1	0	0
FSTL1	1	0	1	0	0	0	0	1	0	0
SPP1	1	1	1	0	0	0	0	0	0	1
LUM	1	0	1	0	0	0	0	1	0	0
CD177	1	1	1	0	0	0	0	0	0	1
CHKB	1	0	0	1	0	0	0	0	0	0
SMOC1	1	1	1	0	0	0	0	0	0	1
FLRT2	1	1	1	0	0	0	0	0	0	1
FLRT3	1	0	1	0	0	0	0	1	0	0
ISLR2	1	1	1	0	0	0	0	0	0	1
VTN	1	0	1	0	0	0	0	1	0	0
DSC2	1	1	1	0	0	0	0	0	0	1
SEMA5A	1	0	0	1	0	0	0	0	0	0
LTBP4	1	0	1	0	0	0	0	1	0	0
MDM2	1	0	0	1	0	0	0	0	0	0
IGHG2	1	0	1	0	0	0	0	1	0	0
IGHG4	1	0	1	0	0	0	0	1	0	0
WNT3A	1	0	0	1	0	0	0	0	0	0
SHANK1	1	0	0	1	0	0	0	0	0	0
SHANK3	1	0	0	1	0	0	0	0	0	0
DEFB113	1	0	0	1	0	0	0	0	0	0
CYB561D1	1	0	0	1	0	0	0	0	0	0
B4GALT1	1	1	1	0	0	0	0	0	0	1
FH	1	0	0	1	0	0	0	0	0	0
PCSK1	1	0	1	0	0	0	0	1	0	0
ATP1B1	1	0	1	0	0	0	0	1	0	0
DERL1	1	0	0	1	0	0	0	0	0	0
RELL1	1	0	0	1	0	0	0	0	0	0
SPINK2	1	0	0	1	0	0	0	0	0	0
WFIKKN2	1	1	1	0	0	0	0	0	0	1
TMEM132D	1	0	1	0	0	0	0	1	0	0
MAN1C1	1	0	1	0	0	0	0	1	0	0
SHISAL2A	1	0	0	1	0	0	0	0	0	0
PARVA	1	0	0	1	0	0	0	0	0	0
MAZ	1	0	0	1	0	0	0	0	0	0
CHRD	1	0	1	0	0	0	0	1	0	0
SPRN	1	0	0	1	0	0	0	0	0	0
CHAD	1	0	1	0	0	0	0	1	0	0
HDHD2	1	0	1	0	0	0	0	1	0	0
GSTK1	1	0	1	0	0	0	0	1	0	0
UBE2D4	1	0	0	1	0	0	0	0	0	0
LTB4R	1	0	0	1	0	0	0	0	0	0
CNOT1	1	0	0	1	0	0	0	0	0	0
TMEM87B	1	0	0	1	0	0	0	0	0	0
PKD2	1	0	0	1	0	0	0	0	0	0
HSPA9	1	0	0	1	0	0	0	0	0	0
HCAR2	1	0	0	1	0	0	0	0	0	0
HMGCS1	1	0	0	1	0	0	0	0	0	0
F8	1	0	0	1	0	0	0	0	0	0
SLC35G2	1	0	0	1	0	0	0	0	0	0
ATP2A3	1	0	0	1	0	0	0	0	0	0
EMC4	1	0	0	1	0	0	0	0	0	0
ASAP2	1	0	0	1	0	0	0	0	0	0
VSNL1	1	0	1	0	0	0	0	1	0	0
NAP1L2	1	0	0	1	0	0	0	0	0	0
PTGR1	1	0	1	0	0	0	0	1	0	0
HTR7	1	0	0	1	0	0	0	0	0	0
SWAP70	1	0	0	1	0	0	0	0	0	0
ACBD7	1	0	0	1	0	0	0	0	0	0
RBL2	1	0	0	1	0	0	0	0	0	0
DPYSL2	1	0	1	0	0	0	0	1	0	0
PSMD4	1	0	0	1	0	0	0	0	0	0
PSMD11	1	0	0	1	0	0	0	0	0	0
RND1	1	0	0	1	0	0	0	0	0	0
DVL2	1	0	0	1	0	0	0	0	0	0
GSTP1	1	1	1	0	0	0	0	0	0	1
U2AF2	1	0	0	1	0	0	0	0	0	0
APAF1	1	0	0	1	0	0	0	0	0	0
RACGAP1	1	0	0	1	0	0	0	0	0	0
APBB3	1	0	0	1	0	0	0	0	0	0
REXO2	1	0	0	1	0	0	0	0	0	0
GGA1	1	0	0	1	0	0	0	0	0	0
THTPA	1	0	0	1	0	0	0	0	0	0
RAB31	1	0	0	1	0	0	0	0	0	0
SNU13	1	0	0	1	0	0	0	0	0	0
RFESD	1	0	0	1	0	0	0	0	0	0
ANXA10	1	0	0	1	0	0	0	0	0	0
MAGEA10	1	0	0	1	0	0	0	0	0	0
CREBBP	1	0	0	1	0	0	0	0	0	0
NCK2	1	0	0	1	0	0	0	0	0	0
GET3	1	0	0	1	0	0	0	0	0	0
AP2A2	1	0	1	0	0	0	0	1	0	0
PPP2R5A	1	0	0	1	0	0	0	0	0	0
GRB14	1	0	0	1	0	0	0	0	0	0
ATG4B	1	0	0	1	0	0	0	0	0	0
ZYX	1	0	0	1	0	0	0	0	0	0
PIR	1	0	0	1	0	0	0	0	0	0
NAP1L1	1	0	0	1	0	0	0	0	0	0
IFIT3	1	0	0	1	0	0	0	0	0	0
HGS	1	0	0	1	0	0	0	0	0	0
TOM1L1	1	0	0	1	0	0	0	0	0	0
PNKP	1	0	0	1	0	0	0	0	0	0
PDGFC	1	0	0	1	0	0	0	0	0	0
ATP13A1	1	0	0	1	0	0	0	0	0	0
ANGPT2	1	1	0	0	0	0	1	0	0	0
CA10	1	0	1	0	0	0	0	1	0	0
TYRO3	1	1	1	0	0	0	0	0	0	1
FGFR3	1	0	1	0	0	0	0	1	0	0
ELANE	1	0	0	1	0	0	0	0	0	0
CCT7	1	0	0	1	0	0	0	0	0	0
INHBB	1	0	0	1	0	0	0	0	0	0
CFD	1	0	1	0	0	0	0	1	0	0
CSF1R	1	0	1	0	0	0	0	1	0	0
CLCNKB	1	0	0	1	0	0	0	0	0	0
CCL1	1	0	0	1	0	0	0	0	0	0
BGN	1	1	1	0	0	0	0	0	0	1
CCN4	1	0	0	1	0	0	0	0	0	0
KIAA0319L	1	0	1	0	0	0	0	1	0	0
ANXA2	1	0	1	0	0	0	0	1	0	0
CXCL13	1	1	0	0	0	0	1	0	0	0
SPARCL1	1	1	1	0	0	0	0	0	0	1
KLK8	1	1	0	0	0	0	1	0	0	0
SERPING1	1	0	1	0	0	0	0	1	0	0
GZMA	1	1	0	0	0	0	1	0	0	0
SEC22A	1	0	0	1	0	0	0	0	0	0
FCN2	1	1	0	0	0	0	1	0	0	0
PAK4	1	0	0	1	0	0	0	0	0	0
PRTN3	1	1	0	0	0	0	1	0	0	0
C9	1	0	1	0	0	0	0	1	0	0
IL10	1	0	0	1	0	0	0	0	0	0
FGF19	1	1	0	0	0	0	1	0	0	0
ERP29	1	0	0	1	0	0	0	0	0	0
CTSC	1	1	1	0	0	0	0	0	0	1
C7	1	0	1	0	0	0	0	1	0	0
CTF1	1	0	0	1	0	0	0	0	0	0
RAP1GAP	1	0	0	1	0	0	0	0	0	0
INHBA	1	0	1	0	0	0	0	1	0	0
FRZB	1	1	1	0	0	0	0	0	0	1
IGFBP1	1	1	1	0	0	0	0	0	0	1
IL22	1	0	0	1	0	0	0	0	0	0
IL3RA	1	1	0	0	0	0	1	0	0	0
CA6	1	0	0	1	0	0	0	0	0	0
CCL8	1	1	0	0	0	0	1	0	0	0
PSMD9	1	1	0	0	0	0	1	0	0	0
CAND1	1	0	1	0	0	0	0	1	0	0
UGP2	1	0	0	1	0	0	0	0	0	0
DPY30	1	0	0	1	0	0	0	0	0	0
GABBR2	1	0	0	1	0	0	0	0	0	0
CERT1	1	0	0	1	0	0	0	0	0	0
GNPNAT1	1	0	0	1	0	0	0	0	0	0
RBM46	1	0	0	1	0	0	0	0	0	0
LAP3	1	0	1	0	0	0	0	1	0	0
KIF3A	1	0	0	1	0	0	0	0	0	0
TOLLIP	1	0	1	0	0	0	0	1	0	0
TXNRD1	1	0	1	0	0	0	0	1	0	0
TTL	1	0	0	1	0	0	0	0	0	0
CRYZ	1	0	1	0	0	0	0	1	0	0
LANCL1	1	0	0	1	0	0	0	0	0	0
NMRAL1	1	0	0	1	0	0	0	0	0	0
NSF	1	0	1	0	0	0	0	1	0	0
EPB41L1	1	0	0	1	0	0	0	0	0	0
ADSS1	1	0	0	1	0	0	0	0	0	0
S100A11	1	1	1	0	0	0	0	0	0	1
IL17B	1	0	0	1	0	0	0	0	0	0
IBSP	1	0	0	1	0	0	0	0	0	0
COPS2	1	0	0	1	0	0	0	0	0	0
FGF7	1	0	0	1	0	0	0	0	0	0
VEGFA	1	1	1	0	0	0	0	0	0	1
RANBP3	1	0	0	1	0	0	0	0	0	0
CST7	1	0	1	0	0	0	0	1	0	0
SFRP1	1	1	1	0	0	0	0	0	0	1
IL1RAP	1	0	1	0	0	0	0	1	0	0
EFNA4	1	1	0	0	0	0	1	0	0	0
IL15RA	1	0	0	1	0	0	0	0	0	0
TNFSF15	1	0	0	1	0	0	0	0	0	0
MAGI2	1	0	0	1	0	0	0	0	0	0
CCL25	1	1	0	0	0	0	1	0	0	0
ITSN1	1	0	0	1	0	0	0	0	0	0
TPT1	1	0	1	0	0	0	0	1	0	0
HPX	1	0	1	0	0	0	0	1	0	0
CST4	1	0	0	1	0	0	0	0	0	0
XCL1	1	1	0	0	0	0	1	0	0	0
IL18R1	1	1	0	0	0	0	1	0	0	0
ULBP1	1	0	0	1	0	0	0	0	0	0
SEPHS1	1	0	0	1	0	0	0	0	0	0
IL13	1	0	0	1	0	0	0	0	0	0
SMPDL3A	1	0	1	0	0	0	0	1	0	0
IGFBP6	1	1	1	0	0	0	0	0	0	1
CBR3	1	0	1	0	0	0	0	1	0	0
FLT3LG	1	1	0	0	0	0	1	0	0	0
CHST15	1	0	1	0	0	0	0	1	0	0
CARS1	1	0	0	1	0	0	0	0	0	0
CNTFR	1	0	1	0	0	0	0	1	0	0
GNLY	1	1	0	0	0	0	1	0	0	0
SERPINA4	1	0	1	0	0	0	0	1	0	0
MTHFS	1	0	0	1	0	0	0	0	0	0
TGFB1	1	1	1	0	0	0	0	0	0	1
CCL15	1	1	0	0	0	0	1	0	0	0
SPARC	1	1	1	0	0	0	0	0	0	1
RELT	1	1	0	0	0	0	1	0	0	0
PIANP	1	0	0	1	0	0	0	0	0	0
ADM	1	1	1	0	0	0	0	0	0	1
S100A4	1	1	1	0	0	0	0	0	0	1
TNFRSF10D	1	0	0	1	0	0	0	0	0	0
EFNB2	1	0	1	0	0	0	0	1	0	0
HHLA2	1	0	0	1	0	0	0	0	0	0
IL1R2	1	1	0	0	0	0	1	0	0	0
AMIGO2	1	1	1	0	0	0	0	0	0	1
CD93	1	1	1	0	0	0	0	0	0	1
H2BC21	1	0	0	1	0	0	0	0	0	0
H2AW	1	0	0	1	0	0	0	0	0	0
H3C1	1	0	0	1	0	0	0	0	0	0
ISG15	1	0	0	1	0	0	0	0	0	0
IL36A	1	0	0	1	0	0	0	0	0	0
EFNA3	1	0	0	1	0	0	0	0	0	0
YWHAE	1	0	1	0	0	0	0	1	0	0
ANXA5	1	0	1	0	0	0	0	1	0	0
CDKN3	1	0	0	1	0	0	0	0	0	0
RFFL	1	0	0	1	0	0	0	0	0	0
ANXA7	1	0	0	1	0	0	0	0	0	0
RBP7	1	0	0	1	0	0	0	0	0	0
PTPN4	1	0	0	1	0	0	0	0	0	0
SRXN1	1	0	0	1	0	0	0	0	0	0
RAB6B	1	0	0	1	0	0	0	0	0	0
PREP	1	0	1	0	0	0	0	1	0	0
RAB14	1	0	1	0	0	0	0	1	0	0
RAB5C	1	0	1	0	0	0	0	1	0	0
AGAP2	1	0	0	1	0	0	0	0	0	0
VPS29	1	0	0	1	0	0	0	0	0	0
SMC3	1	0	0	1	0	0	0	0	0	0
UBE2E1	1	0	0	1	0	0	0	0	0	0
RALA	1	0	0	1	0	0	0	0	0	0
TRAPPC3	1	0	0	1	0	0	0	0	0	0
DIPK1C	1	0	1	0	0	0	0	1	0	0
FAM210A	1	0	0	1	0	0	0	0	0	0
KIAA0040	1	0	0	1	0	0	0	0	0	0
NCMAP	1	0	1	0	0	0	0	1	0	0
KRTAP2-4	1	0	0	1	0	0	0	0	0	0
SUMO3	1	0	1	0	0	0	0	1	0	0
RIDA	1	0	1	0	0	0	0	1	0	0
RNF8	1	0	0	1	0	0	0	0	0	0
SKIL	1	0	0	1	0	0	0	0	0	0
EIF4B	1	1	0	0	0	0	1	0	0	0
CAPN2	1	0	0	1	0	0	0	0	0	0
AKT2	1	0	0	1	0	0	0	0	0	0
SEC13	1	0	0	1	0	0	0	0	0	0
C8G	1	0	1	0	0	0	0	1	0	0
CST6	1	1	1	0	0	0	0	0	0	1
CRLF1	1	0	1	0	0	0	0	1	0	0
ARHGAP5	1	0	0	1	0	0	0	0	0	0
ICAM2	1	1	1	0	0	0	0	0	0	1
CDH1	1	1	1	0	0	0	0	0	0	1
IGF2	1	0	1	0	0	0	0	1	0	0
NETO1	1	0	1	0	0	0	0	1	0	0
MESD	1	1	1	0	0	0	0	0	0	1
CCDC134	1	0	0	1	0	0	0	0	0	0
S100A5	1	0	0	1	0	0	0	0	0	0
REG3A	1	1	1	0	0	0	0	0	0	1
AGO1	1	0	0	1	0	0	0	0	0	0
TXNL4B	1	0	0	1	0	0	0	0	0	0
CPLX2	1	0	1	0	0	0	0	1	0	0
CRADD	1	0	0	1	0	0	0	0	0	0
AGO3	1	0	0	1	0	0	0	0	0	0
FTL	1	0	1	0	0	0	0	1	0	0
GAP43	1	0	1	0	0	0	0	1	0	0
GBP1	1	0	0	1	0	0	0	0	0	0
LAMTOR2	1	0	0	1	0	0	0	0	0	0
RBBP4	1	0	0	1	0	0	0	0	0	0
SDF2	1	0	0	1	0	0	0	0	0	0
SELENOM	1	0	1	0	0	0	0	1	0	0
CFL2	1	0	1	0	0	0	0	1	0	0
SCG5	1	0	1	0	0	0	0	1	0	0
APOA5	1	0	0	1	0	0	0	0	0	0
APOC1	1	0	1	0	0	0	0	1	0	0
ADGRB3	1	0	1	0	0	0	0	1	0	0
BMPER	1	0	0	1	0	0	0	0	0	0
BOLA1	1	0	0	1	0	0	0	0	0	0
CPB1	1	1	1	0	0	0	0	0	0	1
DDR2	1	0	1	0	0	0	0	1	0	0
EDN3	1	0	1	0	0	0	0	1	0	0
KL	1	0	1	0	0	0	0	1	0	0
FABP4	1	1	1	0	0	0	0	0	0	1
NRP2	1	1	1	0	0	0	0	0	0	1
FCGR3A	1	0	1	0	0	0	0	1	0	0
GAS6	1	1	1	0	0	0	0	0	0	1
UNC5B	1	0	1	0	0	0	0	1	0	0
GSTM1	1	0	0	1	0	0	0	0	0	0
GFER	1	1	0	0	0	0	1	0	0	0
LCAT	1	0	1	0	0	0	0	1	0	0
LDHA	1	0	1	0	0	0	0	1	0	0
MAPK10	1	0	0	1	0	0	0	0	0	0
NEU1	1	0	1	0	0	0	0	1	0	0
LOXL3	1	0	1	0	0	0	0	1	0	0
OTC	1	0	0	1	0	0	0	0	0	0
SRC	1	1	0	0	0	0	1	0	0	0
PCSK2	1	0	1	0	0	0	0	1	0	0
GM2A	1	0	1	0	0	0	0	1	0	0
NRG1	1	0	0	1	0	0	0	0	0	0
SORD	1	0	0	1	0	0	0	0	0	0
TIMD4	1	1	0	0	0	0	1	0	0	0
NT5E	1	1	1	0	0	0	0	0	0	1
AMBP	1	1	1	0	0	0	0	0	0	1
ADAM15	1	1	1	0	0	0	0	0	0	1
CD8A	1	1	0	0	0	0	1	0	0	0
CNPY4	1	0	0	1	0	0	0	0	0	0
CTHRC1	1	0	1	0	0	0	0	1	0	0
CFHR1	1	0	1	0	0	0	0	1	0	0
HEXB	1	0	1	0	0	0	0	1	0	0
PNLIPRP2	1	0	0	1	0	0	0	0	0	0
LRP11	1	1	1	0	0	0	0	0	0	1
PIN1	1	0	1	0	0	0	0	1	0	0
PLTP	1	1	1	0	0	0	0	0	0	1
REG3G	1	0	0	1	0	0	0	0	0	0
VNN2	1	0	0	1	0	0	0	0	0	0
CAMP	1	0	0	1	0	0	0	0	0	0
AGRN	1	0	1	0	0	0	0	1	0	0
AOC1	1	0	0	1	0	0	0	0	0	0
CD248	1	0	1	0	0	0	0	1	0	0
CRIM1	1	1	0	0	0	0	1	0	0	0
ATRN	1	0	1	0	0	0	0	1	0	0
LEFTY2	1	0	0	1	0	0	0	0	0	0
LRP12	1	0	0	1	0	0	0	0	0	0
NAGLU	1	0	1	0	0	0	0	1	0	0
NPTXR	1	1	1	0	0	0	0	0	0	1
PRSS8	1	1	0	0	0	0	1	0	0	0
BCHE	1	0	1	0	0	0	0	1	0	0
SAA4	1	1	0	0	0	0	1	0	0	0
CLSTN1	1	1	1	0	0	0	0	0	0	1
GLIPR2	1	0	1	0	0	0	0	1	0	0
ALAD	1	0	1	0	0	0	0	1	0	0
PGAM2	1	0	0	1	0	0	0	0	0	0
ADH1C	1	0	0	1	0	0	0	0	0	0
GSS	1	0	1	0	0	0	0	1	0	0
CSRP1	1	0	1	0	0	0	0	1	0	0
EPHB4	1	1	1	0	0	0	0	0	0	1
PRSS27	1	1	0	0	0	0	1	0	0	0
VIM	1	1	1	0	0	0	0	0	0	1
CKMT1A	1	0	0	1	0	0	0	0	0	0
KLK14	1	1	0	0	0	0	1	0	0	0
PPP3R1	1	1	1	0	0	0	0	0	0	1
PHGDH	1	0	0	1	0	0	0	0	0	0
ANTXR2	1	0	1	0	0	0	0	1	0	0
TCN2	1	1	1	0	0	0	0	0	0	1
GUSB	1	1	0	0	0	0	1	0	0	0
COL2A1	1	0	1	0	0	0	0	1	0	0
CR2	1	1	0	0	0	0	1	0	0	0
NCAN	1	1	1	0	0	0	0	0	0	1
RNASE3	1	1	1	0	0	0	0	0	0	1
ENPP6	1	0	1	0	0	0	0	1	0	0
EPHA7	1	0	1	0	0	0	0	1	0	0
FCN1	1	0	0	1	0	0	0	0	0	0
CFHR2	1	0	1	0	0	0	0	1	0	0
FOLR2	1	1	1	0	0	0	0	0	0	1
GLA	1	0	1	0	0	0	0	1	0	0
GC	1	0	1	0	0	0	0	1	0	0
GPX1	1	0	1	0	0	0	0	1	0	0
HTRA1	1	0	1	0	0	0	0	1	0	0
IL6R	1	1	1	0	0	0	0	0	0	1
MAPK9	1	0	0	1	0	0	0	0	0	0
KRT19	1	0	0	1	0	0	0	0	0	0
LIN7B	1	0	0	1	0	0	0	0	0	0
PNLIP	1	0	0	1	0	0	0	0	0	0
LILRA2	1	0	1	0	0	0	0	1	0	0
XCL2	1	0	0	1	0	0	0	0	0	0
NLGN1	1	0	1	0	0	0	0	1	0	0
OPCML	1	0	1	0	0	0	0	1	0	0
HSPG2	1	1	1	0	0	0	0	0	0	1
AKT1	1	0	0	1	0	0	0	0	0	0
RBP4	1	0	1	0	0	0	0	1	0	0
SLIT1	1	0	0	1	0	0	0	0	0	0
SMOC2	1	1	0	0	0	0	1	0	0	0
SORCS1	1	0	1	0	0	0	0	1	0	0
SORCS3	1	0	1	0	0	0	0	1	0	0
TAGLN	1	0	1	0	0	0	0	1	0	0
TMEFF1	1	0	1	0	0	0	0	1	0	0
BTD	1	0	1	0	0	0	0	1	0	0
BMP4	1	1	0	0	0	0	1	0	0	0
C1QL2	1	0	0	1	0	0	0	0	0	0
CD79A	1	0	0	1	0	0	0	0	0	0
DKK2	1	0	0	1	0	0	0	0	0	0
PGR	1	0	0	1	0	0	0	0	0	0
OLR1	1	1	0	0	0	0	1	0	0	0
CFHR5	1	1	1	0	0	0	0	0	0	1
IGF2R	1	1	1	0	0	0	0	0	0	1
NID2	1	1	1	0	0	0	0	0	0	1
WIF1	1	1	1	0	0	0	0	0	0	1
EPHA4	1	0	1	0	0	0	0	1	0	0
GIP	1	0	0	1	0	0	0	0	0	0
GHRH	1	0	0	1	0	0	0	0	0	0
ROBO4	1	0	1	0	0	0	0	1	0	0
BPIFA2	1	0	0	1	0	0	0	0	0	0
UNC5D	1	0	1	0	0	0	0	1	0	0
FLT1	1	1	0	0	0	0	1	0	0	0
DSG3	1	1	0	0	0	0	1	0	0	0
ACVRL1	1	1	0	0	0	0	1	0	0	0
CD320	1	0	1	0	0	0	0	1	0	0
MZB1	1	0	0	1	0	0	0	0	0	0
NRXN3	1	0	1	0	0	0	0	1	0	0
TLR1	1	0	0	1	0	0	0	0	0	0
MYOC	1	1	1	0	0	0	0	0	0	1
A1BG	1	0	1	0	0	0	0	1	0	0
NUDT2	1	0	0	1	0	0	0	0	0	0
HSPA5	1	0	1	0	0	0	0	1	0	0
CHIA	1	0	0	1	0	0	0	0	0	0
FADD	1	1	0	0	0	0	1	0	0	0
GLRX3	1	0	1	0	0	0	0	1	0	0
AKR1B1	1	1	1	0	0	0	0	0	0	1
GSN	1	0	1	0	0	0	0	1	0	0
KIRREL2	1	1	0	0	0	0	1	0	0	0
LRP10	1	0	0	1	0	0	0	0	0	0
SDC3	1	0	0	1	0	0	0	0	0	0
CDH17	1	0	0	1	0	0	0	0	0	0
RSPO1	1	1	0	0	0	0	1	0	0	0
LY75	1	1	0	0	0	0	1	0	0	0
NAXE	1	0	1	0	0	0	0	1	0	0
COL6A2	1	0	1	0	0	0	0	1	0	0
HDGF	1	1	0	0	0	0	1	0	0	0
IL26	1	0	0	1	0	0	0	0	0	0
LECT2	1	0	1	0	0	0	0	1	0	0
PPBP	1	0	1	0	0	0	0	1	0	0
JUP	1	0	1	0	0	0	0	1	0	0
REG1B	1	0	0	1	0	0	0	0	0	0
SCUBE3	1	0	1	0	0	0	0	1	0	0
DEFA5	1	0	0	1	0	0	0	0	0	0
SIGLEC5	1	0	0	1	0	0	0	0	0	0
CALB2	1	0	1	0	0	0	0	1	0	0
GDI1	1	0	1	0	0	0	0	1	0	0
CDCP1	1	1	0	0	0	0	1	0	0	0
ATXN3	1	0	0	1	0	0	0	0	0	0
MPZL1	1	0	0	1	0	0	0	0	0	0
RCN3	1	0	0	1	0	0	0	0	0	0
PHPT1	1	0	1	0	0	0	0	1	0	0
MAPRE3	1	0	0	1	0	0	0	0	0	0
ADAMTSL1	1	0	0	1	0	0	0	0	0	0
ENPP2	1	1	1	0	0	0	0	0	0	1
OSBPL9	1	0	0	1	0	0	0	0	0	0
MDGA1	1	1	1	0	0	0	0	0	0	1
LAMP1	1	0	1	0	0	0	0	1	0	0
CADM2	1	0	1	0	0	0	0	1	0	0
OMG	1	1	1	0	0	0	0	0	0	1
RNASET2	1	0	1	0	0	0	0	1	0	0
CD14	1	0	1	0	0	0	0	1	0	0
SEMA4A	1	0	1	0	0	0	0	1	0	0
SLITRK6	1	1	1	0	0	0	0	0	0	1
TLR3	1	1	0	0	0	0	1	0	0	0
DBI	1	0	1	0	0	0	0	1	0	0
PLXNB3	1	1	1	0	0	0	0	0	0	1
ALPL	1	0	0	1	0	0	0	0	0	0
F13A1	1	0	1	0	0	0	0	1	0	0
SULT1E1	1	0	0	1	0	0	0	0	0	0
HBB	1	0	1	0	0	0	0	1	0	0
PDGFD	1	0	1	0	0	0	0	1	0	0
S100A8	1	0	1	0	0	0	0	1	0	0
BLVRB	1	1	1	0	0	0	0	0	0	1
HSPE1	1	0	1	0	0	0	0	1	0	0
IRF3	1	0	0	1	0	0	0	0	0	0
PTGES3	1	0	1	0	0	0	0	1	0	0
DCLK1	1	0	0	1	0	0	0	0	0	0
UBE2G1	1	0	0	1	0	0	0	0	0	0
DDOST	1	0	0	1	0	0	0	0	0	0
CALCB	1	0	0	1	0	0	0	0	0	0
STATH	1	0	0	1	0	0	0	0	0	0
PSIP1	1	0	0	1	0	0	0	0	0	0
HIF1AN	1	0	0	1	0	0	0	0	0	0
RAB5A	1	0	0	1	0	0	0	0	0	0
OGN	1	0	1	0	0	0	0	1	0	0
LCP1	1	0	1	0	0	0	0	1	0	0
AASDHPPT	1	0	0	1	0	0	0	0	0	0
GUK1	1	0	0	1	0	0	0	0	0	0
CNPY3	1	0	1	0	0	0	0	1	0	0
BDH2	1	0	0	1	0	0	0	0	0	0
KREMEN1	1	0	0	1	0	0	0	0	0	0
ADPRS	1	0	0	1	0	0	0	0	0	0
ACADM	1	0	0	1	0	0	0	0	0	0
YY1	1	0	0	1	0	0	0	0	0	0
ACAT2	1	0	1	0	0	0	0	1	0	0
AGR3	1	0	0	1	0	0	0	0	0	0
STOML1	1	0	0	1	0	0	0	0	0	0
AIDA	1	0	0	1	0	0	0	0	0	0
CHMP2B	1	0	0	1	0	0	0	0	0	0
SYT4	1	0	0	1	0	0	0	0	0	0
VHL	1	0	0	1	0	0	0	0	0	0
SNRPB2	1	0	0	1	0	0	0	0	0	0
DCUN1D1	1	0	0	1	0	0	0	0	0	0
STMN1	1	0	1	0	0	0	0	1	0	0
EIF4EBP1	1	1	0	0	0	0	1	0	0	0
AKR1C3	1	0	0	1	0	0	0	0	0	0
UBE2K	1	0	0	1	0	0	0	0	0	0
PFKM	1	1	0	0	0	0	1	0	0	0
HMOX1	1	1	0	0	0	0	1	0	0	0
ACOT8	1	0	0	1	0	0	0	0	0	0
ACADSB	1	0	0	1	0	0	0	0	0	0
ARL5B	1	0	0	1	0	0	0	0	0	0
UCHL5	1	0	0	1	0	0	0	0	0	0
NLGN3	1	0	1	0	0	0	0	1	0	0
SFRP4	1	0	1	0	0	0	0	1	0	0
HARS1	1	0	0	1	0	0	0	0	0	0
FOLR1	1	1	1	0	0	0	0	0	0	1
GOLM1	1	0	1	0	0	0	0	1	0	0
MX1	1	0	0	1	0	0	0	0	0	0
DHRS9	1	0	0	1	0	0	0	0	0	0
SH3BGRL3	1	0	1	0	0	0	0	1	0	0
NAALADL1	1	0	0	1	0	0	0	0	0	0
HPD	1	0	0	1	0	0	0	0	0	0
NMI	1	0	0	1	0	0	0	0	0	0
ANXA11	1	1	1	0	0	0	0	0	0	1
RAB21	1	0	0	1	0	0	0	0	0	0
HSPA13	1	0	1	0	0	0	0	1	0	0
ING4	1	0	0	1	0	0	0	0	0	0
ACOT13	1	0	0	1	0	0	0	0	0	0
TRIP10	1	0	0	1	0	0	0	0	0	0
VSIG4	1	1	1	0	0	0	0	0	0	1
EPHB1	1	0	0	1	0	0	0	0	0	0
CD46	1	1	1	0	0	0	0	0	0	1
APOA4	1	0	1	0	0	0	0	1	0	0
TBCB	1	1	0	0	0	0	1	0	0	0
TPP1	1	1	1	0	0	0	0	0	0	1
BTN3A3	1	0	0	1	0	0	0	0	0	0
PSME2	1	0	1	0	0	0	0	1	0	0
TICAM2	1	0	0	1	0	0	0	0	0	0
OVCA2	1	0	0	1	0	0	0	0	0	0
WBP2	1	0	1	0	0	0	0	1	0	0
PPP1R1A	1	0	0	1	0	0	0	0	0	0
IDI1	1	0	1	0	0	0	0	1	0	0
GAS7	1	0	0	1	0	0	0	0	0	0
FKBP4	1	1	1	0	0	0	0	0	0	1
SAR1A	1	0	0	1	0	0	0	0	0	0
CHMP2A	1	0	0	1	0	0	0	0	0	0
GABARAP	1	0	1	0	0	0	0	1	0	0
HADH	1	0	0	1	0	0	0	0	0	0
RAB11A	1	0	0	1	0	0	0	0	0	0
FIS1	1	0	0	1	0	0	0	0	0	0
TP53I3	1	0	0	1	0	0	0	0	0	0
CRYBB1	1	0	0	1	0	0	0	0	0	0
UGDH	1	0	0	1	0	0	0	0	0	0
CAB39	1	0	1	0	0	0	0	1	0	0
DCXR	1	0	0	1	0	0	0	0	0	0
NUDT5	1	1	1	0	0	0	0	0	0	1
RHOC	1	0	0	1	0	0	0	0	0	0
SNUPN	1	0	0	1	0	0	0	0	0	0
NCF1	1	0	0	1	0	0	0	0	0	0
PCNP	1	0	0	1	0	0	0	0	0	0
TAGLN3	1	0	1	0	0	0	0	1	0	0
SDSL	1	0	0	1	0	0	0	0	0	0
MAP1LC3A	1	0	0	1	0	0	0	0	0	0
ACAA1	1	0	0	1	0	0	0	0	0	0
GMFB	1	0	1	0	0	0	0	1	0	0
ECHS1	1	0	0	1	0	0	0	0	0	0
HPCAL1	1	0	1	0	0	0	0	1	0	0
ALDH5A1	1	0	0	1	0	0	0	0	0	0
PMM2	1	0	0	1	0	0	0	0	0	0
IMPA1	1	1	1	0	0	0	0	0	0	1
PGLS	1	0	1	0	0	0	0	1	0	0
NANS	1	0	0	1	0	0	0	0	0	0
PNPO	1	0	0	1	0	0	0	0	0	0
SDCBP	1	0	1	0	0	0	0	1	0	0
NIT2	1	0	0	1	0	0	0	0	0	0
BPNT1	1	0	1	0	0	0	0	1	0	0
NCALD	1	0	0	1	0	0	0	0	0	0
SUGT1	1	0	1	0	0	0	0	1	0	0
FAHD1	1	0	0	1	0	0	0	0	0	0
EEF1D	1	0	0	1	0	0	0	0	0	0
S100A16	1	0	0	1	0	0	0	0	0	0
CLIC2	1	0	0	1	0	0	0	0	0	0
PPCS	1	0	0	1	0	0	0	0	0	0
PPME1	1	0	0	1	0	0	0	0	0	0
UBE2V2	1	0	1	0	0	0	0	1	0	0
RHOB	1	0	0	1	0	0	0	0	0	0
AKR7A3	1	0	0	1	0	0	0	0	0	0
PDCD6IP	1	0	1	0	0	0	0	1	0	0
VAT1	1	0	1	0	0	0	0	1	0	0
SARS1	1	0	0	1	0	0	0	0	0	0
TSSC4	1	0	0	1	0	0	0	0	0	0
GMPS	1	0	0	1	0	0	0	0	0	0
TARS1	1	0	0	1	0	0	0	0	0	0
ASPA	1	0	0	1	0	0	0	0	0	0
GATM	1	0	0	1	0	0	0	0	0	0
VPS25	1	0	0	1	0	0	0	0	0	0
CARD18	1	0	0	1	0	0	0	0	0	0
AFM	1	0	1	0	0	0	0	1	0	0
HBQ1	1	1	1	0	0	0	0	0	0	1
TCEA1	1	0	0	1	0	0	0	0	0	0
ADH6	1	0	0	1	0	0	0	0	0	0
GCLM	1	0	1	0	0	0	0	1	0	0
IL11RA	1	0	0	1	0	0	0	0	0	0
CNRIP1	1	0	1	0	0	0	0	1	0	0
SRA1	1	0	0	1	0	0	0	0	0	0
SH3GLB2	1	0	0	1	0	0	0	0	0	0
CHMP1A	1	0	0	1	0	0	0	0	0	0
HEBP1	1	0	0	1	0	0	0	0	0	0
COX5A	1	0	0	1	0	0	0	0	0	0
PRND	1	0	1	0	0	0	0	1	0	0
PIP4K2B	1	0	0	1	0	0	0	0	0	0
GOT2	1	0	1	0	0	0	0	1	0	0
PGP	1	0	0	1	0	0	0	0	0	0
OMP	1	0	0	1	0	0	0	0	0	0
CPOX	1	0	0	1	0	0	0	0	0	0
SSBP1	1	0	0	1	0	0	0	0	0	0
SRP19	1	0	0	1	0	0	0	0	0	0
GAGE2A	1	0	0	1	0	0	0	0	0	0
CRIP1	1	0	0	1	0	0	0	0	0	0
TRIAP1	1	0	0	1	0	0	0	0	0	0
DTD2	1	0	0	1	0	0	0	0	0	0
WWC1	1	0	0	1	0	0	0	0	0	0
SVIP	1	0	1	0	0	0	0	1	0	0
ZWINT	1	0	0	1	0	0	0	0	0	0
GRHPR	1	0	0	1	0	0	0	0	0	0
CAPNS1	1	0	1	0	0	0	0	1	0	0
PURB	1	0	0	1	0	0	0	0	0	0
NAIF1	1	0	0	1	0	0	0	0	0	0
NRGN	1	0	1	0	0	0	0	1	0	0
BCCIP	1	0	0	1	0	0	0	0	0	0
PPA2	1	0	0	1	0	0	0	0	0	0
STXBP6	1	0	0	1	0	0	0	0	0	0
CS	1	0	0	1	0	0	0	0	0	0
SELENOW	1	0	0	1	0	0	0	0	0	0
NDRG3	1	0	0	1	0	0	0	0	0	0
ASRGL1	1	0	1	0	0	0	0	1	0	0
SH3GL3	1	0	0	1	0	0	0	0	0	0
PDHX	1	0	0	1	0	0	0	0	0	0
MTHFD2	1	0	0	1	0	0	0	0	0	0
JMJD6	1	0	0	1	0	0	0	0	0	0
CRMP1	1	0	0	1	0	0	0	0	0	0
SUOX	1	0	0	1	0	0	0	0	0	0
MAGEA8	1	0	0	1	0	0	0	0	0	0
GBA	1	0	1	0	0	0	0	1	0	0
CPLX1	1	0	0	1	0	0	0	0	0	0
CDA	1	0	0	1	0	0	0	0	0	0
IDH1	1	0	1	0	0	0	0	1	0	0
PSMB4	1	0	1	0	0	0	0	1	0	0
PSAT1	1	0	1	0	0	0	0	1	0	0
LAMA2	1	0	1	0	0	0	0	1	0	0
HNRNPD	1	0	0	1	0	0	0	0	0	0
RDX	1	0	1	0	0	0	0	1	0	0
ALB	1	0	1	0	0	0	0	1	0	0
ALDH2	1	0	0	1	0	0	0	0	0	0
COMT	1	1	0	0	0	0	1	0	0	0
FKBP3	1	0	0	1	0	0	0	0	0	0
GLRX	1	1	1	0	0	0	0	0	0	1
ST13	1	0	1	0	0	0	0	1	0	0
MAT2B	1	0	0	1	0	0	0	0	0	0
AKR1C4	1	0	0	1	0	0	0	0	0	0
ARF4	1	0	0	1	0	0	0	0	0	0
ARL15	1	0	0	1	0	0	0	0	0	0
ARL4D	1	0	0	1	0	0	0	0	0	0
ARL6	1	0	0	1	0	0	0	0	0	0
ARPC5	1	0	1	0	0	0	0	1	0	0
MVD	1	0	0	1	0	0	0	0	0	0
CBX1	1	0	0	1	0	0	0	0	0	0
PPIC	1	0	1	0	0	0	0	1	0	0
C4A	1	0	1	0	0	0	0	1	0	0
H2BU1	1	0	0	1	0	0	0	0	0	0
EIF4A2	1	0	0	1	0	0	0	0	0	0
EIF4A1	1	0	0	1	0	0	0	0	0	0
LRIG1	1	1	1	0	0	0	0	0	0	1
PEA15	1	0	1	0	0	0	0	1	0	0
SGTB	1	0	0	1	0	0	0	0	0	0
SERPINB13	1	0	0	1	0	0	0	0	0	0
UBE2D2	1	0	0	1	0	0	0	0	0	0
PRSS3	1	0	0	1	0	0	0	0	0	0
AIF1L	1	0	0	1	0	0	0	0	0	0
CEACAM8	1	1	0	0	0	0	1	0	0	0
CNN2	1	0	0	1	0	0	0	0	0	0
GREM1	1	0	1	0	0	0	0	1	0	0
COL3A1	1	0	1	0	0	0	0	1	0	0
CLSTN2	1	1	1	0	0	0	0	0	0	1
DSTN	1	0	1	0	0	0	0	1	0	0
DSCAML1	1	0	0	1	0	0	0	0	0	0
ENTPD2	1	1	0	0	0	0	1	0	0	0
FGB	1	0	1	0	0	0	0	1	0	0
GBP2	1	1	0	0	0	0	1	0	0	0
GPC4	1	0	1	0	0	0	0	1	0	0
ADGRG1	1	1	1	0	0	0	0	0	0	1
GSTM4	1	0	0	1	0	0	0	0	0	0
HS6ST3	1	0	1	0	0	0	0	1	0	0
HDAC2	1	0	0	1	0	0	0	0	0	0
HRAS	1	0	0	1	0	0	0	0	0	0
HSPA1B	1	0	1	0	0	0	0	1	0	0
CAMK4	1	0	0	1	0	0	0	0	0	0
KRT16	1	0	1	0	0	0	0	1	0	0
KIR3DL1	1	0	0	1	0	0	0	0	0	0
LIN7A	1	0	0	1	0	0	0	0	0	0
PAFAH2	1	0	0	1	0	0	0	0	0	0
ITPA	1	0	0	1	0	0	0	0	0	0
AMY2A	1	0	1	0	0	0	0	1	0	0
PHEX	1	0	0	1	0	0	0	0	0	0
CD68	1	0	0	1	0	0	0	0	0	0
PSMA5	1	0	1	0	0	0	0	1	0	0
SLIT2	1	0	0	1	0	0	0	0	0	0
SLIT3	1	0	1	0	0	0	0	1	0	0
TGM2	1	1	1	0	0	0	0	0	0	1
TLR5	1	0	0	1	0	0	0	0	0	0
PSMB9	1	0	0	1	0	0	0	0	0	0
PTGR2	1	0	1	0	0	0	0	1	0	0
LRRC3B	1	0	0	1	0	0	0	0	0	0
RAC2	1	0	0	1	0	0	0	0	0	0
TCEAL3	1	0	0	1	0	0	0	0	0	0
SH3BGRL2	1	0	1	0	0	0	0	1	0	0
TK2	1	0	0	1	0	0	0	0	0	0
DAO	1	0	0	1	0	0	0	0	0	0
UBQLN2	1	0	0	1	0	0	0	0	0	0
MYL12B	1	0	1	0	0	0	0	1	0	0
NFKBID	1	0	0	1	0	0	0	0	0	0
UBLCP1	1	0	0	1	0	0	0	0	0	0
HSPB6	1	1	0	0	0	0	1	0	0	0
SERPINB8	1	1	0	0	0	0	1	0	0	0
POLR2K	1	0	0	1	0	0	0	0	0	0
NT5C3B	1	0	0	1	0	0	0	0	0	0
HSF2BP	1	0	0	1	0	0	0	0	0	0
CYB5R2	1	0	0	1	0	0	0	0	0	0
TIMM8A	1	0	0	1	0	0	0	0	0	0
PRPSAP2	1	0	0	1	0	0	0	0	0	0
PPP1R2	1	1	0	0	0	0	1	0	0	0
SERPINE2	1	0	1	0	0	0	0	1	0	0
PCLAF	1	0	0	1	0	0	0	0	0	0
USP15	1	0	0	1	0	0	0	0	0	0
LRRC59	1	0	0	1	0	0	0	0	0	0
PSTPIP1	1	0	0	1	0	0	0	0	0	0
FIBP	1	0	0	1	0	0	0	0	0	0
ZFAND1	1	0	0	1	0	0	0	0	0	0
MARCKSL1	1	0	1	0	0	0	0	1	0	0
CYRIB	1	0	0	1	0	0	0	0	0	0
MOB1B	1	0	0	1	0	0	0	0	0	0
RPL12	1	0	0	1	0	0	0	0	0	0
NAP1L4	1	0	0	1	0	0	0	0	0	0
USP14	1	0	1	0	0	0	0	1	0	0
UBE2L6	1	0	0	1	0	0	0	0	0	0
DTD1	1	0	1	0	0	0	0	1	0	0
RPS5	1	0	0	1	0	0	0	0	0	0
HOPX	1	0	0	1	0	0	0	0	0	0
ACAT1	1	0	0	1	0	0	0	0	0	0
ACVR2A	1	0	0	1	0	0	0	0	0	0
NDRG1	1	1	0	0	0	0	1	0	0	0
NUTF2	1	0	1	0	0	0	0	1	0	0
RAB5B	1	0	1	0	0	0	0	1	0	0
RAB1A	1	0	1	0	0	0	0	1	0	0
EIF1AY	1	0	0	1	0	0	0	0	0	0
BAG2	1	0	0	1	0	0	0	0	0	0
HOMER1	1	0	0	1	0	0	0	0	0	0
GSTT1	1	0	1	0	0	0	0	1	0	0
ATOX1	1	0	1	0	0	0	0	1	0	0
SUB1	1	0	0	1	0	0	0	0	0	0
GLUL	1	0	1	0	0	0	0	1	0	0
ARF1	1	0	0	1	0	0	0	0	0	0
PFDN2	1	1	0	0	0	0	1	0	0	0
KARS1	1	0	0	1	0	0	0	0	0	0
MYCBP	1	0	0	1	0	0	0	0	0	0
PSMB2	1	0	1	0	0	0	0	1	0	0
CLTA	1	0	0	1	0	0	0	0	0	0
EIF2S1	1	0	0	1	0	0	0	0	0	0
SDCBP2	1	0	0	1	0	0	0	0	0	0
EIF4E	1	0	0	1	0	0	0	0	0	0
G3BP1	1	0	0	1	0	0	0	0	0	0
HAGH	1	1	1	0	0	0	0	0	0	1
YARS1	1	0	0	1	0	0	0	0	0	0
GNAI1	1	0	0	1	0	0	0	0	0	0
PEF1	1	0	0	1	0	0	0	0	0	0
GSR	1	0	1	0	0	0	0	1	0	0
SNTA1	1	0	0	1	0	0	0	0	0	0
IDH3G	1	0	0	1	0	0	0	0	0	0
SNRPG	1	0	0	1	0	0	0	0	0	0
TSTD1	1	0	0	1	0	0	0	0	0	0
RAB1B	1	0	1	0	0	0	0	1	0	0
RBP1	1	0	1	0	0	0	0	1	0	0
UBE2D3	1	0	0	1	0	0	0	0	0	0
RAB13	1	0	0	1	0	0	0	0	0	0
UROD	1	0	0	1	0	0	0	0	0	0
HPRT1	1	0	1	0	0	0	0	1	0	0
CASQ2	1	0	0	1	0	0	0	0	0	0
VPS26A	1	0	0	1	0	0	0	0	0	0
PPP1CC	1	0	0	1	0	0	0	0	0	0
MYL7	1	0	0	1	0	0	0	0	0	0
G6PD	1	0	1	0	0	0	0	1	0	0
PET117	1	0	0	1	0	0	0	0	0	0
CRYGS	1	0	0	1	0	0	0	0	0	0
EBAG9	1	0	0	1	0	0	0	0	0	0
HIPK3	1	0	0	1	0	0	0	0	0	0
MOB4	1	0	0	1	0	0	0	0	0	0
HNRNPK	1	0	0	1	0	0	0	0	0	0
TXNDC12	1	0	1	0	0	0	0	1	0	0
JPT1	1	0	0	1	0	0	0	0	0	0
CA12	1	1	0	0	0	0	1	0	0	0
LRRTM1	1	0	0	1	0	0	0	0	0	0
MATN3	1	1	1	0	0	0	0	0	0	1
PCNA	1	0	0	1	0	0	0	0	0	0
BCAT2	1	0	0	1	0	0	0	0	0	0
ECI1	1	0	0	1	0	0	0	0	0	0
KAT2A	1	0	0	1	0	0	0	0	0	0
MDGA2	1	0	1	0	0	0	0	1	0	0
MYL12A	1	0	0	1	0	0	0	0	0	0
OLFM2	1	0	1	0	0	0	0	1	0	0
RAB3D	1	0	0	1	0	0	0	0	0	0
CDH12	1	0	1	0	0	0	0	1	0	0
DDAH1	1	1	1	0	0	0	0	0	0	1
GMPR2	1	0	0	1	0	0	0	0	0	0
PDCD6	1	0	0	1	0	0	0	0	0	0
HSD17B8	1	0	0	1	0	0	0	0	0	0
SNX3	1	0	0	1	0	0	0	0	0	0
DTYMK	1	0	0	1	0	0	0	0	0	0
PARK7	1	1	1	0	0	0	0	0	0	1
STX1A	1	0	1	0	0	0	0	1	0	0
SUMO2	1	0	0	1	0	0	0	0	0	0
CR1	1	0	0	1	0	0	0	0	0	0
KLB	1	0	0	1	0	0	0	0	0	0
LRP4	1	0	1	0	0	0	0	1	0	0
PLXNA4	1	1	1	0	0	0	0	0	0	1
PLXND1	1	0	1	0	0	0	0	1	0	0
SEZ6L	1	1	1	0	0	0	0	0	0	1
IL15	1	1	0	0	0	0	1	0	0	0
DOK2	1	0	0	1	0	0	0	0	0	0
IGFBP5	1	0	1	0	0	0	0	1	0	0
SFTPD	1	1	1	0	0	0	0	0	0	1
ASB9	1	0	0	1	0	0	0	0	0	0
JUND	1	0	0	1	0	0	0	0	0	0
RDH10	1	0	0	1	0	0	0	0	0	0
TCN1	1	0	0	1	0	0	0	0	0	0
EFHD1	1	0	0	1	0	0	0	0	0	0
DLG2	1	0	0	1	0	0	0	0	0	0
RPSA	1	0	0	1	0	0	0	0	0	0
SNCG	1	1	1	0	0	0	0	0	0	1
KNG1	1	0	1	0	0	0	0	1	0	0
FGL2	1	0	1	0	0	0	0	1	0	0
HLA-G	1	0	0	1	0	0	0	0	0	0
CRH	1	1	0	0	0	0	1	0	0	0
PDYN	1	0	1	0	0	0	0	1	0	0
IAPP	1	0	0	1	0	0	0	0	0	0
SEPTIN5	1	0	0	1	0	0	0	0	0	0
CSTB	1	1	1	0	0	0	0	0	0	1
HBG2	1	0	1	0	0	0	0	1	0	0
MERTK	1	1	1	0	0	0	0	0	0	1
RGS21	1	0	0	1	0	0	0	0	0	0
ACO1	1	0	0	1	0	0	0	0	0	0
ALDH1A2	1	0	0	1	0	0	0	0	0	0
ASF1B	1	0	0	1	0	0	0	0	0	0
FN1	1	0	1	0	0	0	0	1	0	0
FZD5	1	0	0	1	0	0	0	0	0	0
HABP2	1	0	1	0	0	0	0	1	0	0
NFKBIE	1	1	0	0	0	0	1	0	0	0
KRAS	1	0	0	1	0	0	0	0	0	0
MNDA	1	0	0	1	0	0	0	0	0	0
MYL6B	1	0	0	1	0	0	0	0	0	0
PCK2	1	0	0	1	0	0	0	0	0	0
RAB6A	1	0	1	0	0	0	0	1	0	0
RAB11B	1	0	0	1	0	0	0	0	0	0
SELENOF	1	0	0	1	0	0	0	0	0	0
UBE2E3	1	0	0	1	0	0	0	0	0	0
EFNA1	1	0	1	0	0	0	0	1	0	0
VCAM1	1	1	1	0	0	0	0	0	0	1
OGG1	1	0	0	1	0	0	0	0	0	0
MYL6	1	0	1	0	0	0	0	1	0	0
DCPS	1	0	0	1	0	0	0	0	0	0
MYL4	1	0	0	1	0	0	0	0	0	0
BASP1	1	0	1	0	0	0	0	1	0	0
OXSR1	1	0	0	1	0	0	0	0	0	0
EIF4EBP2	1	0	0	1	0	0	0	0	0	0
AMIGO1	1	0	0	1	0	0	0	0	0	0
GFAP	1	0	1	0	0	0	0	1	0	0
HEPH	1	0	1	0	0	0	0	1	0	0
CSNK1G1	1	0	0	1	0	0	0	0	0	0
MARCO	1	1	0	0	0	0	1	0	0	0
RNGTT	1	0	0	1	0	0	0	0	0	0
TCEA2	1	0	0	1	0	0	0	0	0	0
NCAM1	1	1	1	0	0	0	0	0	0	1
RAB8B	1	0	0	1	0	0	0	0	0	0
CAPN9	1	0	0	1	0	0	0	0	0	0
COL9A3	1	0	0	1	0	0	0	0	0	0
ITGAV	1	1	0	0	0	0	1	0	0	0
IFIH1	1	0	0	1	0	0	0	0	0	0
C1S	1	0	1	0	0	0	0	1	0	0
HSPA6	1	0	0	1	0	0	0	0	0	0
LMNB2	1	0	0	1	0	0	0	0	0	0
PDE4C	1	0	0	1	0	0	0	0	0	0
SNAP23	1	1	0	0	0	0	1	0	0	0
PFN1	1	0	1	0	0	0	0	1	0	0
ACYP1	1	0	1	0	0	0	0	1	0	0
COQ9	1	0	0	1	0	0	0	0	0	0
TATDN1	1	0	0	1	0	0	0	0	0	0
LZTFL1	1	0	0	1	0	0	0	0	0	0
PTRHD1	1	0	0	1	0	0	0	0	0	0
CHCHD7	1	0	0	1	0	0	0	0	0	0
TSR2	1	0	0	1	0	0	0	0	0	0
POP7	1	0	0	1	0	0	0	0	0	0
TRAPPC2	1	0	0	1	0	0	0	0	0	0
TTC33	1	0	0	1	0	0	0	0	0	0
CIB1	1	0	0	1	0	0	0	0	0	0
PGPEP1	1	0	0	1	0	0	0	0	0	0
PCP4L1	1	0	1	0	0	0	0	1	0	0
TPGS2	1	0	0	1	0	0	0	0	0	0
PLPBP	1	0	1	0	0	0	0	1	0	0
POLR2E	1	0	0	1	0	0	0	0	0	0
RCAN3	1	0	0	1	0	0	0	0	0	0
TPPP3	1	0	1	0	0	0	0	1	0	0
AP1AR	1	0	0	1	0	0	0	0	0	0
IFT22	1	0	0	1	0	0	0	0	0	0
COA4	1	0	0	1	0	0	0	0	0	0
IFT20	1	0	0	1	0	0	0	0	0	0
IMPACT	1	0	0	1	0	0	0	0	0	0
MCAM	1	0	1	0	0	0	0	1	0	0
BAMBI	1	1	1	0	0	0	0	0	0	1
SCN3B	1	0	1	0	0	0	0	1	0	0
DSG2	1	0	1	0	0	0	0	1	0	0
TNFRSF25	1	0	0	1	0	0	0	0	0	0
FAM3C	1	1	1	0	0	0	0	0	0	1
CD28	1	1	0	0	0	0	1	0	0	0
IL1RAPL1	1	0	1	0	0	0	0	1	0	0
PDIA4	1	0	1	0	0	0	0	1	0	0
SEMA5B	1	0	0	1	0	0	0	0	0	0
SEMA6D	1	0	1	0	0	0	0	1	0	0
IL12A	1	1	0	0	0	0	1	0	0	0
SCARB1	1	0	0	1	0	0	0	0	0	0
IL17RE	1	0	0	1	0	0	0	0	0	0
ESAM	1	1	1	0	0	0	0	0	0	1
SIGLEC11	1	0	0	1	0	0	0	0	0	0
SEMA4G	1	0	0	1	0	0	0	0	0	0
CD1B	1	0	0	1	0	0	0	0	0	0
RTN4RL1	1	0	1	0	0	0	0	1	0	0
CHRNB3	1	0	0	1	0	0	0	0	0	0
IZUMO4	1	0	0	1	0	0	0	0	0	0
CNTN6	1	0	1	0	0	0	0	1	0	0
THY1	1	1	1	0	0	0	0	0	0	1
FREM1	1	0	0	1	0	0	0	0	0	0
VSTM1	1	0	0	1	0	0	0	0	0	0
FZD7	1	0	1	0	0	0	0	1	0	0
FZD8	1	0	1	0	0	0	0	1	0	0
ADGRL3	1	0	1	0	0	0	0	1	0	0
MAG	1	0	1	0	0	0	0	1	0	0
NECTIN1	1	0	1	0	0	0	0	1	0	0
CD300LG	1	1	0	0	0	0	1	0	0	0
CNTN3	1	0	1	0	0	0	0	1	0	0
CDH4	1	0	1	0	0	0	0	1	0	0
NPY	1	1	1	0	0	0	0	0	0	1
GLDN	1	0	1	0	0	0	0	1	0	0
B3GALT5	1	0	0	1	0	0	0	0	0	0
PUDP	1	0	0	1	0	0	0	0	0	0
EIF1	1	0	0	1	0	0	0	0	0	0
NECAP2	1	0	0	1	0	0	0	0	0	0
SNRPC	1	0	0	1	0	0	0	0	0	0
GIPC2	1	0	0	1	0	0	0	0	0	0
MDP1	1	0	0	1	0	0	0	0	0	0
TCEAL7	1	0	0	1	0	0	0	0	0	0
AUH	1	0	0	1	0	0	0	0	0	0
CCDC69	1	0	0	1	0	0	0	0	0	0
RAB24	1	0	0	1	0	0	0	0	0	0
PDCL3	1	0	0	1	0	0	0	0	0	0
TATDN3	1	0	0	1	0	0	0	0	0	0
EMG1	1	0	0	1	0	0	0	0	0	0
UBL3	1	0	1	0	0	0	0	1	0	0
DNAJB8	1	0	0	1	0	0	0	0	0	0
NAA50	1	0	0	1	0	0	0	0	0	0
DR1	1	0	0	1	0	0	0	0	0	0
NUDT16	1	0	0	1	0	0	0	0	0	0
PRTFDC1	1	0	0	1	0	0	0	0	0	0
ECHDC1	1	0	0	1	0	0	0	0	0	0
MMACHC	1	0	0	1	0	0	0	0	0	0
ADAT2	1	0	0	1	0	0	0	0	0	0
PFDN4	1	0	0	1	0	0	0	0	0	0
RAB23	1	0	0	1	0	0	0	0	0	0
FUBP1	1	0	0	1	0	0	0	0	0	0
MAP1LC3B2	1	0	0	1	0	0	0	0	0	0
EXOSC5	1	0	0	1	0	0	0	0	0	0
DBNDD1	1	0	0	1	0	0	0	0	0	0
NUDT21	1	0	0	1	0	0	0	0	0	0
RCAN2	1	0	0	1	0	0	0	0	0	0
LSM3	1	0	0	1	0	0	0	0	0	0
RP9	1	0	0	1	0	0	0	0	0	0
PLEKHF2	1	0	0	1	0	0	0	0	0	0
RPL5	1	0	0	1	0	0	0	0	0	0
POLR2J2	1	0	0	1	0	0	0	0	0	0
BRK1	1	1	0	0	0	0	1	0	0	0
NUDCD2	1	0	0	1	0	0	0	0	0	0
MAGOH	1	0	0	1	0	0	0	0	0	0
UBL5	1	0	0	1	0	0	0	0	0	0
UNC119B	1	0	0	1	0	0	0	0	0	0
CPPED1	1	0	1	0	0	0	0	1	0	0
CFAP36	1	0	0	1	0	0	0	0	0	0
UBE2Z	1	0	0	1	0	0	0	0	0	0
HSPBP1	1	0	0	1	0	0	0	0	0	0
MYLPF	1	0	0	1	0	0	0	0	0	0
BCDIN3D	1	0	0	1	0	0	0	0	0	0
EED	1	0	0	1	0	0	0	0	0	0
GCHFR	1	0	0	1	0	0	0	0	0	0
YAE1	1	0	0	1	0	0	0	0	0	0
CDK2	1	0	0	1	0	0	0	0	0	0
MAD2L1BP	1	0	0	1	0	0	0	0	0	0
ITPK1	1	0	0	1	0	0	0	0	0	0
TYW5	1	0	0	1	0	0	0	0	0	0
CMC4	1	0	0	1	0	0	0	0	0	0
PSMG2	1	0	0	1	0	0	0	0	0	0
NPM2	1	0	0	1	0	0	0	0	0	0
CAMLG	1	0	0	1	0	0	0	0	0	0
LRATD2	1	0	0	1	0	0	0	0	0	0
CAPS	1	0	0	1	0	0	0	0	0	0
FN3K	1	0	1	0	0	0	0	1	0	0
EYA2	1	0	0	1	0	0	0	0	0	0
BAP18	1	0	0	1	0	0	0	0	0	0
CAB39L	1	0	0	1	0	0	0	0	0	0
HYKK	1	0	0	1	0	0	0	0	0	0
CHMP6	1	0	0	1	0	0	0	0	0	0
TBCEL	1	0	0	1	0	0	0	0	0	0
TBC1D13	1	0	0	1	0	0	0	0	0	0
CTDSP1	1	0	0	1	0	0	0	0	0	0
TLNRD1	1	0	0	1	0	0	0	0	0	0
ELAVL2	1	0	0	1	0	0	0	0	0	0
CIAO1	1	0	0	1	0	0	0	0	0	0
PLCXD3	1	0	0	1	0	0	0	0	0	0
RWDD4	1	0	0	1	0	0	0	0	0	0
NUBP1	1	0	0	1	0	0	0	0	0	0
POU6F1	1	0	0	1	0	0	0	0	0	0
SAMSN1	1	0	0	1	0	0	0	0	0	0
HAX1	1	0	0	1	0	0	0	0	0	0
COASY	1	0	0	1	0	0	0	0	0	0
PHB2	1	0	0	1	0	0	0	0	0	0
SERPINB9	1	0	1	0	0	0	0	1	0	0
TMIGD2	1	0	0	1	0	0	0	0	0	0
ASB13	1	0	0	1	0	0	0	0	0	0
KPNA5	1	0	0	1	0	0	0	0	0	0
TMED9	1	0	0	1	0	0	0	0	0	0
PADI4	1	0	0	1	0	0	0	0	0	0
CDK5RAP3	1	0	0	1	0	0	0	0	0	0
AMT	1	0	0	1	0	0	0	0	0	0
NPM1	1	1	0	0	0	0	1	0	0	0
DFFA	1	1	0	0	0	0	1	0	0	0
CAMK2N2	1	0	0	1	0	0	0	0	0	0
HUS1	1	0	0	1	0	0	0	0	0	0
DHRS4	1	0	0	1	0	0	0	0	0	0
MRTO4	1	0	0	1	0	0	0	0	0	0
NKIRAS1	1	0	0	1	0	0	0	0	0	0
RWDD1	1	0	0	1	0	0	0	0	0	0
TBCC	1	0	0	1	0	0	0	0	0	0
SYT1	1	0	1	0	0	0	0	1	0	0
PHOSPHO2	1	0	0	1	0	0	0	0	0	0
HLF	1	0	0	1	0	0	0	0	0	0
CHMP4A	1	0	0	1	0	0	0	0	0	0
ARC	1	0	0	1	0	0	0	0	0	0
RDH12	1	0	0	1	0	0	0	0	0	0
STYX	1	0	0	1	0	0	0	0	0	0
GARS1	1	0	0	1	0	0	0	0	0	0
B9D2	1	0	0	1	0	0	0	0	0	0
FBLIM1	1	0	0	1	0	0	0	0	0	0
SPECC1	1	0	0	1	0	0	0	0	0	0
TXNRD3NB	1	0	0	1	0	0	0	0	0	0
CYTH3	1	0	0	1	0	0	0	0	0	0
NRBF2	1	0	0	1	0	0	0	0	0	0
RTCA	1	0	0	1	0	0	0	0	0	0
SKA1	1	0	0	1	0	0	0	0	0	0
QTRT2	1	0	0	1	0	0	0	0	0	0
RAB3IL1	1	0	0	1	0	0	0	0	0	0
PNPT1	1	0	0	1	0	0	0	0	0	0
ETNK2	1	0	0	1	0	0	0	0	0	0
ELAC1	1	0	0	1	0	0	0	0	0	0
NARS1	1	0	0	1	0	0	0	0	0	0
FUCA1	1	1	1	0	0	0	0	0	0	1
SLITRK2	1	1	1	0	0	0	0	0	0	1
MEP1A	1	0	0	1	0	0	0	0	0	0
STK3	1	0	0	1	0	0	0	0	0	0
DCT	1	0	0	1	0	0	0	0	0	0
CGB3	1	1	0	0	0	0	1	0	0	0
MAGED1	1	1	0	0	0	0	1	0	0	0
AHCY	1	1	1	0	0	0	0	0	0	1
PCDH17	1	1	1	0	0	0	0	0	0	1
PRTG	1	1	0	0	0	0	1	0	0	0
THOP1	1	1	1	0	0	0	0	0	0	1
PLA2G4A	1	0	0	1	0	0	0	0	0	0
BTN3A2	1	1	0	0	0	0	1	0	0	0
SRPK2	1	1	0	0	0	0	1	0	0	0
MGMT	1	1	0	0	0	0	1	0	0	0
TRIM5	1	1	0	0	0	0	1	0	0	0
HCLS1	1	1	0	0	0	0	1	0	0	0
TYRP1	1	0	0	1	0	0	0	0	0	0
KLK2	1	0	0	1	0	0	0	0	0	0
NEDD8	1	0	1	0	0	0	0	1	0	0
DNM1L	1	0	0	1	0	0	0	0	0	0
TXNL1	1	0	1	0	0	0	0	1	0	0
MAEA	1	0	0	1	0	0	0	0	0	0
SMAD5	1	1	0	0	0	0	1	0	0	0
PRKAR1A	1	0	1	0	0	0	0	1	0	0
AOC3	1	1	1	0	0	0	0	0	0	1
CLUL1	1	1	1	0	0	0	0	0	0	1
GPR37	1	0	1	0	0	0	0	1	0	0
HYOU1	1	0	1	0	0	0	0	1	0	0
ALDH7A1	1	0	0	1	0	0	0	0	0	0
FDPS	1	0	1	0	0	0	0	1	0	0
AGO2	1	0	0	1	0	0	0	0	0	0
COMMD8	1	0	0	1	0	0	0	0	0	0
ST8SIA1	1	0	0	1	0	0	0	0	0	0
EDEM2	1	0	0	1	0	0	0	0	0	0
TPH1	1	0	1	0	0	0	0	1	0	0
BMF	1	0	0	1	0	0	0	0	0	0
LSP1	1	1	0	0	0	0	1	0	0	0
CPLX3	1	0	0	1	0	0	0	0	0	0
SCLY	1	1	0	0	0	0	1	0	0	0
SYT6	1	0	0	1	0	0	0	0	0	0
MUSTN1	1	0	0	1	0	0	0	0	0	0
ADGRD1	1	0	0	1	0	0	0	0	0	0
FAM20C	1	0	1	0	0	0	0	1	0	0
GGT5	1	1	0	0	0	0	1	0	0	0
ACOX1	1	0	0	1	0	0	0	0	0	0
FAM3A	1	0	1	0	0	0	0	1	0	0
SCGB1D1	1	0	1	0	0	0	0	1	0	0
PLA2G12A	1	0	0	1	0	0	0	0	0	0
C1QTNF4	1	0	1	0	0	0	0	1	0	0
STK10	1	0	0	1	0	0	0	0	0	0
RPL26L1	1	0	0	1	0	0	0	0	0	0
ANKRA2	1	0	0	1	0	0	0	0	0	0
CCDC43	1	0	0	1	0	0	0	0	0	0
CTNNBIP1	1	0	0	1	0	0	0	0	0	0
CUTA	1	0	1	0	0	0	0	1	0	0
STX17	1	0	0	1	0	0	0	0	0	0
TXNL4A	1	0	0	1	0	0	0	0	0	0
URM1	1	0	0	1	0	0	0	0	0	0
CEP20	1	0	0	1	0	0	0	0	0	0
PDE1B	1	0	0	1	0	0	0	0	0	0
SERPINB2	1	0	0	1	0	0	0	0	0	0
CDH20	1	0	1	0	0	0	0	1	0	0
ADAM28	1	0	1	0	0	0	0	1	0	0
DCC	1	0	1	0	0	0	0	1	0	0
ELFN2	1	0	1	0	0	0	0	1	0	0
LRRC4	1	0	1	0	0	0	0	1	0	0
CDH13	1	0	1	0	0	0	0	1	0	0
LRFN4	1	0	1	0	0	0	0	1	0	0
ADGRF2	1	0	0	1	0	0	0	0	0	0
ACVR1	1	0	1	0	0	0	0	1	0	0
METRNL	1	1	1	0	0	0	0	0	0	1
LILRA1	1	0	0	1	0	0	0	0	0	0
C1QL3	1	0	1	0	0	0	0	1	0	0
FCGRT	1	0	1	0	0	0	0	1	0	0
NLGN4Y	1	0	0	1	0	0	0	0	0	0
ADGRB1	1	0	1	0	0	0	0	1	0	0
RELN	1	0	1	0	0	0	0	1	0	0
UBE2Q2	1	0	0	1	0	0	0	0	0	0
FUT11	1	0	1	0	0	0	0	1	0	0
GALNT4	1	0	0	1	0	0	0	0	0	0
GALNS	1	0	1	0	0	0	0	1	0	0
ST6GALNAC4	1	0	0	1	0	0	0	0	0	0
C1GALT1	1	0	1	0	0	0	0	1	0	0
HS2ST1	1	0	0	1	0	0	0	0	0	0
ST6GAL2	1	0	1	0	0	0	0	1	0	0
OTUD7B	1	0	0	1	0	0	0	0	0	0
WDR48	1	0	0	1	0	0	0	0	0	0
UBE2N	1	0	1	0	0	0	0	1	0	0
RHOT1	1	0	0	1	0	0	0	0	0	0
UBA1	1	0	1	0	0	0	0	1	0	0
USP4	1	0	0	1	0	0	0	0	0	0
CYLD	1	0	0	1	0	0	0	0	0	0
SGSH	1	0	0	1	0	0	0	0	0	0
GALNT14	1	0	0	1	0	0	0	0	0	0
MGAT5	1	0	1	0	0	0	0	1	0	0
B3GAT1	1	0	0	1	0	0	0	0	0	0
MGAT3	1	0	0	1	0	0	0	0	0	0
ABHD4	1	0	0	1	0	0	0	0	0	0
ACY3	1	0	0	1	0	0	0	0	0	0
GPX3	1	0	1	0	0	0	0	1	0	0
HLA-C	1	0	1	0	0	0	0	1	0	0
NEIL1	1	0	0	1	0	0	0	0	0	0
MYL9	1	0	0	1	0	0	0	0	0	0
PPM1G	1	0	0	1	0	0	0	0	0	0
RHOQ	1	0	0	1	0	0	0	0	0	0
RPN2	1	0	0	1	0	0	0	0	0	0
UBQLN3	1	0	0	1	0	0	0	0	0	0
RACK1	1	0	0	1	0	0	0	0	0	0
PSMB10	1	0	0	1	0	0	0	0	0	0
LASP1	1	0	1	0	0	0	0	1	0	0
ZFAND3	1	0	0	1	0	0	0	0	0	0
PICK1	1	0	0	1	0	0	0	0	0	0
BMP5	1	0	0	1	0	0	0	0	0	0
CBLN2	1	0	1	0	0	0	0	1	0	0
GGCT	1	0	1	0	0	0	0	1	0	0
FBLN7	1	0	1	0	0	0	0	1	0	0
F11	1	1	1	0	0	0	0	0	0	1
NDP	1	0	0	1	0	0	0	0	0	0
YY2	1	0	0	1	0	0	0	0	0	0
OTULIN	1	0	0	1	0	0	0	0	0	0
UBE2D1	1	0	0	1	0	0	0	0	0	0
UBA7	1	0	0	1	0	0	0	0	0	0
WNT16	1	0	0	1	0	0	0	0	0	0
WNT5B	1	0	0	1	0	0	0	0	0	0
ARNT	1	0	0	1	0	0	0	0	0	0
BAG6	1	1	0	0	0	0	1	0	0	0
ABR	1	0	0	1	0	0	0	0	0	0
CD2AP	1	1	0	0	0	0	1	0	0	0
DAB2	1	1	0	0	0	0	1	0	0	0
LPL	1	1	1	0	0	0	0	0	0	1
NUCB2	1	1	1	0	0	0	0	0	0	1
PON2	1	1	0	0	0	0	1	0	0	0
PDP1	1	0	0	1	0	0	0	0	0	0
PPM1B	1	1	0	0	0	0	1	0	0	0
COL18A1	1	1	1	0	0	0	0	0	0	1
RASSF2	1	0	0	1	0	0	0	0	0	0
TRIM21	1	0	0	1	0	0	0	0	0	0
AADAT	1	0	0	1	0	0	0	0	0	0
WAS	1	0	0	1	0	0	0	0	0	0
EFHD2	1	0	1	0	0	0	0	1	0	0
HSPA2	1	0	1	0	0	0	0	1	0	0
SUMO4	1	0	0	1	0	0	0	0	0	0
COL5A1	1	0	1	0	0	0	0	1	0	0
YWHAH	1	0	1	0	0	0	0	1	0	0
FOXO1	1	0	0	1	0	0	0	0	0	0
PALMD	1	0	0	1	0	0	0	0	0	0
PPP2R5D	1	0	0	1	0	0	0	0	0	0
ARHGEF16	1	0	0	1	0	0	0	0	0	0
KCTD13	1	0	0	1	0	0	0	0	0	0
BRMS1L	1	0	0	1	0	0	0	0	0	0
BTG1	1	0	0	1	0	0	0	0	0	0
C2orf73	1	0	0	1	0	0	0	0	0	0
CCNYL1	1	0	0	1	0	0	0	0	0	0
CDK20	1	0	0	1	0	0	0	0	0	0
TIMP1	1	1	1	0	0	0	0	0	0	1
COQ6	1	0	0	1	0	0	0	0	0	0
LAS2	1	0	0	1	0	0	0	0	0	0
COPS8	1	0	0	1	0	0	0	0	0	0
PLAT	1	1	0	0	0	0	1	0	0	0
DCAF12	1	0	0	1	0	0	0	0	0	0
DYTN	1	0	0	1	0	0	0	0	0	0
ELL3	1	0	0	1	0	0	0	0	0	0
PFKFB1	1	0	0	1	0	0	0	0	0	0
FAM86B1	1	0	0	1	0	0	0	0	0	0
GSC2	1	0	0	1	0	0	0	0	0	0
GALNT9	1	0	0	1	0	0	0	0	0	0
GATAD1	1	0	0	1	0	0	0	0	0	0
GEMIN7	1	0	0	1	0	0	0	0	0	0
FAM110A	1	0	0	1	0	0	0	0	0	0
KRT34	1	0	0	1	0	0	0	0	0	0
LACTB2	1	1	0	0	0	0	1	0	0	0
PWWP3A	1	0	0	1	0	0	0	0	0	0
ZFP36	1	0	0	1	0	0	0	0	0	0
H2AC1	1	0	0	1	0	0	0	0	0	0
H2BC12	1	0	0	1	0	0	0	0	0	0
CHN1	1	0	0	1	0	0	0	0	0	0
HES5	1	0	0	1	0	0	0	0	0	0
H2AC11	1	0	0	1	0	0	0	0	0	0
IP6K2	1	0	0	1	0	0	0	0	0	0
KRT71	1	0	0	1	0	0	0	0	0	0
KLF9	1	0	0	1	0	0	0	0	0	0
LYRM1	1	0	0	1	0	0	0	0	0	0
N4BP2L2	1	0	0	1	0	0	0	0	0	0
NDUFAF5	1	0	0	1	0	0	0	0	0	0
NFE2L2	1	0	0	1	0	0	0	0	0	0
NKD2	1	0	0	1	0	0	0	0	0	0
PDLIM3	1	0	0	1	0	0	0	0	0	0
PHF11	1	0	0	1	0	0	0	0	0	0
PITX2	1	0	0	1	0	0	0	0	0	0
PPP4C	1	0	0	1	0	0	0	0	0	0
PSMB7	1	0	1	0	0	0	0	1	0	0
RAD51C	1	0	0	1	0	0	0	0	0	0
EVI2A	1	0	1	0	0	0	0	1	0	0
LDLRAD3	1	0	1	0	0	0	0	1	0	0
PGA4	1	0	1	0	0	0	0	1	0	0
CD209	1	1	0	0	0	0	1	0	0	0
SIGLEC14	1	0	1	0	0	0	0	1	0	0
ROBO2	1	1	1	0	0	0	0	0	0	1
NRXN1	1	0	1	0	0	0	0	1	0	0
ULBP2	1	1	1	0	0	0	0	0	0	1
LRP6	1	0	0	1	0	0	0	0	0	0
FZD4	1	0	0	1	0	0	0	0	0	0
BTN2A2	1	0	1	0	0	0	0	1	0	0
EPHA6	1	0	1	0	0	0	0	1	0	0
ADGRB2	1	0	1	0	0	0	0	1	0	0
FZD2	1	0	0	1	0	0	0	0	0	0
FZD1	1	0	1	0	0	0	0	1	0	0
FZD9	1	0	0	1	0	0	0	0	0	0
SLC25A38	1	0	0	1	0	0	0	0	0	0
SAMM50	1	0	0	1	0	0	0	0	0	0
SDHB	1	0	0	1	0	0	0	0	0	0
TIMP2	1	0	1	0	0	0	0	1	0	0
SPC25	1	0	0	1	0	0	0	0	0	0
SPATA46	1	0	0	1	0	0	0	0	0	0
GTF2A2	1	0	0	1	0	0	0	0	0	0
TADA1	1	0	0	1	0	0	0	0	0	0
THAP11	1	0	0	1	0	0	0	0	0	0
THRB	1	0	0	1	0	0	0	0	0	0
TMA16	1	0	0	1	0	0	0	0	0	0
TRAPPC6B	1	0	0	1	0	0	0	0	0	0
FLJ44635	1	0	0	1	0	0	0	0	0	0
TRIM54	1	0	0	1	0	0	0	0	0	0
TRIM9	1	0	0	1	0	0	0	0	0	0
UNG	1	0	0	1	0	0	0	0	0	0
ATP6V1C2	1	0	0	1	0	0	0	0	0	0
VHLL	1	0	0	1	0	0	0	0	0	0
ZCCHC18	1	0	0	1	0	0	0	0	0	0
STK4	1	1	0	0	0	0	1	0	0	0
MAPK6	1	0	0	1	0	0	0	0	0	0
DKK4	1	1	0	0	0	0	1	0	0	0
FCGR2B	1	1	0	0	0	0	1	0	0	0
GAGE2D	1	0	0	1	0	0	0	0	0	0
GIPC1	1	0	0	1	0	0	0	0	0	0
CXCL2	1	0	0	1	0	0	0	0	0	0
CXCL3	1	0	0	1	0	0	0	0	0	0
IGFBP2	1	1	1	0	0	0	0	0	0	1
MAGEA6	1	0	0	1	0	0	0	0	0	0
CCL22	1	0	0	1	0	0	0	0	0	0
NXPH1	1	1	1	0	0	0	0	0	0	1
LIPG	1	0	1	0	0	0	0	1	0	0
MAP3K10	1	0	0	1	0	0	0	0	0	0
DAG1	1	1	1	0	0	0	0	0	0	1
HNMT	1	1	0	0	0	0	1	0	0	0
ATP5PB	1	0	0	1	0	0	0	0	0	0
TIMM10B	1	0	0	1	0	0	0	0	0	0
RPS25	1	0	0	1	0	0	0	0	0	0
SPATC1L	1	0	0	1	0	0	0	0	0	0
BLOC1S1	1	0	0	1	0	0	0	0	0	0
COMTD1	1	0	0	1	0	0	0	0	0	0
RAB33A	1	0	0	1	0	0	0	0	0	0
COMMD10	1	0	0	1	0	0	0	0	0	0
EEF1AKMT1	1	0	0	1	0	0	0	0	0	0
MED10	1	0	0	1	0	0	0	0	0	0
TPD52L2	1	0	1	0	0	0	0	1	0	0
FRG1	1	0	0	1	0	0	0	0	0	0
CMTM4	1	0	0	1	0	0	0	0	0	0
DPCD	1	0	0	1	0	0	0	0	0	0
EFCAB1	1	0	0	1	0	0	0	0	0	0
SSPN	1	0	0	1	0	0	0	0	0	0
MRPL12	1	0	0	1	0	0	0	0	0	0
AKIRIN2	1	0	0	1	0	0	0	0	0	0
ARL8A	1	0	0	1	0	0	0	0	0	0
LMO4	1	0	0	1	0	0	0	0	0	0
KCTD2	1	0	0	1	0	0	0	0	0	0
RNF141	1	0	0	1	0	0	0	0	0	0
NDUFB6	1	0	0	1	0	0	0	0	0	0
NEUROG1	1	0	0	1	0	0	0	0	0	0
PID1	1	0	0	1	0	0	0	0	0	0
CHAC1	1	0	0	1	0	0	0	0	0	0
SFRP5	1	0	0	1	0	0	0	0	0	0
CXCL12	1	0	1	0	0	0	0	1	0	0
AKT1S1	1	1	0	0	0	0	1	0	0	0
NIPSNAP3B	1	0	0	1	0	0	0	0	0	0
REEP2	1	0	0	1	0	0	0	0	0	0
PMF1	1	0	0	1	0	0	0	0	0	0
CLUAP1	1	0	0	1	0	0	0	0	0	0
PSMC3IP	1	0	0	1	0	0	0	0	0	0
RAB38	1	0	0	1	0	0	0	0	0	0
RABL3	1	0	0	1	0	0	0	0	0	0
FAM9B	1	0	0	1	0	0	0	0	0	0
DHRS11	1	0	0	1	0	0	0	0	0	0
PCTP	1	0	0	1	0	0	0	0	0	0
ZFAND2B	1	0	0	1	0	0	0	0	0	0
MVB12B	1	0	1	0	0	0	0	1	0	0
MSC	1	0	0	1	0	0	0	0	0	0
DUPD1	1	0	0	1	0	0	0	0	0	0
GSTA2	1	0	0	1	0	0	0	0	0	0
BORCS5	1	0	0	1	0	0	0	0	0	0
RAB4B	1	0	1	0	0	0	0	1	0	0
LCE3C	1	0	0	1	0	0	0	0	0	0
MRI1	1	0	1	0	0	0	0	1	0	0
DMC1	1	0	0	1	0	0	0	0	0	0
ARRDC5	1	0	0	1	0	0	0	0	0	0
NECAB1	1	0	0	1	0	0	0	0	0	0
PCYT1A	1	0	0	1	0	0	0	0	0	0
FAM118B	1	0	0	1	0	0	0	0	0	0
CCDC24	1	0	0	1	0	0	0	0	0	0
FAM118A	1	0	0	1	0	0	0	0	0	0
WTAP	1	0	0	1	0	0	0	0	0	0
RBM4	1	0	0	1	0	0	0	0	0	0
PCBP2	1	0	0	1	0	0	0	0	0	0
UBL7	1	0	0	1	0	0	0	0	0	0
PHYH	1	0	0	1	0	0	0	0	0	0
NIF3L1	1	0	1	0	0	0	0	1	0	0
DPH5	1	0	0	1	0	0	0	0	0	0
NECAB3	1	0	0	1	0	0	0	0	0	0
CGGBP1	1	0	0	1	0	0	0	0	0	0
L3HYPDH	1	0	0	1	0	0	0	0	0	0
KCTD17	1	0	0	1	0	0	0	0	0	0
TCP10L2	1	0	0	1	0	0	0	0	0	0
TIPRL	1	0	0	1	0	0	0	0	0	0
FAHD2A	1	0	0	1	0	0	0	0	0	0
CCDC107	1	0	0	1	0	0	0	0	0	0
ABHD5	1	0	0	1	0	0	0	0	0	0
KHDRBS2	1	0	0	1	0	0	0	0	0	0
TWF2	1	0	1	0	0	0	0	1	0	0
POLR2M	1	0	0	1	0	0	0	0	0	0
DAZAP1	1	0	0	1	0	0	0	0	0	0
GDAP1L1	1	0	0	1	0	0	0	0	0	0
CDC42EP4	1	0	0	1	0	0	0	0	0	0
MAD2L2	1	0	0	1	0	0	0	0	0	0
OLAH	1	0	0	1	0	0	0	0	0	0
SNX16	1	0	0	1	0	0	0	0	0	0
EIF3M	1	0	0	1	0	0	0	0	0	0
PNMA2	1	0	0	1	0	0	0	0	0	0
ZNF483	1	0	0	1	0	0	0	0	0	0
SNX15	1	0	0	1	0	0	0	0	0	0
ERMN	1	0	0	1	0	0	0	0	0	0
VCX	1	0	0	1	0	0	0	0	0	0
NME7	1	0	0	1	0	0	0	0	0	0
GIMD1	1	0	0	1	0	0	0	0	0	0
NTAN1	1	0	0	1	0	0	0	0	0	0
PHYHIPL	1	0	0	1	0	0	0	0	0	0
STARD7	1	0	0	1	0	0	0	0	0	0
DENND10	1	0	0	1	0	0	0	0	0	0
CLYBL	1	0	0	1	0	0	0	0	0	0
GOLPH3L	1	0	0	1	0	0	0	0	0	0
TCP10L3	1	0	0	1	0	0	0	0	0	0
HAGHL	1	0	0	1	0	0	0	0	0	0
TCEA3	1	0	0	1	0	0	0	0	0	0
DDRGK1	1	0	1	0	0	0	0	1	0	0
CEP41	1	0	0	1	0	0	0	0	0	0
APOL2	1	0	0	1	0	0	0	0	0	0
GNAQ	1	0	0	1	0	0	0	0	0	0
STARD10	1	0	0	1	0	0	0	0	0	0
FLT4	1	1	0	0	0	0	1	0	0	0
NUDT15	1	0	0	1	0	0	0	0	0	0
HSDL2	1	0	0	1	0	0	0	0	0	0
EXD1	1	0	0	1	0	0	0	0	0	0
ACOT12	1	0	0	1	0	0	0	0	0	0
TCP11L1	1	0	0	1	0	0	0	0	0	0
MARVELD2	1	0	0	1	0	0	0	0	0	0
TRMT112	1	0	0	1	0	0	0	0	0	0
HYPK	1	0	0	1	0	0	0	0	0	0
RCSD1	1	0	0	1	0	0	0	0	0	0
TIMM13	1	0	0	1	0	0	0	0	0	0
INIP	1	0	0	1	0	0	0	0	0	0
NUDT11	1	0	0	1	0	0	0	0	0	0
GALK2	1	0	0	1	0	0	0	0	0	0
SLFNL1	1	0	0	1	0	0	0	0	0	0
EHD2	1	0	0	1	0	0	0	0	0	0
TKFC	1	0	1	0	0	0	0	1	0	0
KLHL2	1	0	0	1	0	0	0	0	0	0
ALG2	1	0	0	1	0	0	0	0	0	0
PUS7	1	0	0	1	0	0	0	0	0	0
BZW2	1	0	0	1	0	0	0	0	0	0
KLHL41	1	0	0	1	0	0	0	0	0	0
ATIC	1	0	1	0	0	0	0	1	0	0
GFPT2	1	0	0	1	0	0	0	0	0	0
PSMD6	1	0	1	0	0	0	0	1	0	0
NCKIPSD	1	0	0	1	0	0	0	0	0	0
HENMT1	1	0	0	1	0	0	0	0	0	0
TRMT6	1	0	0	1	0	0	0	0	0	0
DLST	1	0	1	0	0	0	0	1	0	0
PDLIM5	1	0	0	1	0	0	0	0	0	0
CTPS1	1	0	0	1	0	0	0	0	0	0
C11orf49	1	0	0	1	0	0	0	0	0	0
C5	1	0	1	0	0	0	0	1	0	0
RAB7A	1	0	1	0	0	0	0	1	0	0
PPM1F	1	0	0	1	0	0	0	0	0	0
PRRT2	1	0	1	0	0	0	0	1	0	0
PAGR1	1	0	0	1	0	0	0	0	0	0
GRM4	1	0	0	1	0	0	0	0	0	0
PROCR	1	0	1	0	0	0	0	1	0	0
APOE	1	0	1	0	0	0	0	1	0	0
PRRX1	1	0	0	1	0	0	0	0	0	0
AAMDC	1	0	1	0	0	0	0	1	0	0
NELFA	1	0	0	1	0	0	0	0	0	0
FSCN1	1	0	1	0	0	0	0	1	0	0
EHD1	1	0	0	1	0	0	0	0	0	0
VAT1L	1	0	1	0	0	0	0	1	0	0
CACNB3	1	0	0	1	0	0	0	0	0	0
RILP	1	0	0	1	0	0	0	0	0	0
EPN1	1	0	0	1	0	0	0	0	0	0
GMPPA	1	0	0	1	0	0	0	0	0	0
SCP2	1	0	0	1	0	0	0	0	0	0
FGD2	1	0	0	1	0	0	0	0	0	0
CXCL16	1	1	1	0	0	0	0	0	0	1
MBNL1	1	0	0	1	0	0	0	0	0	0
RDH13	1	0	0	1	0	0	0	0	0	0
SYCE1L	1	0	0	1	0	0	0	0	0	0
PYGB	1	0	0	1	0	0	0	0	0	0
SPATA24	1	0	0	1	0	0	0	0	0	0
TBC1D25	1	0	0	1	0	0	0	0	0	0
MARS1	1	0	0	1	0	0	0	0	0	0
CTNNA1	1	0	0	1	0	0	0	0	0	0
GDPD1	1	0	0	1	0	0	0	0	0	0
DNM1	1	0	1	0	0	0	0	1	0	0
DLGAP4	1	0	0	1	0	0	0	0	0	0
NCBP1	1	0	0	1	0	0	0	0	0	0
MORF4L2	1	0	0	1	0	0	0	0	0	0
AFAP1L2	1	0	0	1	0	0	0	0	0	0
MBNL2	1	0	0	1	0	0	0	0	0	0
FAM221A	1	0	0	1	0	0	0	0	0	0
COPB2	1	0	0	1	0	0	0	0	0	0
NDRG2	1	0	1	0	0	0	0	1	0	0
LPIN1	1	0	0	1	0	0	0	0	0	0
PCBP3	1	0	0	1	0	0	0	0	0	0
SHARPIN	1	0	0	1	0	0	0	0	0	0
TTC9	1	0	0	1	0	0	0	0	0	0
SNX12	1	0	0	1	0	0	0	0	0	0
HID1	1	0	0	1	0	0	0	0	0	0
THAP4	1	0	0	1	0	0	0	0	0	0
MTMR7	1	0	0	1	0	0	0	0	0	0
TRIML1	1	0	0	1	0	0	0	0	0	0
TCEAL5	1	0	0	1	0	0	0	0	0	0
CRYL1	1	0	0	1	0	0	0	0	0	0
APOBEC2	1	0	0	1	0	0	0	0	0	0
RTN1	1	0	1	0	0	0	0	1	0	0
EMC10	1	0	0	1	0	0	0	0	0	0
DNAJC5B	1	0	0	1	0	0	0	0	0	0
PIH1D1	1	0	0	1	0	0	0	0	0	0
PYCARD	1	0	0	1	0	0	0	0	0	0
EGLN2	1	0	0	1	0	0	0	0	0	0
MAST4	1	0	0	1	0	0	0	0	0	0
CFAP298	1	0	0	1	0	0	0	0	0	0
PSPH	1	0	0	1	0	0	0	0	0	0
GIMAP4	1	0	0	1	0	0	0	0	0	0
SNX11	1	0	0	1	0	0	0	0	0	0
TTPAL	1	0	0	1	0	0	0	0	0	0
CLIC3	1	0	0	1	0	0	0	0	0	0
SLC9A3R1	1	0	1	0	0	0	0	1	0	0
PLEKHB1	1	0	1	0	0	0	0	1	0	0
HNRNPA0	1	0	0	1	0	0	0	0	0	0
DHRS3	1	0	0	1	0	0	0	0	0	0
GTPBP10	1	0	0	1	0	0	0	0	0	0
PTPA	1	0	1	0	0	0	0	1	0	0
GOLPH3	1	0	0	1	0	0	0	0	0	0
COPS5	1	0	1	0	0	0	0	1	0	0
APCS	1	0	1	0	0	0	0	1	0	0
KIT	1	1	1	0	0	0	0	0	0	1
TIMP3	1	0	1	0	0	0	0	1	0	0
EPS8L2	1	0	0	1	0	0	0	0	0	0
FCHSD1	1	0	0	1	0	0	0	0	0	0
GPHN	1	0	0	1	0	0	0	0	0	0
EOLA1	1	0	0	1	0	0	0	0	0	0
PMPCA	1	0	0	1	0	0	0	0	0	0
AMPH	1	0	0	1	0	0	0	0	0	0
PLCD1	1	0	0	1	0	0	0	0	0	0
CAPN13	1	0	0	1	0	0	0	0	0	0
KHSRP	1	0	0	1	0	0	0	0	0	0
OGFR	1	0	0	1	0	0	0	0	0	0
AP2B1	1	0	1	0	0	0	0	1	0	0
IKBKB	1	0	0	1	0	0	0	0	0	0
SNX27	1	0	0	1	0	0	0	0	0	0
VAC14	1	0	0	1	0	0	0	0	0	0
AP1B1	1	0	1	0	0	0	0	1	0	0
ESPN	1	0	0	1	0	0	0	0	0	0
PCDH1	1	1	1	0	0	0	0	0	0	1
INPP5F	1	0	0	1	0	0	0	0	0	0
EIF3B	1	0	0	1	0	0	0	0	0	0
MPP5	1	0	0	1	0	0	0	0	0	0
RANGAP1	1	0	0	1	0	0	0	0	0	0
ME2	1	0	0	1	0	0	0	0	0	0
OXCT1	1	0	0	1	0	0	0	0	0	0
PACSIN2	1	0	0	1	0	0	0	0	0	0
FTO	1	0	0	1	0	0	0	0	0	0
CRLF3	1	0	0	1	0	0	0	0	0	0
PRPF19	1	0	0	1	0	0	0	0	0	0
ME1	1	0	1	0	0	0	0	1	0	0
ELMO2	1	0	0	1	0	0	0	0	0	0
FAM160B1	1	0	0	1	0	0	0	0	0	0
DTNA	1	0	0	1	0	0	0	0	0	0
TRIM28	1	0	0	1	0	0	0	0	0	0
SRGAP2	1	0	0	1	0	0	0	0	0	0
VPS53	1	0	1	0	0	0	0	1	0	0
ATE1	1	0	0	1	0	0	0	0	0	0
PGM5	1	0	0	1	0	0	0	0	0	0
BICD1	1	0	0	1	0	0	0	0	0	0
NOMO2	1	0	0	1	0	0	0	0	0	0
EFNB3	1	0	1	0	0	0	0	1	0	0
GFRA2	1	1	1	0	0	0	0	0	0	1
[truncated: 2,293 more rows]

## Sheet: 6.Overlap.Plasma.MSdepleted
Supplementary Table 6. Platform Overlap with SomaScan, Olink, and MS Depleted Plasma
Plasma was depleted of the top 14 most highly abundant proteins prior to MS analysis. The columns labeled by column letter(s) (gold header) have 1's representing unique presence in that column or columns. Therefore, a gene product that is only present in column B will count as a 1 in the gold "Column B" column, but a gene product present in column B and another column will be counted in a separat…
				4662	106	314	737	678	20	277	Total Counts
Gene Symbol	SomaScan.plasma	Olink.plasma	MS.plasma.Depleted	Column B	Column C	Column D	BC	BD	CD	BCD
CRYBB2	1	0	0	1	0	0	0	0	0	0
RAF1	1	0	0	1	0	0	0	0	0	0
ZNF41	1	0	0	1	0	0	0	0	0	0
ELK1	1	0	0	1	0	0	0	0	0	0
GUCA1A	1	0	0	1	0	0	0	0	0	0
BECN1	1	0	0	1	0	0	0	0	0	0
OCRL	1	0	0	1	0	0	0	0	0	0
SPDEF	1	0	0	1	0	0	0	0	0	0
SNAI2	1	0	0	1	0	0	0	0	0	0
KCNAB2	1	0	0	1	0	0	0	0	0	0
POLH	1	0	0	1	0	0	0	0	0	0
VDR	1	0	0	1	0	0	0	0	0	0
HOGA1	1	0	0	1	0	0	0	0	0	0
DLD	1	0	1	0	0	0	0	1	0	0
MUTYH	1	0	0	1	0	0	0	0	0	0
DUSP4	1	0	0	1	0	0	0	0	0	0
ZHX3	1	0	0	1	0	0	0	0	0	0
SIGLEC12	1	0	0	1	0	0	0	0	0	0
PNP	1	0	1	0	0	0	0	1	0	0
TP63	1	0	0	1	0	0	0	0	0	0
HNF4A	1	0	0	1	0	0	0	0	0	0
SGK3	1	0	0	1	0	0	0	0	0	0
BRD4	1	0	0	1	0	0	0	0	0	0
WNT10A	1	0	0	1	0	0	0	0	0	0
CUL3	1	0	0	1	0	0	0	0	0	0
BIRC2	1	1	0	0	0	0	1	0	0	0
NCF2	1	1	0	0	0	0	1	0	0	0
CBFB	1	0	0	1	0	0	0	0	0	0
TERF1	1	0	0	1	0	0	0	0	0	0
ILK	1	0	1	0	0	0	0	1	0	0
GAN	1	0	0	1	0	0	0	0	0	0
FOXM1	1	0	0	1	0	0	0	0	0	0
RAD23A	1	0	0	1	0	0	0	0	0	0
FANCL	1	0	0	1	0	0	0	0	0	0
RBBP9	1	0	0	1	0	0	0	0	0	0
PIN1	1	0	0	1	0	0	0	0	0	0
PLCG2	1	0	0	1	0	0	0	0	0	0
TDP1	1	0	0	1	0	0	0	0	0	0
BRD2	1	0	0	1	0	0	0	0	0	0
ACBD6	1	0	0	1	0	0	0	0	0	0
AP4M1	1	0	0	1	0	0	0	0	0	0
BAG3	1	0	0	1	0	0	0	0	0	0
EIF2B1	1	0	0	1	0	0	0	0	0	0
SATB2	1	0	0	1	0	0	0	0	0	0
NEFL	1	1	0	0	0	0	1	0	0	0
STAR	1	0	0	1	0	0	0	0	0	0
CBS	1	0	0	1	0	0	0	0	0	0
CRYAA	1	0	0	1	0	0	0	0	0	0
APRT	1	0	1	0	0	0	0	1	0	0
ASMTL	1	0	0	1	0	0	0	0	0	0
STUB1	1	0	0	1	0	0	0	0	0	0
ENO2	1	1	1	0	0	0	0	0	0	1
PIAS4	1	0	0	1	0	0	0	0	0	0
IL10RA	1	1	0	0	0	0	1	0	0	0
STAT3	1	0	0	1	0	0	0	0	0	0
IRF1	1	0	0	1	0	0	0	0	0	0
JUN	1	0	0	1	0	0	0	0	0	0
OAS1	1	0	0	1	0	0	0	0	0	0
MYC	1	0	0	1	0	0	0	0	0	0
SMAD3	1	0	0	1	0	0	0	0	0	0
SMAD2	1	0	0	1	0	0	0	0	0	0
IL12B	1	1	0	0	0	0	1	0	0	0
PDGFRA	1	1	0	0	0	0	1	0	0	0
IL12A	1	1	0	0	0	0	1	0	0	0
STAT1	1	0	0	1	0	0	0	0	0	0
STAT6	1	0	0	1	0	0	0	0	0	0
ANGPTL3	1	1	1	0	0	0	0	0	0	1
ZNRF3	1	0	0	1	0	0	0	0	0	0
MCL1	1	0	0	1	0	0	0	0	0	0
ANKRD1	1	0	0	1	0	0	0	0	0	0
STX12	1	0	0	1	0	0	0	0	0	0
SCARA5	1	1	0	0	0	0	1	0	0	0
FAIM	1	0	0	1	0	0	0	0	0	0
NPDC1	1	1	0	0	0	0	1	0	0	0
B4GALT5	1	0	0	1	0	0	0	0	0	0
GOSR2	1	0	0	1	0	0	0	0	0	0
KIR2DS2	1	0	0	1	0	0	0	0	0	0
SLC3A2	1	0	1	0	0	0	0	1	0	0
SHISAL1	1	0	0	1	0	0	0	0	0	0
AGA	1	0	1	0	0	0	0	1	0	0
CSF2RA	1	1	0	0	0	0	1	0	0	0
AMY2B	1	0	0	1	0	0	0	0	0	0
CLMP	1	1	0	0	0	0	1	0	0	0
TMEM190	1	0	0	1	0	0	0	0	0	0
APOM	1	1	1	0	0	0	0	0	0	1
PABPC3	1	0	0	1	0	0	0	0	0	0
SHISA2	1	0	0	1	0	0	0	0	0	0
NUCB1	1	0	1	0	0	0	0	1	0	0
CEACAM20	1	0	0	1	0	0	0	0	0	0
DNAJC16	1	0	0	1	0	0	0	0	0	0
IL31	1	0	0	1	0	0	0	0	0	0
IL18RAP	1	0	0	1	0	0	0	0	0	0
CHIT1	1	1	1	0	0	0	0	0	0	1
INSL5	1	0	0	1	0	0	0	0	0	0
ALPI	1	0	0	1	0	0	0	0	0	0
ANTXR1	1	0	1	0	0	0	0	1	0	0
TXNDC11	1	0	0	1	0	0	0	0	0	0
TNFRSF14	1	1	0	0	0	0	1	0	0	0
TFF2	1	1	0	0	0	0	1	0	0	0
MMP10	1	1	0	0	0	0	1	0	0	0
CD59	1	1	1	0	0	0	0	0	0	1
MAGEA4	1	0	0	1	0	0	0	0	0	0
RPN1	1	0	0	1	0	0	0	0	0	0
CLCA1	1	0	0	1	0	0	0	0	0	0
TMEM106A	1	0	0	1	0	0	0	0	0	0
RNF43	1	0	0	1	0	0	0	0	0	0
PGRMC2	1	0	0	1	0	0	0	0	0	0
ACRV1	1	0	0	1	0	0	0	0	0	0
SCIMP	1	0	0	1	0	0	0	0	0	0
COL6A3	1	0	1	0	0	0	0	1	0	0
CSF2RB	1	0	0	1	0	0	0	0	0	0
KCNIP3	1	0	0	1	0	0	0	0	0	0
PTGDS	1	0	1	0	0	0	0	1	0	0
MXRA8	1	0	0	1	0	0	0	0	0	0
DHX9	1	0	0	1	0	0	0	0	0	0
DPEP1	1	1	0	0	0	0	1	0	0	0
PSMB6	1	0	1	0	0	0	0	1	0	0
NRAS	1	0	0	1	0	0	0	0	0	0
PARP1	1	1	0	0	0	0	1	0	0	0
COX6A2	1	0	0	1	0	0	0	0	0	0
CD99L2	1	1	0	0	0	0	1	0	0	0
TSPEAR	1	0	0	1	0	0	0	0	0	0
BMPR1B	1	0	0	1	0	0	0	0	0	0
LAT	1	1	0	0	0	0	1	0	0	0
KLRC4	1	0	0	1	0	0	0	0	0	0
TOR1AIP2	1	0	0	1	0	0	0	0	0	0
GLB1	1	1	0	0	0	0	1	0	0	0
TEX29	1	0	0	1	0	0	0	0	0	0
PCDH9	1	0	0	1	0	0	0	0	0	0
ITM2C	1	0	0	1	0	0	0	0	0	0
PGLYRP3	1	0	0	1	0	0	0	0	0	0
NETO2	1	0	0	1	0	0	0	0	0	0
LYSMD3	1	0	1	0	0	0	0	1	0	0
SLITRK3	1	0	0	1	0	0	0	0	0	0
MFAP2	1	0	0	1	0	0	0	0	0	0
MGAT1	1	0	1	0	0	0	0	1	0	0
CST8	1	0	0	1	0	0	0	0	0	0
B2M	1	0	1	0	0	0	0	1	0	0
PUF60	1	0	0	1	0	0	0	0	0	0
PLXDC2	1	0	1	0	0	0	0	1	0	0
SFTA2	1	0	0	1	0	0	0	0	0	0
POMK	1	0	0	1	0	0	0	0	0	0
TMEM108	1	0	0	1	0	0	0	0	0	0
NDUFS4	1	0	0	1	0	0	0	0	0	0
ST3GAL5	1	0	0	1	0	0	0	0	0	0
RAET1L	1	0	0	1	0	0	0	0	0	0
CLGN	1	0	0	1	0	0	0	0	0	0
HTN3	1	0	0	1	0	0	0	0	0	0
APMAP	1	0	1	0	0	0	0	1	0	0
TOR1AIP1	1	0	0	1	0	0	0	0	0	0
HTN1	1	0	0	1	0	0	0	0	0	0
PLOD3	1	0	0	1	0	0	0	0	0	0
GOLM2	1	0	0	1	0	0	0	0	0	0
MPZ	1	0	0	1	0	0	0	0	0	0
PODXL2	1	1	0	0	0	0	1	0	0	0
LRP2	1	0	0	1	0	0	0	0	0	0
MSMB	1	1	0	0	0	0	1	0	0	0
PRR16	1	0	0	1	0	0	0	0	0	0
MUC1	1	0	0	1	0	0	0	0	0	0
SPINK13	1	0	0	1	0	0	0	0	0	0
ST6GALNAC3	1	0	0	1	0	0	0	0	0	0
APLP2	1	0	0	1	0	0	0	0	0	0
HTATIP2	1	0	0	1	0	0	0	0	0	0
CD200R1	1	1	0	0	0	0	1	0	0	0
ELAPOR1	1	0	0	1	0	0	0	0	0	0
TINF2	1	0	0	1	0	0	0	0	0	0
OLFM3	1	0	0	1	0	0	0	0	0	0
ASCC1	1	0	0	1	0	0	0	0	0	0
INSIG1	1	0	0	1	0	0	0	0	0	0
GNPTG	1	0	1	0	0	0	0	1	0	0
C1orf185	1	0	0	1	0	0	0	0	0	0
STX4	1	0	0	1	0	0	0	0	0	0
SEMA3E	1	0	0	1	0	0	0	0	0	0
SFTPB	1	0	1	0	0	0	0	1	0	0
TMX2	1	0	0	1	0	0	0	0	0	0
NDUFB4	1	0	0	1	0	0	0	0	0	0
KLRG2	1	0	0	1	0	0	0	0	0	0
WFDC10B	1	0	0	1	0	0	0	0	0	0
LRP1	1	1	1	0	0	0	0	0	0	1
IGSF11	1	0	0	1	0	0	0	0	0	0
COL28A1	1	0	0	1	0	0	0	0	0	0
SUDS3	1	0	0	1	0	0	0	0	0	0
IRAG2	1	0	0	1	0	0	0	0	0	0
GNRH2	1	0	0	1	0	0	0	0	0	0
ZPBP2	1	0	0	1	0	0	0	0	0	0
CD300LB	1	0	0	1	0	0	0	0	0	0
ACE	1	0	1	0	0	0	0	1	0	0
PSMD5	1	0	0	1	0	0	0	0	0	0
HSPA1A	1	0	0	1	0	0	0	0	0	0
SYK	1	0	0	1	0	0	0	0	0	0
HS3ST5	1	0	0	1	0	0	0	0	0	0
GAL3ST2	1	0	0	1	0	0	0	0	0	0
SERPINB1	1	0	1	0	0	0	0	1	0	0
FBLN5	1	0	1	0	0	0	0	1	0	0
CSF1	1	1	1	0	0	0	0	0	0	1
SLITRK1	1	0	0	1	0	0	0	0	0	0
DKK3	1	1	1	0	0	0	0	0	0	1
PCDHB2	1	0	0	1	0	0	0	0	0	0
CDYL2	1	0	0	1	0	0	0	0	0	0
ADAM7	1	0	0	1	0	0	0	0	0	0
PROK2	1	0	0	1	0	0	0	0	0	0
UCN3	1	0	0	1	0	0	0	0	0	0
KERA	1	0	0	1	0	0	0	0	0	0
GRIA4	1	0	0	1	0	0	0	0	0	0
TMED2	1	0	0	1	0	0	0	0	0	0
ADGRG2	1	1	1	0	0	0	0	0	0	1
CSGALNACT2	1	0	0	1	0	0	0	0	0	0
RAB3D	1	0	0	1	0	0	0	0	0	0
CLEC4G	1	1	0	0	0	0	1	0	0	0
LRRC52	1	0	0	1	0	0	0	0	0	0
CD300E	1	1	0	0	0	0	1	0	0	0
SERPINH1	1	0	0	1	0	0	0	0	0	0
EFNA2	1	0	0	1	0	0	0	0	0	0
KLRB1	1	0	0	1	0	0	0	0	0	0
CD1A	1	0	0	1	0	0	0	0	0	0
HABP4	1	0	0	1	0	0	0	0	0	0
PILRA	1	1	0	0	0	0	1	0	0	0
TOMM20L	1	0	0	1	0	0	0	0	0	0
SMPD1	1	1	0	0	0	0	1	0	0	0
FBLN1	1	0	1	0	0	0	0	1	0	0
VSIG10	1	0	0	1	0	0	0	0	0	0
LINGO3	1	0	0	1	0	0	0	0	0	0
EFCAB14	1	0	0	1	0	0	0	0	0	0
B4GALT6	1	0	0	1	0	0	0	0	0	0
HHIP	1	0	0	1	0	0	0	0	0	0
A4GNT	1	0	0	1	0	0	0	0	0	0
GCNT4	1	0	0	1	0	0	0	0	0	0
SIGLEC15	1	0	0	1	0	0	0	0	0	0
BTNL3	1	0	0	1	0	0	0	0	0	0
EBI3	1	0	0	1	0	0	0	0	0	0
HNRNPDL	1	0	0	1	0	0	0	0	0	0
PLXNB2	1	1	1	0	0	0	0	0	0	1
PPP4R3A	1	0	0	1	0	0	0	0	0	0
SPAST	1	0	0	1	0	0	0	0	0	0
BRAT1	1	0	0	1	0	0	0	0	0	0
FAM163B	1	0	0	1	0	0	0	0	0	0
DSC1	1	0	1	0	0	0	0	1	0	0
C6orf89	1	0	0	1	0	0	0	0	0	0
MRAP2	1	0	0	1	0	0	0	0	0	0
LCTL	1	0	0	1	0	0	0	0	0	0
OSMR	1	1	1	0	0	0	0	0	0	1
SCGN	1	1	0	0	0	0	1	0	0	0
TMPRSS11B	1	0	0	1	0	0	0	0	0	0
STMN2	1	0	0	1	0	0	0	0	0	0
ASPRV1	1	0	0	1	0	0	0	0	0	0
STX8	1	1	0	0	0	0	1	0	0	0
NTM	1	0	1	0	0	0	0	1	0	0
GALNT13	1	0	0	1	0	0	0	0	0	0
CEACAM4	1	0	0	1	0	0	0	0	0	0
PLA2R1	1	0	0	1	0	0	0	0	0	0
GNGT2	1	0	0	1	0	0	0	0	0	0
CYB5D2	1	0	0	1	0	0	0	0	0	0
CALN1	1	0	0	1	0	0	0	0	0	0
CD58	1	1	1	0	0	0	0	0	0	1
PLEKHA4	1	0	0	1	0	0	0	0	0	0
SRL	1	0	0	1	0	0	0	0	0	0
STX6	1	1	0	0	0	0	1	0	0	0
PLD3	1	0	0	1	0	0	0	0	0	0
RPLP2	1	0	0	1	0	0	0	0	0	0
CLEC2A	1	0	0	1	0	0	0	0	0	0
CLEC10A	1	1	0	0	0	0	1	0	0	0
GCSH	1	0	0	1	0	0	0	0	0	0
BET1L	1	0	0	1	0	0	0	0	0	0
PLAAT4	1	0	0	1	0	0	0	0	0	0
AHSG	1	0	1	0	0	0	0	1	0	0
PRL	1	0	0	1	0	0	0	0	0	0
ART3	1	0	1	0	0	0	0	1	0	0
SPINK7	1	0	0	1	0	0	0	0	0	0
MUCL1	1	0	1	0	0	0	0	1	0	0
UCMA	1	0	0	1	0	0	0	0	0	0
GH2	1	1	0	0	0	0	1	0	0	0
ACHE	1	0	0	1	0	0	0	0	0	0
NRG3	1	0	0	1	0	0	0	0	0	0
LRRK2	1	0	0	1	0	0	0	0	0	0
BGLAP	1	0	1	0	0	0	0	1	0	0
IL5	1	0	0	1	0	0	0	0	0	0
GPD1	1	0	0	1	0	0	0	0	0	0
IGHA1	1	0	1	0	0	0	0	1	0	0
CLC	1	0	0	1	0	0	0	0	0	0
N6AMT1	1	0	0	1	0	0	0	0	0	0
PDXK	1	0	0	1	0	0	0	0	0	0
TLR4	1	0	0	1	0	0	0	0	0	0
REG4	1	1	0	0	0	0	1	0	0	0
HSPB1	1	1	1	0	0	0	0	0	0	1
CHI3L1	1	1	1	0	0	0	0	0	0	1
ENO1	1	0	1	0	0	0	0	1	0	0
TENM3	1	0	0	1	0	0	0	0	0	0
SVEP1	1	0	1	0	0	0	0	1	0	0
TMEM119	1	0	0	1	0	0	0	0	0	0
TMEM167A	1	0	0	1	0	0	0	0	0	0
C11orf87	1	0	0	1	0	0	0	0	0	0
SPATA20	1	0	0	1	0	0	0	0	0	0
RAB17	1	0	0	1	0	0	0	0	0	0
NAT14	1	0	0	1	0	0	0	0	0	0
VWC2	1	1	0	0	0	0	1	0	0	0
SPG21	1	0	0	1	0	0	0	0	0	0
TRIO	1	0	0	1	0	0	0	0	0	0
TMEM132C	1	0	1	0	0	0	0	1	0	0
BMP15	1	0	0	1	0	0	0	0	0	0
CACNB4	1	0	0	1	0	0	0	0	0	0
MTRF1L	1	0	0	1	0	0	0	0	0	0
MRPL55	1	0	0	1	0	0	0	0	0	0
RUNX3	1	0	0	1	0	0	0	0	0	0
COL1A1	1	1	1	0	0	0	0	0	0	1
ANGPTL1	1	1	0	0	0	0	1	0	0	0
DEFB116	1	0	0	1	0	0	0	0	0	0
KIAA1549L	1	0	0	1	0	0	0	0	0	0
TBX22	1	0	0	1	0	0	0	0	0	0
TREML1	1	0	1	0	0	0	0	1	0	0
TLR1	1	0	0	1	0	0	0	0	0	0
COL6A1	1	0	1	0	0	0	0	1	0	0
KLK13	1	1	0	0	0	0	1	0	0	0
NFE2L1	1	0	0	1	0	0	0	0	0	0
COL6A5	1	0	0	1	0	0	0	0	0	0
BICDL1	1	0	0	1	0	0	0	0	0	0
MUL1	1	0	0	1	0	0	0	0	0	0
RNF122	1	0	0	1	0	0	0	0	0	0
SPART	1	0	0	1	0	0	0	0	0	0
EQTN	1	0	0	1	0	0	0	0	0	0
FAM162B	1	0	0	1	0	0	0	0	0	0
TENM2	1	0	0	1	0	0	0	0	0	0
MTMR1	1	0	0	1	0	0	0	0	0	0
MEGF10	1	0	1	0	0	0	0	1	0	0
FLNA	1	0	1	0	0	0	0	1	0	0
MILR1	1	1	0	0	0	0	1	0	0	0
THSD7A	1	0	0	1	0	0	0	0	0	0
LPCAT2	1	0	0	1	0	0	0	0	0	0
KRT5	1	0	1	0	0	0	0	1	0	0
TSSK1B	1	0	0	1	0	0	0	0	0	0
SMARCC1	1	0	0	1	0	0	0	0	0	0
CHGA	1	0	1	0	0	0	0	1	0	0
GCH1	1	0	0	1	0	0	0	0	0	0
TMEM52	1	0	0	1	0	0	0	0	0	0
CLEC12A	1	0	0	1	0	0	0	0	0	0
YME1L1	1	0	0	1	0	0	0	0	0	0
TINAGL1	1	1	0	0	0	0	1	0	0	0
HNF1A	1	0	0	1	0	0	0	0	0	0
SIT1	1	1	0	0	0	0	1	0	0	0
CREB3L1	1	0	0	1	0	0	0	0	0	0
CD93	1	1	1	0	0	0	0	0	0	1
PUS1	1	0	0	1	0	0	0	0	0	0
TBX5	1	0	0	1	0	0	0	0	0	0
PKLR	1	0	0	1	0	0	0	0	0	0
CXADR	1	1	0	0	0	0	1	0	0	0
ITGB7	1	1	0	0	0	0	1	0	0	0
MSR1	1	1	0	0	0	0	1	0	0	0
NAGPA	1	0	0	1	0	0	0	0	0	0
TBCE	1	0	0	1	0	0	0	0	0	0
TXNDC5	1	1	1	0	0	0	0	0	0	1
DNAJB9	1	0	0	1	0	0	0	0	0	0
CDH15	1	1	0	0	0	0	1	0	0	0
CTBP1	1	0	0	1	0	0	0	0	0	0
TPMT	1	1	0	0	0	0	1	0	0	0
FGFBP3	1	0	0	1	0	0	0	0	0	0
C10orf105	1	0	0	1	0	0	0	0	0	0
TMEM154	1	0	0	1	0	0	0	0	0	0
UBE3A	1	0	0	1	0	0	0	0	0	0
TBL2	1	0	0	1	0	0	0	0	0	0
RIC3	1	0	0	1	0	0	0	0	0	0
ERN1	1	0	0	1	0	0	0	0	0	0
FDX2	1	0	0	1	0	0	0	0	0	0
TCN1	1	0	1	0	0	0	0	1	0	0
PCOLCE	1	1	1	0	0	0	0	0	0	1
TMPRSS6	1	0	0	1	0	0	0	0	0	0
ASL	1	0	1	0	0	0	0	1	0	0
TGM1	1	0	0	1	0	0	0	0	0	0
ADGRF1	1	0	0	1	0	0	0	0	0	0
BPIFB1	1	0	1	0	0	0	0	1	0	0
NAGS	1	0	0	1	0	0	0	0	0	0
UROS	1	0	0	1	0	0	0	0	0	0
LRCH4	1	0	0	1	0	0	0	0	0	0
PAPLN	1	0	1	0	0	0	0	1	0	0
QDPR	1	1	0	0	0	0	1	0	0	0
MADCAM1	1	0	1	0	0	0	0	1	0	0
SUN5	1	0	0	1	0	0	0	0	0	0
TRABD	1	0	0	1	0	0	0	0	0	0
CASQ1	1	0	0	1	0	0	0	0	0	0
XDH	1	0	0	1	0	0	0	0	0	0
ALDH1A1	1	1	1	0	0	0	0	0	0	1
SELPLG	1	1	0	0	0	0	1	0	0	0
CHCHD10	1	0	0	1	0	0	0	0	0	0
GSTT2B	1	0	0	1	0	0	0	0	0	0
LRP1B	1	0	0	1	0	0	0	0	0	0
ATF6	1	0	1	0	0	0	0	1	0	0
COL11A2	1	0	0	1	0	0	0	0	0	0
GABBR1	1	0	0	1	0	0	0	0	0	0
GAD1	1	0	0	1	0	0	0	0	0	0
GRB7	1	0	0	1	0	0	0	0	0	0
DCAF5	1	0	0	1	0	0	0	0	0	0
LAIR1	1	1	0	0	0	0	1	0	0	0
CD34	1	0	1	0	0	0	0	1	0	0
SELENOS	1	0	0	1	0	0	0	0	0	0
CYB5A	1	0	0	1	0	0	0	0	0	0
NT5C2	1	0	0	1	0	0	0	0	0	0
CSNK1D	1	1	0	0	0	0	1	0	0	0
SCARA3	1	0	0	1	0	0	0	0	0	0
LRRN1	1	1	0	0	0	0	1	0	0	0
TMCC3	1	0	0	1	0	0	0	0	0	0
NOTCH2	1	0	1	0	0	0	0	1	0	0
SORT1	1	1	0	0	0	0	1	0	0	0
TNR	1	1	0	0	0	0	1	0	0	0
SAMHD1	1	0	0	1	0	0	0	0	0	0
WWP1	1	0	0	1	0	0	0	0	0	0
CREB3L4	1	0	0	1	0	0	0	0	0	0
DSG3	1	1	0	0	0	0	1	0	0	0
RAG1	1	0	0	1	0	0	0	0	0	0
PMS2	1	0	0	1	0	0	0	0	0	0
PCBD1	1	0	0	1	0	0	0	0	0	0
PPM1D	1	0	0	1	0	0	0	0	0	0
APOA5	1	0	1	0	0	0	0	1	0	0
MRE11	1	0	0	1	0	0	0	0	0	0
CHFR	1	0	0	1	0	0	0	0	0	0
PXDNL	1	0	0	1	0	0	0	0	0	0
BTG2	1	0	0	1	0	0	0	0	0	0
CLK2	1	0	0	1	0	0	0	0	0	0
USB1	1	0	0	1	0	0	0	0	0	0
CSNK2B	1	0	0	1	0	0	0	0	0	0
ARHGAP25	1	1	0	0	0	0	1	0	0	0
LILRB3	1	0	0	1	0	0	0	0	0	0
FANCF	1	0	0	1	0	0	0	0	0	0
BLK	1	0	0	1	0	0	0	0	0	0
TALDO1	1	0	1	0	0	0	0	1	0	0
P4HA2	1	0	0	1	0	0	0	0	0	0
NHEJ1	1	0	0	1	0	0	0	0	0	0
TTN	1	0	0	1	0	0	0	0	0	0
PLCB1	1	0	0	1	0	0	0	0	0	0
EIF5A2	1	0	0	1	0	0	0	0	0	0
ESS2	1	0	0	1	0	0	0	0	0	0
GRB10	1	0	0	1	0	0	0	0	0	0
RRM1	1	0	0	1	0	0	0	0	0	0
TYMP	1	1	1	0	0	0	0	0	0	1
AQP4	1	0	0	1	0	0	0	0	0	0
MFN1	1	0	0	1	0	0	0	0	0	0
TENM4	1	0	0	1	0	0	0	0	0	0
AK2	1	0	1	0	0	0	0	1	0	0
ADH5	1	0	1	0	0	0	0	1	0	0
INPP5E	1	0	0	1	0	0	0	0	0	0
GPR101	1	0	0	1	0	0	0	0	0	0
ZNF18	1	0	0	1	0	0	0	0	0	0
FOXL2	1	0	0	1	0	0	0	0	0	0
ADH7	1	0	0	1	0	0	0	0	0	0
RBM24	1	0	0	1	0	0	0	0	0	0
PRPS1	1	0	0	1	0	0	0	0	0	0
BLVRA	1	0	1	0	0	0	0	1	0	0
KRT7	1	0	0	1	0	0	0	0	0	0
ATF6B	1	0	1	0	0	0	0	1	0	0
WFDC2	1	1	0	0	0	0	1	0	0	0
CA8	1	0	0	1	0	0	0	0	0	0
MVK	1	1	0	0	0	0	1	0	0	0
PTK2B	1	0	0	1	0	0	0	0	0	0
DNAI1	1	0	0	1	0	0	0	0	0	0
RNF146	1	0	0	1	0	0	0	0	0	0
KMT2C	1	0	0	1	0	0	0	0	0	0
CARD9	1	0	0	1	0	0	0	0	0	0
ACAD8	1	0	0	1	0	0	0	0	0	0
PLSCR3	1	0	0	1	0	0	0	0	0	0
FBXL4	1	0	0	1	0	0	0	0	0	0
EHD4	1	0	0	1	0	0	0	0	0	0
DLX3	1	0	0	1	0	0	0	0	0	0
FAH	1	0	1	0	0	0	0	1	0	0
RUFY1	1	0	0	1	0	0	0	0	0	0
PDLIM1	1	0	1	0	0	0	0	1	0	0
HNRNPC	1	0	0	1	0	0	0	0	0	0
DTX1	1	0	0	1	0	0	0	0	0	0
RECQL	1	0	0	1	0	0	0	0	0	0
PQBP1	1	0	0	1	0	0	0	0	0	0
TCTN2	1	0	0	1	0	0	0	0	0	0
INA	1	0	0	1	0	0	0	0	0	0
DNAJB2	1	0	0	1	0	0	0	0	0	0
RHPN2	1	0	0	1	0	0	0	0	0	0
SOCS3	1	0	0	1	0	0	0	0	0	0
PYGL	1	0	1	0	0	0	0	1	0	0
DNER	1	1	0	0	0	0	1	0	0	0
POLR3F	1	0	0	1	0	0	0	0	0	0
GALK1	1	0	0	1	0	0	0	0	0	0
CAPZA1	1	0	1	0	0	0	0	1	0	0
P4HB	1	1	1	0	0	0	0	0	0	1
EIF3G	1	0	0	1	0	0	0	0	0	0
MAGEB10	1	0	0	1	0	0	0	0	0	0
GALE	1	0	0	1	0	0	0	0	0	0
PCBP1	1	0	1	0	0	0	0	1	0	0
ELL	1	0	0	1	0	0	0	0	0	0
RBFOX2	1	0	0	1	0	0	0	0	0	0
RELB	1	0	0	1	0	0	0	0	0	0
GPR135	1	0	0	1	0	0	0	0	0	0
RBM19	1	0	0	1	0	0	0	0	0	0
VPS4A	1	0	0	1	0	0	0	0	0	0
ALDH3A1	1	1	0	0	0	0	1	0	0	0
HAVCR2	1	1	0	0	0	0	1	0	0	0
ZNF174	1	0	0	1	0	0	0	0	0	0
SPOCK1	1	1	1	0	0	0	0	0	0	1
UBL4A	1	0	0	1	0	0	0	0	0	0
DYNLL2	1	0	1	0	0	0	0	1	0	0
ELL2	1	0	0	1	0	0	0	0	0	0
APOL1	1	0	1	0	0	0	0	1	0	0
CD38	1	1	0	0	0	0	1	0	0	0
FABP1	1	0	1	0	0	0	0	1	0	0
HMBS	1	1	0	0	0	0	1	0	0	0
VSIR	1	0	1	0	0	0	0	1	0	0
LRIT3	1	0	0	1	0	0	0	0	0	0
MYSM1	1	0	0	1	0	0	0	0	0	0
TFR2	1	0	0	1	0	0	0	0	0	0
MLYCD	1	0	0	1	0	0	0	0	0	0
ATP5MF	1	0	0	1	0	0	0	0	0	0
FOXO3	1	1	0	0	0	0	1	0	0	0
TMEM230	1	0	0	1	0	0	0	0	0	0
LIMA1	1	0	0	1	0	0	0	0	0	0
PHF3	1	0	0	1	0	0	0	0	0	0
CYGB	1	0	0	1	0	0	0	0	0	0
MUSK	1	0	0	1	0	0	0	0	0	0
CDC25A	1	0	0	1	0	0	0	0	0	0
ISL1	1	0	0	1	0	0	0	0	0	0
HMG20B	1	0	0	1	0	0	0	0	0	0
ARFGAP1	1	0	0	1	0	0	0	0	0	0
SMURF1	1	0	0	1	0	0	0	0	0	0
NFATC4	1	0	0	1	0	0	0	0	0	0
POLE2	1	0	0	1	0	0	0	0	0	0
SYTL4	1	0	0	1	0	0	0	0	0	0
ZNF23	1	0	0	1	0	0	0	0	0	0
KRT72	1	0	0	1	0	0	0	0	0	0
ZNF10	1	0	0	1	0	0	0	0	0	0
FKBP1B	1	1	0	0	0	0	1	0	0	0
BCAP29	1	0	0	1	0	0	0	0	0	0
KLRC3	1	0	0	1	0	0	0	0	0	0
DNM2	1	0	0	1	0	0	0	0	0	0
SRSF6	1	0	0	1	0	0	0	0	0	0
DNAJA2	1	0	0	1	0	0	0	0	0	0
MGA	1	0	0	1	0	0	0	0	0	0
RBM23	1	0	0	1	0	0	0	0	0	0
PRC1	1	0	0	1	0	0	0	0	0	0
ELAVL1	1	0	0	1	0	0	0	0	0	0
CXCL9	1	1	0	0	0	0	1	0	0	0
ZNF75D	1	0	0	1	0	0	0	0	0	0
DHX8	1	0	0	1	0	0	0	0	0	0
CPNE1	1	0	0	1	0	0	0	0	0	0
DNAJB6	1	0	0	1	0	0	0	0	0	0
BRD1	1	0	0	1	0	0	0	0	0	0
MAP1LC3B	1	0	0	1	0	0	0	0	0	0
ERH	1	0	0	1	0	0	0	0	0	0
DAPP1	1	1	0	0	0	0	1	0	0	0
HSF1	1	0	0	1	0	0	0	0	0	0
ITGAL	1	0	0	1	0	0	0	0	0	0
MYB	1	0	0	1	0	0	0	0	0	0
UBE2V1	1	0	0	1	0	0	0	0	0	0
TRAF4	1	0	0	1	0	0	0	0	0	0
AHSA1	1	0	0	1	0	0	0	0	0	0
RGS10	1	0	1	0	0	0	0	1	0	0
TAGLN2	1	0	1	0	0	0	0	1	0	0
B3GALT2	1	0	0	1	0	0	0	0	0	0
DTX3L	1	0	0	1	0	0	0	0	0	0
P4HA1	1	0	0	1	0	0	0	0	0	0
CHST9	1	0	0	1	0	0	0	0	0	0
FZD10	1	0	0	1	0	0	0	0	0	0
SMAP1	1	0	0	1	0	0	0	0	0	0
AGO1	1	0	0	1	0	0	0	0	0	0
SLC6A9	1	0	0	1	0	0	0	0	0	0
NRSN1	1	0	0	1	0	0	0	0	0	0
EVL	1	0	0	1	0	0	0	0	0	0
SOCS7	1	0	0	1	0	0	0	0	0	0
CLINT1	1	0	0	1	0	0	0	0	0	0
NLRP1	1	0	0	1	0	0	0	0	0	0
ARFGAP2	1	0	0	1	0	0	0	0	0	0
RGS8	1	1	0	0	0	0	1	0	0	0
TNS2	1	0	0	1	0	0	0	0	0	0
SLCO5A1	1	0	0	1	0	0	0	0	0	0
BRPF1	1	0	0	1	0	0	0	0	0	0
KIF16B	1	0	0	1	0	0	0	0	0	0
ZDHHC14	1	0	0	1	0	0	0	0	0	0
GJD2	1	0	0	1	0	0	0	0	0	0
AGFG1	1	0	0	1	0	0	0	0	0	0
TXNIP	1	0	0	1	0	0	0	0	0	0
GGA3	1	0	0	1	0	0	0	0	0	0
ANAPC7	1	0	0	1	0	0	0	0	0	0
SHC4	1	0	0	1	0	0	0	0	0	0
CRABP2	1	0	0	1	0	0	0	0	0	0
PTP4A2	1	0	0	1	0	0	0	0	0	0
LCN1	1	0	1	0	0	0	0	1	0	0
CPT1B	1	0	0	1	0	0	0	0	0	0
UNC45A	1	0	0	1	0	0	0	0	0	0
POU2F1	1	0	0	1	0	0	0	0	0	0
LRIT2	1	0	0	1	0	0	0	0	0	0
MET	1	1	1	0	0	0	0	0	0	1
JAK2	1	0	0	1	0	0	0	0	0	0
RPS6KB1	1	1	0	0	0	0	1	0	0	0
PPARGC1A	1	0	0	1	0	0	0	0	0	0
RORC	1	0	0	1	0	0	0	0	0	0
PTPN11	1	0	0	1	0	0	0	0	0	0
FXN	1	0	0	1	0	0	0	0	0	0
DDR1	1	1	0	0	0	0	1	0	0	0
TNFRSF18	1	0	0	1	0	0	0	0	0	0
PIEZO1	1	0	0	1	0	0	0	0	0	0
TREM2	1	0	0	1	0	0	0	0	0	0
PCDHGB1	1	0	0	1	0	0	0	0	0	0
DLX4	1	0	0	1	0	0	0	0	0	0
LRRC4B	1	0	0	1	0	0	0	0	0	0
AAGAB	1	0	0	1	0	0	0	0	0	0
INTS3	1	0	0	1	0	0	0	0	0	0
EGF	1	1	0	0	0	0	1	0	0	0
IGDCC3	1	0	0	1	0	0	0	0	0	0
ARHGAP1	1	1	1	0	0	0	0	0	0	1
CRABP1	1	0	0	1	0	0	0	0	0	0
S100A2	1	0	0	1	0	0	0	0	0	0
PTPRH	1	0	0	1	0	0	0	0	0	0
EMC1	1	0	0	1	0	0	0	0	0	0
TJP1	1	0	0	1	0	0	0	0	0	0
CD7	1	0	0	1	0	0	0	0	0	0
PTS	1	1	0	0	0	0	1	0	0	0
CBL	1	1	0	0	0	0	1	0	0	0
TPK1	1	0	0	1	0	0	0	0	0	0
BPGM	1	0	1	0	0	0	0	1	0	0
SMAD4	1	0	0	1	0	0	0	0	0	0
DES	1	0	0	1	0	0	0	0	0	0
BUB1	1	0	0	1	0	0	0	0	0	0
CAP1	1	0	1	0	0	0	0	1	0	0
HSPA1L	1	0	0	1	0	0	0	0	0	0
TARDBP	1	0	0	1	0	0	0	0	0	0
MSTN	1	1	0	0	0	0	1	0	0	0
RPS6KA1	1	0	0	1	0	0	0	0	0	0
EEF2K	1	0	0	1	0	0	0	0	0	0
RPIA	1	0	0	1	0	0	0	0	0	0
SHMT1	1	0	0	1	0	0	0	0	0	0
EGFLAM	1	0	0	1	0	0	0	0	0	0
AARS1	1	0	1	0	0	0	0	1	0	0
DUSP6	1	0	0	1	0	0	0	0	0	0
ACAP2	1	0	0	1	0	0	0	0	0	0
ANAPC10	1	0	0	1	0	0	0	0	0	0
CCM2	1	0	0	1	0	0	0	0	0	0
SARS2	1	0	0	1	0	0	0	0	0	0
ETS2	1	0	0	1	0	0	0	0	0	0
ARRDC3	1	0	0	1	0	0	0	0	0	0
MRRF	1	0	0	1	0	0	0	0	0	0
SRI	1	0	0	1	0	0	0	0	0	0
SNAP29	1	1	0	0	0	0	1	0	0	0
IGBP1	1	0	0	1	0	0	0	0	0	0
RRAS2	1	0	0	1	0	0	0	0	0	0
TRIB2	1	0	0	1	0	0	0	0	0	0
RUVBL1	1	0	0	1	0	0	0	0	0	0
CRYGD	1	0	0	1	0	0	0	0	0	0
MACO1	1	0	0	1	0	0	0	0	0	0
KAT2B	1	0	0	1	0	0	0	0	0	0
APOF	1	0	1	0	0	0	0	1	0	0
TPM3	1	0	1	0	0	0	0	1	0	0
TRA2B	1	0	0	1	0	0	0	0	0	0
PAFAH1B3	1	0	0	1	0	0	0	0	0	0
CDKN2D	1	0	0	1	0	0	0	0	0	0
TAPBP	1	0	0	1	0	0	0	0	0	0
CBR1	1	0	1	0	0	0	0	1	0	0
DDX58	1	1	0	0	0	0	1	0	0	0
COPS7B	1	0	0	1	0	0	0	0	0	0
CAPN3	1	0	0	1	0	0	0	0	0	0
RNPEP	1	0	0	1	0	0	0	0	0	0
PDLIM4	1	0	0	1	0	0	0	0	0	0
ORC6	1	0	0	1	0	0	0	0	0	0
PDZD7	1	0	0	1	0	0	0	0	0	0
ARL1	1	0	0	1	0	0	0	0	0	0
C16orf54	1	0	0	1	0	0	0	0	0	0
DARS2	1	0	0	1	0	0	0	0	0	0
HIBCH	1	0	0	1	0	0	0	0	0	0
PAX4	1	0	0	1	0	0	0	0	0	0
CCDC50	1	0	0	1	0	0	0	0	0	0
UBE2T	1	0	0	1	0	0	0	0	0	0
STAMBPL1	1	0	0	1	0	0	0	0	0	0
RAB39B	1	0	0	1	0	0	0	0	0	0
DIRAS3	1	0	0	1	0	0	0	0	0	0
RAB22A	1	0	0	1	0	0	0	0	0	0
RAB7B	1	0	0	1	0	0	0	0	0	0
MAX	1	1	0	0	0	0	1	0	0	0
YWHAB	1	0	1	0	0	0	0	1	0	0
EDF1	1	0	0	1	0	0	0	0	0	0
TPRKB	1	0	0	1	0	0	0	0	0	0
GPD1L	1	0	0	1	0	0	0	0	0	0
ALOX15B	1	0	0	1	0	0	0	0	0	0
A1CF	1	0	0	1	0	0	0	0	0	0
THYN1	1	0	0	1	0	0	0	0	0	0
ARF6	1	0	0	1	0	0	0	0	0	0
MOB1A	1	0	0	1	0	0	0	0	0	0
CDC25B	1	0	0	1	0	0	0	0	0	0
LYPLAL1	1	0	0	1	0	0	0	0	0	0
PAIP1	1	0	0	1	0	0	0	0	0	0
PELO	1	0	0	1	0	0	0	0	0	0
CACYBP	1	0	0	1	0	0	0	0	0	0
ARL11	1	0	0	1	0	0	0	0	0	0
IST1	1	0	0	1	0	0	0	0	0	0
GSTO1	1	0	1	0	0	0	0	1	0	0
ULK3	1	0	0	1	0	0	0	0	0	0
MPG	1	0	0	1	0	0	0	0	0	0
IRF9	1	1	0	0	0	0	1	0	0	0
RHOD	1	0	0	1	0	0	0	0	0	0
NR5A2	1	0	0	1	0	0	0	0	0	0
ANKRD27	1	0	0	1	0	0	0	0	0	0
GSTA1	1	0	0	1	0	0	0	0	0	0
NMT1	1	0	0	1	0	0	0	0	0	0
PPIH	1	0	0	1	0	0	0	0	0	0
PMVK	1	1	0	0	0	0	1	0	0	0
BACH1	1	1	0	0	0	0	1	0	0	0
KMT5C	1	0	0	1	0	0	0	0	0	0
NXF1	1	0	0	1	0	0	0	0	0	0
NTMT1	1	0	0	1	0	0	0	0	0	0
MYNN	1	0	0	1	0	0	0	0	0	0
PFKFB3	1	0	0	1	0	0	0	0	0	0
ADI1	1	0	1	0	0	0	0	1	0	0
CHP1	1	0	0	1	0	0	0	0	0	0
PLEKHA1	1	0	0	1	0	0	0	0	0	0
PSMA7	1	0	1	0	0	0	0	1	0	0
SIRT5	1	1	0	0	0	0	1	0	0	0
SETMAR	1	0	0	1	0	0	0	0	0	0
KLHL13	1	0	0	1	0	0	0	0	0	0
HNRNPA1	1	0	0	1	0	0	0	0	0	0
MAPRE1	1	0	1	0	0	0	0	1	0	0
STAU1	1	0	0	1	0	0	0	0	0	0
KCTD5	1	0	0	1	0	0	0	0	0	0
CLIC5	1	0	0	1	0	0	0	0	0	0
TIGAR	1	1	0	0	0	0	1	0	0	0
TSN	1	0	0	1	0	0	0	0	0	0
RPL30	1	0	0	1	0	0	0	0	0	0
PRKAR1B	1	0	0	1	0	0	0	0	0	0
OTUD5	1	0	0	1	0	0	0	0	0	0
BPTF	1	0	0	1	0	0	0	0	0	0
RORB	1	0	0	1	0	0	0	0	0	0
PITPNB	1	0	0	1	0	0	0	0	0	0
GLRX2	1	0	0	1	0	0	0	0	0	0
MCTS1	1	0	0	1	0	0	0	0	0	0
LAMTOR3	1	0	0	1	0	0	0	0	0	0
CLIC4	1	0	1	0	0	0	0	1	0	0
OTUB2	1	0	0	1	0	0	0	0	0	0
GABARAPL2	1	0	1	0	0	0	0	1	0	0
NUDT16L1	1	0	0	1	0	0	0	0	0	0
TAX1BP3	1	0	0	1	0	0	0	0	0	0
SH3GL2	1	0	0	1	0	0	0	0	0	0
UBA2	1	0	0	1	0	0	0	0	0	0
TBCA	1	0	1	0	0	0	0	1	0	0
GPR68	1	0	0	1	0	0	0	0	0	0
LMOD1	1	0	0	1	0	0	0	0	0	0
ITPKC	1	0	0	1	0	0	0	0	0	0
CHMP3	1	0	0	1	0	0	0	0	0	0
COMMD1	1	0	0	1	0	0	0	0	0	0
STAP1	1	0	0	1	0	0	0	0	0	0
SLC41A2	1	0	0	1	0	0	0	0	0	0
GLTP	1	0	0	1	0	0	0	0	0	0
METTL1	1	0	0	1	0	0	0	0	0	0
UCK2	1	0	0	1	0	0	0	0	0	0
TEAD4	1	0	0	1	0	0	0	0	0	0
PDCD5	1	0	0	1	0	0	0	0	0	0
PBRM1	1	0	0	1	0	0	0	0	0	0
CDKN2C	1	0	0	1	0	0	0	0	0	0
RAD23B	1	0	1	0	0	0	0	1	0	0
SAT2	1	0	0	1	0	0	0	0	0	0
THRA	1	0	0	1	0	0	0	0	0	0
WRNIP1	1	0	0	1	0	0	0	0	0	0
FKBP6	1	0	0	1	0	0	0	0	0	0
CKS1B	1	0	0	1	0	0	0	0	0	0
ERVV-1	1	0	0	1	0	0	0	0	0	0
CDC34	1	0	0	1	0	0	0	0	0	0
CYTH2	1	0	0	1	0	0	0	0	0	0
CALCOCO2	1	0	0	1	0	0	0	0	0	0
XRCC1	1	0	0	1	0	0	0	0	0	0
MTMR6	1	0	0	1	0	0	0	0	0	0
PURA	1	0	0	1	0	0	0	0	0	0
RGS7	1	0	0	1	0	0	0	0	0	0
RHOG	1	0	0	1	0	0	0	0	0	0
ZNF560	1	0	0	1	0	0	0	0	0	0
SMTN	1	0	0	1	0	0	0	0	0	0
RRAGC	1	0	0	1	0	0	0	0	0	0
HPGDS	1	1	0	0	0	0	1	0	0	0
ITCH	1	0	0	1	0	0	0	0	0	0
VRK1	1	0	0	1	0	0	0	0	0	0
RAD51D	1	0	0	1	0	0	0	0	0	0
UBE2C	1	0	0	1	0	0	0	0	0	0
NOVA1	1	0	0	1	0	0	0	0	0	0
UBASH3B	1	0	1	0	0	0	0	1	0	0
NT5C	1	0	0	1	0	0	0	0	0	0
PKN1	1	0	0	1	0	0	0	0	0	0
TNFAIP8	1	1	0	0	0	0	1	0	0	0
NIP7	1	0	0	1	0	0	0	0	0	0
KEAP1	1	0	0	1	0	0	0	0	0	0
CCT5	1	1	1	0	0	0	0	0	0	1
ARL3	1	0	0	1	0	0	0	0	0	0
EFS	1	0	0	1	0	0	0	0	0	0
TRIM3	1	0	1	0	0	0	0	1	0	0
EDN2	1	0	0	1	0	0	0	0	0	0
MTHFD1	1	0	0	1	0	0	0	0	0	0
MAGEA3	1	0	0	1	0	0	0	0	0	0
FEN1	1	0	0	1	0	0	0	0	0	0
ARF3	1	0	1	0	0	0	0	1	0	0
PSMB5	1	0	1	0	0	0	0	1	0	0
IMPA2	1	0	0	1	0	0	0	0	0	0
ARAF	1	0	0	1	0	0	0	0	0	0
ERCC1	1	0	0	1	0	0	0	0	0	0
ARL2	1	0	0	1	0	0	0	0	0	0
OPHN1	1	0	0	1	0	0	0	0	0	0
PDRG1	1	0	0	1	0	0	0	0	0	0
GCA	1	0	0	1	0	0	0	0	0	0
TMOD1	1	0	0	1	0	0	0	0	0	0
ATG5	1	0	0	1	0	0	0	0	0	0
FERMT3	1	0	1	0	0	0	0	1	0	0
PABPC4	1	0	0	1	0	0	0	0	0	0
SCMH1	1	0	0	1	0	0	0	0	0	0
EXOSC3	1	0	0	1	0	0	0	0	0	0
PSMB1	1	0	1	0	0	0	0	1	0	0
NRBP1	1	0	0	1	0	0	0	0	0	0
STK24	1	0	0	1	0	0	0	0	0	0
AKR1C1	1	0	0	1	0	0	0	0	0	0
PPM1A	1	0	0	1	0	0	0	0	0	0
SEPTIN11	1	0	1	0	0	0	0	1	0	0
PPP2R1A	1	0	1	0	0	0	0	1	0	0
ASH1L	1	0	0	1	0	0	0	0	0	0
JARID2	1	0	0	1	0	0	0	0	0	0
KLHL7	1	0	0	1	0	0	0	0	0	0
SENP7	1	0	0	1	0	0	0	0	0	0
ATG7	1	0	0	1	0	0	0	0	0	0
LANCL2	1	0	0	1	0	0	0	0	0	0
ARFIP2	1	0	0	1	0	0	0	0	0	0
NAT1	1	0	0	1	0	0	0	0	0	0
PTPN9	1	0	0	1	0	0	0	0	0	0
BCAR3	1	0	0	1	0	0	0	0	0	0
TRDMT1	1	0	0	1	0	0	0	0	0	0
SMYD2	1	0	0	1	0	0	0	0	0	0
CRAT	1	0	0	1	0	0	0	0	0	0
INPP5B	1	0	0	1	0	0	0	0	0	0
ARRB1	1	0	1	0	0	0	0	1	0	0
ADSS2	1	0	0	1	0	0	0	0	0	0
RPE	1	0	0	1	0	0	0	0	0	0
SETD2	1	0	0	1	0	0	0	0	0	0
MDH2	1	0	1	0	0	0	0	1	0	0
GNAI3	1	0	0	1	0	0	0	0	0	0
PDK2	1	0	0	1	0	0	0	0	0	0
AHCYL1	1	0	0	1	0	0	0	0	0	0
CSNK1G2	1	0	0	1	0	0	0	0	0	0
NAPB	1	0	0	1	0	0	0	0	0	0
KLC1	1	0	0	1	0	0	0	0	0	0
TSTA3	1	0	0	1	0	0	0	0	0	0
PANK3	1	0	0	1	0	0	0	0	0	0
OLA1	1	0	1	0	0	0	0	1	0	0
GABARAPL1	1	0	0	1	0	0	0	0	0	0
ECH1	1	0	0	1	0	0	0	0	0	0
TST	1	0	0	1	0	0	0	0	0	0
PTPN13	1	0	0	1	0	0	0	0	0	0
ILF2	1	0	0	1	0	0	0	0	0	0
GDA	1	0	0	1	0	0	0	0	0	0
VPS4B	1	0	0	1	0	0	0	0	0	0
HECW1	1	0	0	1	0	0	0	0	0	0
RAD1	1	0	0	1	0	0	0	0	0	0
SULT1B1	1	0	0	1	0	0	0	0	0	0
DARS1	1	0	1	0	0	0	0	1	0	0
PACSIN1	1	0	0	1	0	0	0	0	0	0
FLII	1	0	0	1	0	0	0	0	0	0
SNRPA	1	0	0	1	0	0	0	0	0	0
USP21	1	0	0	1	0	0	0	0	0	0
KYAT3	1	0	0	1	0	0	0	0	0	0
DPYSL5	1	0	0	1	0	0	0	0	0	0
SCIN	1	0	0	1	0	0	0	0	0	0
HOMER2	1	0	0	1	0	0	0	0	0	0
MPST	1	0	1	0	0	0	0	1	0	0
DECR1	1	1	0	0	0	0	1	0	0	0
RPS6KA6	1	0	0	1	0	0	0	0	0	0
ARPC1B	1	0	1	0	0	0	0	1	0	0
SEPTIN10	1	0	0	1	0	0	0	0	0	0
SHMT2	1	0	0	1	0	0	0	0	0	0
DOT1L	1	0	0	1	0	0	0	0	0	0
SH3BGRL	1	0	1	0	0	0	0	1	0	0
DIMT1	1	0	0	1	0	0	0	0	0	0
KLHL12	1	0	0	1	0	0	0	0	0	0
PRMT3	1	0	0	1	0	0	0	0	0	0
PIP4K2A	1	0	1	0	0	0	0	1	0	0
KPNA4	1	0	0	1	0	0	0	0	0	0
CCT8	1	0	1	0	0	0	0	1	0	0
ACLY	1	0	1	0	0	0	0	1	0	0
EIF1B	1	0	0	1	0	0	0	0	0	0
PELI2	1	0	0	1	0	0	0	0	0	0
NEK7	1	0	0	1	0	0	0	0	0	0
SH2D3C	1	0	0	1	0	0	0	0	0	0
HERC1	1	0	0	1	0	0	0	0	0	0
CDC42BPA	1	0	0	1	0	0	0	0	0	0
DPYSL3	1	0	0	1	0	0	0	0	0	0
L3MBTL2	1	0	0	1	0	0	0	0	0	0
H1-10	1	0	0	1	0	0	0	0	0	0
GJA8	1	0	0	1	0	0	0	0	0	0
HMG20A	1	0	0	1	0	0	0	0	0	0
RGS19	1	0	0	1	0	0	0	0	0	0
AP1G2	1	0	0	1	0	0	0	0	0	0
DCP1B	1	0	0	1	0	0	0	0	0	0
ZNF175	1	0	0	1	0	0	0	0	0	0
TOX3	1	0	0	1	0	0	0	0	0	0
PIN4	1	0	0	1	0	0	0	0	0	0
UBQLN4	1	0	0	1	0	0	0	0	0	0
TAX1BP1	1	0	0	1	0	0	0	0	0	0
CIRBP	1	0	0	1	0	0	0	0	0	0
RFXAP	1	0	0	1	0	0	0	0	0	0
PTGFRN	1	0	0	1	0	0	0	0	0	0
PSMG3	1	0	0	1	0	0	0	0	0	0
NDC80	1	0	0	1	0	0	0	0	0	0
PLEKHA7	1	0	0	1	0	0	0	0	0	0
MPP7	1	0	0	1	0	0	0	0	0	0
KIF22	1	0	0	1	0	0	0	0	0	0
CSDE1	1	0	0	1	0	0	0	0	0	0
PLS1	1	0	0	1	0	0	0	0	0	0
NISCH	1	0	0	1	0	0	0	0	0	0
FEV	1	0	0	1	0	0	0	0	0	0
TMEM8B	1	0	0	1	0	0	0	0	0	0
BAG5	1	0	0	1	0	0	0	0	0	0
CYTH4	1	0	0	1	0	0	0	0	0	0
RBM3	1	0	0	1	0	0	0	0	0	0
BRDT	1	0	0	1	0	0	0	0	0	0
ITGB2	1	1	1	0	0	0	0	0	0	1
ZHX1	1	0	0	1	0	0	0	0	0	0
APBB2	1	0	0	1	0	0	0	0	0	0
CSDC2	1	0	0	1	0	0	0	0	0	0
BACH2	1	0	0	1	0	0	0	0	0	0
GRID2	1	0	0	1	0	0	0	0	0	0
ILF3	1	0	0	1	0	0	0	0	0	0
ZNF774	1	0	0	1	0	0	0	0	0	0
ZNF334	1	0	0	1	0	0	0	0	0	0
ELMO1	1	0	1	0	0	0	0	1	0	0
GPR142	1	0	0	1	0	0	0	0	0	0
PPP1R3B	1	0	0	1	0	0	0	0	0	0
ZNF180	1	0	0	1	0	0	0	0	0	0
NUP98	1	0	0	1	0	0	0	0	0	0
HCN1	1	0	0	1	0	0	0	0	0	0
HMGB3	1	0	0	1	0	0	0	0	0	0
SF1	1	0	0	1	0	0	0	0	0	0
PRDM4	1	0	0	1	0	0	0	0	0	0
TARBP2	1	0	0	1	0	0	0	0	0	0
HNRNPM	1	0	0	1	0	0	0	0	0	0
APBB3	1	0	0	1	0	0	0	0	0	0
ZBTB33	1	0	0	1	0	0	0	0	0	0
GPCPD1	1	0	0	1	0	0	0	0	0	0
ZNF134	1	0	0	1	0	0	0	0	0	0
SGF29	1	0	0	1	0	0	0	0	0	0
CCDC51	1	0	0	1	0	0	0	0	0	0
PIWIL1	1	0	0	1	0	0	0	0	0	0
NLRP4	1	0	0	1	0	0	0	0	0	0
ZNF566	1	0	0	1	0	0	0	0	0	0
NUDT3	1	0	0	1	0	0	0	0	0	0
SLC4A8	1	0	0	1	0	0	0	0	0	0
DNAJC27	1	0	0	1	0	0	0	0	0	0
TPPP2	1	0	0	1	0	0	0	0	0	0
IRF2	1	0	0	1	0	0	0	0	0	0
ZNF329	1	0	0	1	0	0	0	0	0	0
GMEB2	1	0	0	1	0	0	0	0	0	0
ARHGAP30	1	0	0	1	0	0	0	0	0	0
CARHSP1	1	1	1	0	0	0	0	0	0	1
ZNF415	1	0	0	1	0	0	0	0	0	0
ACYP2	1	0	0	1	0	0	0	0	0	0
EHBP1	1	0	0	1	0	0	0	0	0	0
RNPC3	1	0	0	1	0	0	0	0	0	0
IARS1	1	0	0	1	0	0	0	0	0	0
GEM	1	0	0	1	0	0	0	0	0	0
SLC14A2	1	0	0	1	0	0	0	0	0	0
GRAP	1	0	0	1	0	0	0	0	0	0
NLRP10	1	0	0	1	0	0	0	0	0	0
APBB1	1	0	0	1	0	0	0	0	0	0
APPL1	1	0	0	1	0	0	0	0	0	0
SLC5A5	1	0	0	1	0	0	0	0	0	0
RGS3	1	0	0	1	0	0	0	0	0	0
SAP18	1	0	0	1	0	0	0	0	0	0
TESC	1	0	0	1	0	0	0	0	0	0
ASH2L	1	0	0	1	0	0	0	0	0	0
KCNF1	1	0	0	1	0	0	0	0	0	0
PYDC1	1	0	0	1	0	0	0	0	0	0
DUSP15	1	0	0	1	0	0	0	0	0	0
STX10	1	0	0	1	0	0	0	0	0	0
ZNF410	1	0	0	1	0	0	0	0	0	0
BAG4	1	0	0	1	0	0	0	0	0	0
SNX17	1	0	0	1	0	0	0	0	0	0
FBXL5	1	0	0	1	0	0	0	0	0	0
RNGTT	1	0	0	1	0	0	0	0	0	0
ARHGEF2	1	0	0	1	0	0	0	0	0	0
GSKIP	1	0	0	1	0	0	0	0	0	0
POLM	1	0	0	1	0	0	0	0	0	0
TMOD2	1	0	1	0	0	0	0	1	0	0
TEAD3	1	0	0	1	0	0	0	0	0	0
CASS4	1	0	0	1	0	0	0	0	0	0
TMEM237	1	0	0	1	0	0	0	0	0	0
ECI2	1	0	0	1	0	0	0	0	0	0
ARPP21	1	0	0	1	0	0	0	0	0	0
TMOD3	1	0	1	0	0	0	0	1	0	0
NEDD9	1	0	0	1	0	0	0	0	0	0
NIPAL4	1	0	0	1	0	0	0	0	0	0
DYNLT3	1	0	0	1	0	0	0	0	0	0
DDX6	1	0	0	1	0	0	0	0	0	0
TWF1	1	0	0	1	0	0	0	0	0	0
CNGA2	1	0	0	1	0	0	0	0	0	0
SPN	1	0	0	1	0	0	0	0	0	0
UBTD2	1	0	0	1	0	0	0	0	0	0
SPEF1	1	0	0	1	0	0	0	0	0	0
OSBPL11	1	0	0	1	0	0	0	0	0	0
RBL1	1	0	0	1	0	0	0	0	0	0
SV2A	1	0	0	1	0	0	0	0	0	0
RDH16	1	0	0	1	0	0	0	0	0	0
PARP11	1	0	0	1	0	0	0	0	0	0
NR1D2	1	0	0	1	0	0	0	0	0	0
SAP30	1	0	0	1	0	0	0	0	0	0
MICALL2	1	0	0	1	0	0	0	0	0	0
SYTL1	1	0	0	1	0	0	0	0	0	0
IFI16	1	0	0	1	0	0	0	0	0	0
PAXIP1	1	0	0	1	0	0	0	0	0	0
DGKB	1	0	0	1	0	0	0	0	0	0
CUBN	1	0	0	1	0	0	0	0	0	0
MTCP1	1	0	0	1	0	0	0	0	0	0
KRT17	1	0	1	0	0	0	0	1	0	0
AXIN2	1	0	0	1	0	0	0	0	0	0
NR3C2	1	0	0	1	0	0	0	0	0	0
ENOX1	1	0	0	1	0	0	0	0	0	0
HERC5	1	0	0	1	0	0	0	0	0	0
RLBP1	1	0	0	1	0	0	0	0	0	0
POLR1C	1	0	0	1	0	0	0	0	0	0
ALDH3B1	1	0	0	1	0	0	0	0	0	0
RAB18	1	0	0	1	0	0	0	0	0	0
PPARA	1	0	0	1	0	0	0	0	0	0
KIFBP	1	1	0	0	0	0	1	0	0	0
UQCRB	1	0	0	1	0	0	0	0	0	0
GCK	1	0	0	1	0	0	0	0	0	0
GPR107	1	0	0	1	0	0	0	0	0	0
CSRP2	1	0	0	1	0	0	0	0	0	0
STAU2	1	0	0	1	0	0	0	0	0	0
KRT20	1	0	0	1	0	0	0	0	0	0
SORBS3	1	0	0	1	0	0	0	0	0	0
RBM22	1	0	0	1	0	0	0	0	0	0
LIN7C	1	0	0	1	0	0	0	0	0	0
SRSF7	1	0	0	1	0	0	0	0	0	0
EWSR1	1	0	0	1	0	0	0	0	0	0
MAP3K3	1	0	0	1	0	0	0	0	0	0
CUL9	1	0	0	1	0	0	0	0	0	0
NPLOC4	1	0	0	1	0	0	0	0	0	0
LCN10	1	0	0	1	0	0	0	0	0	0
RPS10	1	0	0	1	0	0	0	0	0	0
PRKN	1	0	0	1	0	0	0	0	0	0
TP53I11	1	0	0	1	0	0	0	0	0	0
FRS2	1	0	0	1	0	0	0	0	0	0
CBX7	1	0	0	1	0	0	0	0	0	0
PPP1R8	1	0	0	1	0	0	0	0	0	0
KCNA10	1	0	0	1	0	0	0	0	0	0
ATAD2	1	0	0	1	0	0	0	0	0	0
TSG101	1	0	0	1	0	0	0	0	0	0
SLC6A14	1	0	0	1	0	0	0	0	0	0
PFN2	1	0	0	1	0	0	0	0	0	0
PSD	1	0	0	1	0	0	0	0	0	0
SLC6A16	1	0	0	1	0	0	0	0	0	0
RFK	1	0	0	1	0	0	0	0	0	0
GMFG	1	0	1	0	0	0	0	1	0	0
EDC4	1	0	0	1	0	0	0	0	0	0
PRKG1	1	0	1	0	0	0	0	1	0	0
CCS	1	0	0	1	0	0	0	0	0	0
ANP32A	1	0	0	1	0	0	0	0	0	0
FXR1	1	0	0	1	0	0	0	0	0	0
CETN2	1	1	0	0	0	0	1	0	0	0
VARS1	1	0	0	1	0	0	0	0	0	0
GLP1R	1	0	0	1	0	0	0	0	0	0
BTC	1	1	0	0	0	0	1	0	0	0
HIF1A	1	0	0	1	0	0	0	0	0	0
S100A6	1	0	1	0	0	0	0	1	0	0
SECTM1	1	0	1	0	0	0	0	1	0	0
RSPO3	1	1	0	0	0	0	1	0	0	0
REG1A	1	1	1	0	0	0	0	0	0	1
BCL2L2	1	0	0	1	0	0	0	0	0	0
VEGFD	1	1	0	0	0	0	1	0	0	0
SOST	1	1	0	0	0	0	1	0	0	0
FAM3D	1	0	0	1	0	0	0	0	0	0
CSH1	1	0	0	1	0	0	0	0	0	0
EFNB1	1	0	0	1	0	0	0	0	0	0
SNAP25	1	0	0	1	0	0	0	0	0	0
LYPD3	1	1	1	0	0	0	0	0	0	1
NEGR1	1	0	1	0	0	0	0	1	0	0
BCL6	1	0	0	1	0	0	0	0	0	0
FSTL1	1	0	1	0	0	0	0	1	0	0
SPP1	1	1	1	0	0	0	0	0	0	1
LUM	1	0	1	0	0	0	0	1	0	0
CD177	1	1	0	0	0	0	1	0	0	0
CHKB	1	0	0	1	0	0	0	0	0	0
SMOC1	1	1	0	0	0	0	1	0	0	0
SERPINA10	1	0	1	0	0	0	0	1	0	0
FLRT2	1	1	0	0	0	0	1	0	0	0
FLRT3	1	0	0	1	0	0	0	0	0	0
ISLR2	1	1	0	0	0	0	1	0	0	0
VTN	1	0	1	0	0	0	0	1	0	0
DSC2	1	1	1	0	0	0	0	0	0	1
LDLR	1	1	1	0	0	0	0	0	0	1
HK2	1	0	0	1	0	0	0	0	0	0
HK1	1	0	1	0	0	0	0	1	0	0
SEMA5A	1	0	0	1	0	0	0	0	0	0
LTBP4	1	0	1	0	0	0	0	1	0	0
MDM2	1	0	0	1	0	0	0	0	0	0
MDM4	1	0	0	1	0	0	0	0	0	0
IGHG2	1	0	1	0	0	0	0	1	0	0
IGHG4	1	0	1	0	0	0	0	1	0	0
WNT3A	1	0	0	1	0	0	0	0	0	0
SHANK1	1	0	0	1	0	0	0	0	0	0
SHANK3	1	0	0	1	0	0	0	0	0	0
WNT5A	1	0	0	1	0	0	0	0	0	0
DEFB113	1	0	0	1	0	0	0	0	0	0
SYNGR3	1	0	0	1	0	0	0	0	0	0
CYB561D1	1	0	0	1	0	0	0	0	0	0
C5orf63	1	0	0	1	0	0	0	0	0	0
B4GALT1	1	1	1	0	0	0	0	0	0	1
FH	1	0	1	0	0	0	0	1	0	0
RNF34	1	0	0	1	0	0	0	0	0	0
EHF	1	0	0	1	0	0	0	0	0	0
PCSK1	1	0	0	1	0	0	0	0	0	0
ATP1B1	1	0	0	1	0	0	0	0	0	0
DERL1	1	0	0	1	0	0	0	0	0	0
DEFB4A	1	1	0	0	0	0	1	0	0	0
RELL1	1	0	0	1	0	0	0	0	0	0
ETV5	1	0	0	1	0	0	0	0	0	0
SPINK2	1	0	0	1	0	0	0	0	0	0
CD300C	1	1	0	0	0	0	1	0	0	0
WFIKKN2	1	1	0	0	0	0	1	0	0	0
RNF41	1	0	0	1	0	0	0	0	0	0
WFDC6	1	0	0	1	0	0	0	0	0	0
TMEM132D	1	0	0	1	0	0	0	0	0	0
TMEM167B	1	0	0	1	0	0	0	0	0	0
ENOX2	1	0	0	1	0	0	0	0	0	0
PRXL2A	1	0	0	1	0	0	0	0	0	0
MAN1C1	1	0	0	1	0	0	0	0	0	0
WFDC10A	1	0	0	1	0	0	0	0	0	0
SLC14A1	1	0	0	1	0	0	0	0	0	0
SHISAL2A	1	0	0	1	0	0	0	0	0	0
ZFYVE27	1	0	0	1	0	0	0	0	0	0
PARVA	1	0	0	1	0	0	0	0	0	0
IL20RB	1	0	0	1	0	0	0	0	0	0
MAZ	1	0	0	1	0	0	0	0	0	0
CHRD	1	0	0	1	0	0	0	0	0	0
IQCF3	1	0	0	1	0	0	0	0	0	0
DIXDC1	1	0	0	1	0	0	0	0	0	0
SPRN	1	0	0	1	0	0	0	0	0	0
SF3B4	1	0	0	1	0	0	0	0	0	0
USP8	1	1	0	0	0	0	1	0	0	0
FNDC4	1	0	0	1	0	0	0	0	0	0
SMIM13	1	0	0	1	0	0	0	0	0	0
MRPL33	1	0	0	1	0	0	0	0	0	0
ELF5	1	0	0	1	0	0	0	0	0	0
TOR4A	1	0	0	1	0	0	0	0	0	0
CHAD	1	0	1	0	0	0	0	1	0	0
PXDN	1	0	0	1	0	0	0	0	0	0
NRAC	1	0	0	1	0	0	0	0	0	0
RCAN1	1	0	0	1	0	0	0	0	0	0
NEURL4	1	0	0	1	0	0	0	0	0	0
PTH1R	1	1	0	0	0	0	1	0	0	0
HDHD2	1	0	0	1	0	0	0	0	0	0
ITPKA	1	0	0	1	0	0	0	0	0	0
GSTK1	1	0	0	1	0	0	0	0	0	0
UBE2D4	1	0	0	1	0	0	0	0	0	0
KIN	1	0	0	1	0	0	0	0	0	0
LTB4R	1	0	0	1	0	0	0	0	0	0
FAM171A2	1	0	0	1	0	0	0	0	0	0
TCEA2	1	0	0	1	0	0	0	0	0	0
CNOT1	1	0	0	1	0	0	0	0	0	0
TMEM87B	1	0	0	1	0	0	0	0	0	0
PKD2	1	0	0	1	0	0	0	0	0	0
UNC93B1	1	0	0	1	0	0	0	0	0	0
ARFIP1	1	0	0	1	0	0	0	0	0	0
MPP6	1	0	0	1	0	0	0	0	0	0
PDE6D	1	0	0	1	0	0	0	0	0	0
HSPA9	1	0	1	0	0	0	0	1	0	0
GRID1	1	0	0	1	0	0	0	0	0	0
CERS5	1	0	0	1	0	0	0	0	0	0
HCAR2	1	0	0	1	0	0	0	0	0	0
HMGCS1	1	0	0	1	0	0	0	0	0	0
EIF3J	1	0	1	0	0	0	0	1	0	0
MIOX	1	0	0	1	0	0	0	0	0	0
F8	1	0	1	0	0	0	0	1	0	0
SLC35G2	1	0	0	1	0	0	0	0	0	0
SLC26A11	1	0	0	1	0	0	0	0	0	0
ARL6IP5	1	0	0	1	0	0	0	0	0	0
HNRNPR	1	0	0	1	0	0	0	0	0	0
DUS2	1	0	0	1	0	0	0	0	0	0
TRADD	1	0	0	1	0	0	0	0	0	0
SCAMP5	1	0	0	1	0	0	0	0	0	0
ATP2A3	1	0	0	1	0	0	0	0	0	0
SATB1	1	0	0	1	0	0	0	0	0	0
PIAS3	1	0	0	1	0	0	0	0	0	0
RAB35	1	0	0	1	0	0	0	0	0	0
RPRD1A	1	0	0	1	0	0	0	0	0	0
EMC4	1	0	0	1	0	0	0	0	0	0
PTCHD3	1	0	0	1	0	0	0	0	0	0
ASAP2	1	0	0	1	0	0	0	0	0	0
ARHGEF25	1	0	0	1	0	0	0	0	0	0
VSNL1	1	0	0	1	0	0	0	0	0	0
HS6ST2	1	0	0	1	0	0	0	0	0	0
KCNG4	1	0	0	1	0	0	0	0	0	0
SSB	1	0	0	1	0	0	0	0	0	0
NAP1L2	1	0	0	1	0	0	0	0	0	0
UTS2R	1	0	0	1	0	0	0	0	0	0
CNEP1R1	1	0	0	1	0	0	0	0	0	0
MYOM2	1	0	0	1	0	0	0	0	0	0
CERT1	1	0	0	1	0	0	0	0	0	0
POLI	1	0	0	1	0	0	0	0	0	0
KCNN1	1	0	0	1	0	0	0	0	0	0
GPR26	1	0	0	1	0	0	0	0	0	0
MYCT1	1	0	0	1	0	0	0	0	0	0
PTGR1	1	0	0	1	0	0	0	0	0	0
ARHGAP45	1	0	0	1	0	0	0	0	0	0
EIF1AD	1	0	0	1	0	0	0	0	0	0
HTR7	1	0	0	1	0	0	0	0	0	0
PLPP4	1	0	0	1	0	0	0	0	0	0
ADAM29	1	0	0	1	0	0	0	0	0	0
SWAP70	1	0	0	1	0	0	0	0	0	0
DCUN1D3	1	0	0	1	0	0	0	0	0	0
REPIN1	1	0	0	1	0	0	0	0	0	0
HTR2A	1	0	0	1	0	0	0	0	0	0
NECTIN3	1	0	1	0	0	0	0	1	0	0
HTR6	1	0	0	1	0	0	0	0	0	0
ACBD7	1	0	0	1	0	0	0	0	0	0
RBL2	1	0	0	1	0	0	0	0	0	0
SSU72	1	0	0	1	0	0	0	0	0	0
DPYSL2	1	0	1	0	0	0	0	1	0	0
PSMD4	1	0	0	1	0	0	0	0	0	0
HDLBP	1	0	0	1	0	0	0	0	0	0
PSMD11	1	0	0	1	0	0	0	0	0	0
ARPC3	1	0	1	0	0	0	0	1	0	0
RND1	1	0	0	1	0	0	0	0	0	0
DVL2	1	0	0	1	0	0	0	0	0	0
GSTP1	1	1	1	0	0	0	0	0	0	1
U2AF2	1	0	0	1	0	0	0	0	0	0
ABLIM3	1	0	0	1	0	0	0	0	0	0
UAP1	1	0	0	1	0	0	0	0	0	0
APAF1	1	0	0	1	0	0	0	0	0	0
RACGAP1	1	0	0	1	0	0	0	0	0	0
ANXA9	1	0	0	1	0	0	0	0	0	0
REXO2	1	0	0	1	0	0	0	0	0	0
PRIM1	1	0	0	1	0	0	0	0	0	0
GGA1	1	1	0	0	0	0	1	0	0	0
THTPA	1	0	0	1	0	0	0	0	0	0
RAB27B	1	0	1	0	0	0	0	1	0	0
RAB31	1	0	0	1	0	0	0	0	0	0
RABEPK	1	0	0	1	0	0	0	0	0	0
SNU13	1	0	0	1	0	0	0	0	0	0
RFESD	1	0	0	1	0	0	0	0	0	0
NEURL1	1	0	0	1	0	0	0	0	0	0
ANXA10	1	1	0	0	0	0	1	0	0	0
GTF2I	1	0	0	1	0	0	0	0	0	0
MAGEA10	1	0	0	1	0	0	0	0	0	0
CYTIP	1	0	0	1	0	0	0	0	0	0
AK5	1	0	0	1	0	0	0	0	0	0
CREBBP	1	0	0	1	0	0	0	0	0	0
NCK2	1	0	0	1	0	0	0	0	0	0
MAD1L1	1	1	0	0	0	0	1	0	0	0
GET3	1	0	0	1	0	0	0	0	0	0
AP2A2	1	0	0	1	0	0	0	0	0	0
PPP2R5A	1	0	0	1	0	0	0	0	0	0
KMT2D	1	0	0	1	0	0	0	0	0	0
NADK	1	1	0	0	0	0	1	0	0	0
GRB14	1	0	0	1	0	0	0	0	0	0
ATG4B	1	0	0	1	0	0	0	0	0	0
RBBP5	1	0	0	1	0	0	0	0	0	0
ZYX	1	0	1	0	0	0	0	1	0	0
PIR	1	0	0	1	0	0	0	0	0	0
NAP1L1	1	0	1	0	0	0	0	1	0	0
USO1	1	1	0	0	0	0	1	0	0	0
IFIT3	1	0	0	1	0	0	0	0	0	0
HGS	1	0	0	1	0	0	0	0	0	0
DHX38	1	0	0	1	0	0	0	0	0	0
KCNIP1	1	0	0	1	0	0	0	0	0	0
ZFP91	1	0	0	1	0	0	0	0	0	0
TOM1L1	1	0	0	1	0	0	0	0	0	0
MACROD1	1	0	0	1	0	0	0	0	0	0
ROCK2	1	0	1	0	0	0	0	1	0	0
NCL	1	0	0	1	0	0	0	0	0	0
PNKP	1	0	0	1	0	0	0	0	0	0
PDGFC	1	1	0	0	0	0	1	0	0	0
ATP13A1	1	0	0	1	0	0	0	0	0	0
ANGPT2	1	1	0	0	0	0	1	0	0	0
CST5	1	1	0	0	0	0	1	0	0	0
IL4	1	0	0	1	0	0	0	0	0	0
PPP2R3A	1	0	0	1	0	0	0	0	0	0
CA10	1	0	0	1	0	0	0	0	0	0
TYRO3	1	1	0	0	0	0	1	0	0	0
FGFR3	1	0	0	1	0	0	0	0	0	0
PLA2G2E	1	0	0	1	0	0	0	0	0	0
ELANE	1	0	0	1	0	0	0	0	0	0
HSPA6	1	0	0	1	0	0	0	0	0	0
CCT7	1	0	1	0	0	0	0	1	0	0
INHBB	1	0	0	1	0	0	0	0	0	0
CFD	1	0	1	0	0	0	0	1	0	0
NAB2	1	0	0	1	0	0	0	0	0	0
CSNK2A2	1	0	0	1	0	0	0	0	0	0
CSF1R	1	0	1	0	0	0	0	1	0	0
CLCNKB	1	0	0	1	0	0	0	0	0	0
IL5RA	1	1	0	0	0	0	1	0	0	0
CCL1	1	0	0	1	0	0	0	0	0	0
CAPSL	1	0	0	1	0	0	0	0	0	0
ODC1	1	0	0	1	0	0	0	0	0	0
BGN	1	1	0	0	0	0	1	0	0	0
SLC5A8	1	0	0	1	0	0	0	0	0	0
CCN4	1	0	0	1	0	0	0	0	0	0
CDNF	1	1	0	0	0	0	1	0	0	0
CRLF2	1	0	0	1	0	0	0	0	0	0
KIAA0319L	1	0	0	1	0	0	0	0	0	0
KLK3	1	0	0	1	0	0	0	0	0	0
ANXA2	1	0	1	0	0	0	0	1	0	0
CXCL13	1	1	0	0	0	0	1	0	0	0
HMGCS2	1	0	0	1	0	0	0	0	0	0
IL12RB1	1	1	0	0	0	0	1	0	0	0
SPARCL1	1	1	1	0	0	0	0	0	0	1
KLK8	1	1	0	0	0	0	1	0	0	0
SERPING1	1	0	1	0	0	0	0	1	0	0
CLTC	1	0	1	0	0	0	0	1	0	0
GZMA	1	1	0	0	0	0	1	0	0	0
SEC22A	1	0	0	1	0	0	0	0	0	0
FCN2	1	1	1	0	0	0	0	0	0	1
PAK4	1	1	0	0	0	0	1	0	0	0
PRTN3	1	1	0	0	0	0	1	0	0	0
C9	1	0	1	0	0	0	0	1	0	0
IL10	1	1	0	0	0	0	1	0	0	0
FGF19	1	1	0	0	0	0	1	0	0	0
FGF16	1	0	0	1	0	0	0	0	0	0
CD80	1	0	0	1	0	0	0	0	0	0
SPOP	1	0	0	1	0	0	0	0	0	0
ERP29	1	0	1	0	0	0	0	1	0	0
SFXN5	1	0	0	1	0	0	0	0	0	0
CTSC	1	1	1	0	0	0	0	0	0	1
C7	1	0	1	0	0	0	0	1	0	0
CTF1	1	1	0	0	0	0	1	0	0	0
IFNL1	1	1	0	0	0	0	1	0	0	0
RAP1GAP	1	0	0	1	0	0	0	0	0	0
INHBA	1	0	0	1	0	0	0	0	0	0
FLRT1	1	0	0	1	0	0	0	0	0	0
FRZB	1	1	0	0	0	0	1	0	0	0
IGFBP1	1	1	1	0	0	0	0	0	0	1
IL22	1	0	0	1	0	0	0	0	0	0
CUL4B	1	0	0	1	0	0	0	0	0	0
IL3RA	1	1	0	0	0	0	1	0	0	0
CA6	1	1	1	0	0	0	0	0	0	1
CCL8	1	1	0	0	0	0	1	0	0	0
MYZAP	1	0	0	1	0	0	0	0	0	0
RMI1	1	0	0	1	0	0	0	0	0	0
CROT	1	0	0	1	0	0	0	0	0	0
APOBEC3G	1	0	0	1	0	0	0	0	0	0
PSMD9	1	1	0	0	0	0	1	0	0	0
ARHGEF7	1	0	0	1	0	0	0	0	0	0
NAB1	1	0	0	1	0	0	0	0	0	0
MCF2L	1	0	0	1	0	0	0	0	0	0
PGK2	1	0	0	1	0	0	0	0	0	0
CAND1	1	0	1	0	0	0	0	1	0	0
UGP2	1	0	1	0	0	0	0	1	0	0
FARS2	1	0	0	1	0	0	0	0	0	0
SPSB1	1	0	0	1	0	0	0	0	0	0
DPY30	1	0	0	1	0	0	0	0	0	0
SULT1A3	1	0	0	1	0	0	0	0	0	0
DDX23	1	0	0	1	0	0	0	0	0	0
NUDT12	1	0	0	1	0	0	0	0	0	0
GABBR2	1	0	0	1	0	0	0	0	0	0
GNPNAT1	1	0	0	1	0	0	0	0	0	0
DAPK1	1	0	0	1	0	0	0	0	0	0
RBM46	1	0	0	1	0	0	0	0	0	0
LAP3	1	1	1	0	0	0	0	0	0	1
AGAP3	1	0	0	1	0	0	0	0	0	0
KIF3A	1	0	0	1	0	0	0	0	0	0
TOLLIP	1	0	0	1	0	0	0	0	0	0
MYOM3	1	0	0	1	0	0	0	0	0	0
TXNRD1	1	0	1	0	0	0	0	1	0	0
KPNA6	1	0	0	1	0	0	0	0	0	0
HSD17B14	1	0	0	1	0	0	0	0	0	0
TTL	1	0	0	1	0	0	0	0	0	0
PPFIA1	1	0	0	1	0	0	0	0	0	0
ARHGEF1	1	0	0	1	0	0	0	0	0	0
BARD1	1	0	0	1	0	0	0	0	0	0
TBX3	1	0	0	1	0	0	0	0	0	0
SLC26A7	1	0	0	1	0	0	0	0	0	0
RGS18	1	0	0	1	0	0	0	0	0	0
CRYZ	1	0	0	1	0	0	0	0	0	0
DDX25	1	0	0	1	0	0	0	0	0	0
SMURF2	1	0	0	1	0	0	0	0	0	0
LANCL1	1	0	0	1	0	0	0	0	0	0
NMRAL1	1	0	0	1	0	0	0	0	0	0
PC	1	0	0	1	0	0	0	0	0	0
EIF4G3	1	0	0	1	0	0	0	0	0	0
NSF	1	0	0	1	0	0	0	0	0	0
EPB41L1	1	0	0	1	0	0	0	0	0	0
FBL	1	0	0	1	0	0	0	0	0	0
PPCDC	1	0	0	1	0	0	0	0	0	0
ADSS1	1	0	0	1	0	0	0	0	0	0
DOCK9	1	0	0	1	0	0	0	0	0	0
CHD7	1	0	0	1	0	0	0	0	0	0
GNMT	1	0	0	1	0	0	0	0	0	0
PAPSS1	1	0	0	1	0	0	0	0	0	0
DCP1A	1	0	0	1	0	0	0	0	0	0
TNFAIP3	1	0	0	1	0	0	0	0	0	0
S100A11	1	1	1	0	0	0	0	0	0	1
DHX58	1	0	0	1	0	0	0	0	0	0
TANK	1	1	0	0	0	0	1	0	0	0
EVPL	1	0	0	1	0	0	0	0	0	0
MED4	1	0	0	1	0	0	0	0	0	0
IL17B	1	0	0	1	0	0	0	0	0	0
IBSP	1	0	0	1	0	0	0	0	0	0
EDA	1	0	0	1	0	0	0	0	0	0
TNFRSF9	1	1	0	0	0	0	1	0	0	0
IL17F	1	1	0	0	0	0	1	0	0	0
PIK3C2A	1	0	0	1	0	0	0	0	0	0
COPS2	1	0	0	1	0	0	0	0	0	0
TNFSF4	1	0	0	1	0	0	0	0	0	0
FGF7	1	0	0	1	0	0	0	0	0	0
VEGFA	1	1	0	0	0	0	1	0	0	0
TACSTD2	1	1	0	0	0	0	1	0	0	0
TIAM1	1	0	0	1	0	0	0	0	0	0
MPDZ	1	0	0	1	0	0	0	0	0	0
RANBP3	1	0	0	1	0	0	0	0	0	0
CST7	1	0	1	0	0	0	0	1	0	0
KLK5	1	0	0	1	0	0	0	0	0	0
GZMB	1	1	0	0	0	0	1	0	0	0
SFRP1	1	1	0	0	0	0	1	0	0	0
EEA1	1	0	0	1	0	0	0	0	0	0
NCOA2	1	0	0	1	0	0	0	0	0	0
BDNF	1	0	0	1	0	0	0	0	0	0
IL1RAP	1	0	1	0	0	0	0	1	0	0
IL7	1	1	0	0	0	0	1	0	0	0
EFNA4	1	1	0	0	0	0	1	0	0	0
FOXC2	1	0	0	1	0	0	0	0	0	0
UNC13A	1	0	0	1	0	0	0	0	0	0
IL15RA	1	1	0	0	0	0	1	0	0	0
CGA	1	1	0	0	0	0	1	0	0	0
TNFSF15	1	0	0	1	0	0	0	0	0	0
NCF4	1	0	0	1	0	0	0	0	0	0
TNFSF11	1	1	0	0	0	0	1	0	0	0
OSM	1	1	0	0	0	0	1	0	0	0
PGLYRP1	1	1	1	0	0	0	0	0	0	1
CD5	1	1	0	0	0	0	1	0	0	0
MAGI2	1	0	0	1	0	0	0	0	0	0
PKP2	1	0	0	1	0	0	0	0	0	0
CCL25	1	1	0	0	0	0	1	0	0	0
CA4	1	1	0	0	0	0	1	0	0	0
ITSN1	1	0	0	1	0	0	0	0	0	0
TPT1	1	0	1	0	0	0	0	1	0	0
HPX	1	0	1	0	0	0	0	1	0	0
SHC2	1	0	0	1	0	0	0	0	0	0
CST4	1	0	0	1	0	0	0	0	0	0
FCN3	1	0	1	0	0	0	0	1	0	0
XCL1	1	1	0	0	0	0	1	0	0	0
IL18R1	1	1	0	0	0	0	1	0	0	0
ULBP1	1	0	0	1	0	0	0	0	0	0
TLN2	1	0	0	1	0	0	0	0	0	0
SEPHS1	1	0	0	1	0	0	0	0	0	0
IL13	1	0	0	1	0	0	0	0	0	0
SMPDL3A	1	0	1	0	0	0	0	1	0	0
IGFBP6	1	1	1	0	0	0	0	0	0	1
DEF6	1	0	0	1	0	0	0	0	0	0
CBR3	1	0	0	1	0	0	0	0	0	0
FLT3LG	1	1	0	0	0	0	1	0	0	0
HBEGF	1	1	0	0	0	0	1	0	0	0
KLRK1	1	0	0	1	0	0	0	0	0	0
CHST15	1	0	0	1	0	0	0	0	0	0
CARS1	1	0	0	1	0	0	0	0	0	0
PSMA4	1	0	1	0	0	0	0	1	0	0
C1QC	1	0	1	0	0	0	0	1	0	0
CNTFR	1	0	1	0	0	0	0	1	0	0
GNLY	1	1	0	0	0	0	1	0	0	0
TPSG1	1	0	0	1	0	0	0	0	0	0
TRIL	1	0	0	1	0	0	0	0	0	0
SERPINA4	1	0	1	0	0	0	0	1	0	0
RAP1GDS1	1	0	0	1	0	0	0	0	0	0
MTHFS	1	0	0	1	0	0	0	0	0	0
TGFB1	1	1	1	0	0	0	0	0	0	1
CCL15	1	1	0	0	0	0	1	0	0	0
SPARC	1	1	1	0	0	0	0	0	0	1
THBS2	1	1	0	0	0	0	1	0	0	0
RELT	1	1	0	0	0	0	1	0	0	0
PIANP	1	0	0	1	0	0	0	0	0	0
ADM	1	1	0	0	0	0	1	0	0	0
S100A4	1	1	1	0	0	0	0	0	0	1
TNFRSF10D	1	0	0	1	0	0	0	0	0	0
IFNB1	1	0	0	1	0	0	0	0	0	0
IFNA10	1	0	0	1	0	0	0	0	0	0
IFNA7	1	0	0	1	0	0	0	0	0	0
EFNB2	1	0	1	0	0	0	0	1	0	0
HHLA2	1	0	0	1	0	0	0	0	0	0
IL1R2	1	1	1	0	0	0	0	0	0	1
AMIGO2	1	1	0	0	0	0	1	0	0	0
RXFP1	1	0	0	1	0	0	0	0	0	0
NRG4	1	0	0	1	0	0	0	0	0	0
H2BC21	1	0	0	1	0	0	0	0	0	0
H2AW	1	0	0	1	0	0	0	0	0	0
H3C1	1	0	0	1	0	0	0	0	0	0
ISG15	1	0	0	1	0	0	0	0	0	0
IL36B	1	0	0	1	0	0	0	0	0	0
IL36A	1	0	0	1	0	0	0	0	0	0
EFNA3	1	0	0	1	0	0	0	0	0	0
YWHAE	1	0	1	0	0	0	0	1	0	0
ANXA5	1	0	1	0	0	0	0	1	0	0
SCP2D1	1	0	0	1	0	0	0	0	0	0
CDKN3	1	0	0	1	0	0	0	0	0	0
RFFL	1	0	0	1	0	0	0	0	0	0
PDCL2	1	0	0	1	0	0	0	0	0	0
PRDM1	1	0	0	1	0	0	0	0	0	0
ANXA7	1	0	1	0	0	0	0	1	0	0
FOXJ2	1	0	0	1	0	0	0	0	0	0
HEXIM2	1	0	0	1	0	0	0	0	0	0
RBP7	1	0	0	1	0	0	0	0	0	0
DDX46	1	0	0	1	0	0	0	0	0	0
BHMT2	1	0	0	1	0	0	0	0	0	0
MYL6B	1	0	0	1	0	0	0	0	0	0
MOCS3	1	0	0	1	0	0	0	0	0	0
SNX7	1	0	0	1	0	0	0	0	0	0
DOK2	1	0	0	1	0	0	0	0	0	0
MID2	1	0	0	1	0	0	0	0	0	0
BLMH	1	1	1	0	0	0	0	0	0	1
PTPN4	1	0	0	1	0	0	0	0	0	0
NET1	1	0	0	1	0	0	0	0	0	0
SRXN1	1	0	0	1	0	0	0	0	0	0
RAB6B	1	0	0	1	0	0	0	0	0	0
PREP	1	0	1	0	0	0	0	1	0	0
RAB14	1	0	1	0	0	0	0	1	0	0
EIF2AK4	1	0	0	1	0	0	0	0	0	0
NFATC1	1	1	0	0	0	0	1	0	0	0
RAB5C	1	0	1	0	0	0	0	1	0	0
AGAP2	1	0	0	1	0	0	0	0	0	0
MBD1	1	0	0	1	0	0	0	0	0	0
HNRNPH1	1	0	0	1	0	0	0	0	0	0
PPIL2	1	0	0	1	0	0	0	0	0	0
VPS29	1	0	0	1	0	0	0	0	0	0
SMC3	1	0	0	1	0	0	0	0	0	0
UBE2E1	1	0	0	1	0	0	0	0	0	0
DIDO1	1	0	0	1	0	0	0	0	0	0
DYNLT1	1	0	0	1	0	0	0	0	0	0
RALA	1	0	0	1	0	0	0	0	0	0
RCVRN	1	0	0	1	0	0	0	0	0	0
TRAPPC3	1	0	0	1	0	0	0	0	0	0
DIPK1C	1	0	0	1	0	0	0	0	0	0
GDF11	1	0	0	1	0	0	0	0	0	0
FAM210A	1	0	0	1	0	0	0	0	0	0
SEMA6C	1	0	0	1	0	0	0	0	0	0
STAB1	1	0	1	0	0	0	0	1	0	0
KIAA0040	1	0	0	1	0	0	0	0	0	0
NCMAP	1	0	0	1	0	0	0	0	0	0
KRTAP2-4	1	0	0	1	0	0	0	0	0	0
ZNF382	1	0	0	1	0	0	0	0	0	0
VOPP1	1	0	0	1	0	0	0	0	0	0
ZNF526	1	0	0	1	0	0	0	0	0	0
SUMO3	1	0	1	0	0	0	0	1	0	0
CTCF	1	0	0	1	0	0	0	0	0	0
FBXO3	1	0	0	1	0	0	0	0	0	0
DUSP16	1	0	0	1	0	0	0	0	0	0
TMEM185A	1	0	0	1	0	0	0	0	0	0
LHCGR	1	0	0	1	0	0	0	0	0	0
RIDA	1	0	0	1	0	0	0	0	0	0
GSTA4	1	0	0	1	0	0	0	0	0	0
DNAJC17	1	0	0	1	0	0	0	0	0	0
MZF1	1	0	0	1	0	0	0	0	0	0
RNF8	1	0	0	1	0	0	0	0	0	0
SKIL	1	0	0	1	0	0	0	0	0	0
PACSIN3	1	0	0	1	0	0	0	0	0	0
EIF4B	1	1	0	0	0	0	1	0	0	0
CAPN2	1	0	0	1	0	0	0	0	0	0
AKT2	1	0	0	1	0	0	0	0	0	0
PLIN3	1	0	1	0	0	0	0	1	0	0
PTPN7	1	0	0	1	0	0	0	0	0	0
SEC13	1	0	0	1	0	0	0	0	0	0
ZNF276	1	0	0	1	0	0	0	0	0	0
TPSB2	1	0	0	1	0	0	0	0	0	0
PROK1	1	1	0	0	0	0	1	0	0	0
C8G	1	0	1	0	0	0	0	1	0	0
CST6	1	1	1	0	0	0	0	0	0	1
AZU1	1	1	0	0	0	0	1	0	0	0
CRLF1	1	0	0	1	0	0	0	0	0	0
ARHGAP5	1	0	0	1	0	0	0	0	0	0
LTF	1	0	1	0	0	0	0	1	0	0
ICAM2	1	1	1	0	0	0	0	0	0	1
FGF8	1	0	0	1	0	0	0	0	0	0
CDH1	1	1	1	0	0	0	0	0	0	1
IGF2	1	0	1	0	0	0	0	1	0	0
S100A3	1	0	0	1	0	0	0	0	0	0
NETO1	1	0	0	1	0	0	0	0	0	0
MESD	1	1	0	0	0	0	1	0	0	0
CCDC134	1	0	0	1	0	0	0	0	0	0
S100A5	1	0	0	1	0	0	0	0	0	0
REG3A	1	1	1	0	0	0	0	0	0	1
JCHAIN	1	1	1	0	0	0	0	0	0	1
MAD2L1	1	0	0	1	0	0	0	0	0	0
CUTC	1	0	0	1	0	0	0	0	0	0
TXNL4B	1	0	0	1	0	0	0	0	0	0
S100A10	1	0	0	1	0	0	0	0	0	0
CCNA1	1	0	0	1	0	0	0	0	0	0
CPLX2	1	0	0	1	0	0	0	0	0	0
CRADD	1	1	0	0	0	0	1	0	0	0
AGO3	1	0	0	1	0	0	0	0	0	0
FTL	1	0	1	0	0	0	0	1	0	0
GAP43	1	0	0	1	0	0	0	0	0	0
GBP1	1	0	0	1	0	0	0	0	0	0
LAMTOR2	1	0	0	1	0	0	0	0	0	0
RBBP4	1	0	0	1	0	0	0	0	0	0
SDF2	1	0	0	1	0	0	0	0	0	0
SELENOM	1	0	0	1	0	0	0	0	0	0
CFL2	1	0	0	1	0	0	0	0	0	0
KNG1	1	0	1	0	0	0	0	1	0	0
IFNG	1	1	0	0	0	0	1	0	0	0
SCG5	1	0	0	1	0	0	0	0	0	0
APOC1	1	0	1	0	0	0	0	1	0	0
ADGRB3	1	0	0	1	0	0	0	0	0	0
BMPER	1	0	0	1	0	0	0	0	0	0
BOLA1	1	0	0	1	0	0	0	0	0	0
GKN1	1	1	1	0	0	0	0	0	0	1
CPB1	1	1	1	0	0	0	0	0	0	1
CTSE	1	0	0	1	0	0	0	0	0	0
DDR2	1	0	0	1	0	0	0	0	0	0
EDN3	1	0	0	1	0	0	0	0	0	0
KL	1	0	0	1	0	0	0	0	0	0
FABP2	1	1	0	0	0	0	1	0	0	0
FABP4	1	1	1	0	0	0	0	0	0	1
NRP2	1	1	1	0	0	0	0	0	0	1
FCGR3A	1	0	1	0	0	0	0	1	0	0
GAL	1	1	0	0	0	0	1	0	0	0
GAS6	1	1	0	0	0	0	1	0	0	0
UNC5B	1	0	1	0	0	0	0	1	0	0
GSTM1	1	0	1	0	0	0	0	1	0	0
GFER	1	1	0	0	0	0	1	0	0	0
ID1	1	0	0	1	0	0	0	0	0	0
ID2	1	0	0	1	0	0	0	0	0	0
IFNA21	1	0	0	1	0	0	0	0	0	0
IFNA4	1	0	0	1	0	0	0	0	0	0
BIRC7	1	0	0	1	0	0	0	0	0	0
LCAT	1	0	1	0	0	0	0	1	0	0
LDHA	1	0	1	0	0	0	0	1	0	0
LYG2	1	0	0	1	0	0	0	0	0	0
SERPINB5	1	0	0	1	0	0	0	0	0	0
MAPK10	1	0	0	1	0	0	0	0	0	0
MMP20	1	0	0	1	0	0	0	0	0	0
PMP2	1	0	0	1	0	0	0	0	0	0
NEU1	1	0	0	1	0	0	0	0	0	0
LOXL3	1	0	0	1	0	0	0	0	0	0
OPTC	1	1	0	0	0	0	1	0	0	0
OTC	1	0	0	1	0	0	0	0	0	0
OTOR	1	0	0	1	0	0	0	0	0	0
SRC	1	1	1	0	0	0	0	0	0	1
PNOC	1	0	0	1	0	0	0	0	0	0
RAMP1	1	0	0	1	0	0	0	0	0	0
RAMP3	1	0	0	1	0	0	0	0	0	0
RND3	1	0	0	1	0	0	0	0	0	0
PCSK2	1	0	0	1	0	0	0	0	0	0
GM2A	1	0	1	0	0	0	0	1	0	0
SERPINB4	1	0	0	1	0	0	0	0	0	0
NRG1	1	0	0	1	0	0	0	0	0	0
SORD	1	0	0	1	0	0	0	0	0	0
SQSTM1	1	0	0	1	0	0	0	0	0	0
TIMD4	1	1	1	0	0	0	0	0	0	1
NT5E	1	1	0	0	0	0	1	0	0	0
AMBP	1	1	1	0	0	0	0	0	0	1
ADAM15	1	1	0	0	0	0	1	0	0	0
ANPEP	1	1	1	0	0	0	0	0	0	1
DPP4	1	1	1	0	0	0	0	0	0	1
CD8A	1	1	0	0	0	0	1	0	0	0
CNPY4	1	0	0	1	0	0	0	0	0	0
COL9A1	1	1	0	0	0	0	1	0	0	0
CTHRC1	1	0	1	0	0	0	0	1	0	0
CFHR1	1	0	1	0	0	0	0	1	0	0
HEXB	1	0	1	0	0	0	0	1	0	0
PNLIPRP2	1	0	0	1	0	0	0	0	0	0
LRP11	1	1	0	0	0	0	1	0	0	0
PLTP	1	1	1	0	0	0	0	0	0	1
REG3G	1	0	0	1	0	0	0	0	0	0
VNN2	1	0	0	1	0	0	0	0	0	0
CAMP	1	0	1	0	0	0	0	1	0	0
A2ML1	1	0	0	1	0	0	0	0	0	0
AGRN	1	0	1	0	0	0	0	1	0	0
AOC1	1	1	0	0	0	0	1	0	0	0
CES1	1	1	1	0	0	0	0	0	0	1
CD248	1	0	1	0	0	0	0	1	0	0
CRIM1	1	1	0	0	0	0	1	0	0	0
FGFBP1	1	1	0	0	0	0	1	0	0	0
FOLR3	1	1	0	0	0	0	1	0	0	0
HS3ST1	1	0	0	1	0	0	0	0	0	0
ATRN	1	0	1	0	0	0	0	1	0	0
LEFTY2	1	0	0	1	0	0	0	0	0	0
LRP12	1	0	0	1	0	0	0	0	0	0
NAGLU	1	0	1	0	0	0	0	1	0	0
NPTXR	1	1	1	0	0	0	0	0	0	1
PRSS8	1	1	0	0	0	0	1	0	0	0
BCHE	1	0	1	0	0	0	0	1	0	0
SAA1	1	0	1	0	0	0	0	1	0	0
SAA4	1	1	0	0	0	0	1	0	0	0
CLSTN1	1	1	1	0	0	0	0	0	0	1
GLIPR2	1	0	1	0	0	0	0	1	0	0
ALAD	1	0	1	0	0	0	0	1	0	0
PGAM2	1	0	0	1	0	0	0	0	0	0
ADH1C	1	0	0	1	0	0	0	0	0	0
GSS	1	0	1	0	0	0	0	1	0	0
CSRP1	1	0	1	0	0	0	0	1	0	0
EPHB4	1	1	0	0	0	0	1	0	0	0
PRSS27	1	1	0	0	0	0	1	0	0	0
VIM	1	1	0	0	0	0	1	0	0	0
CKMT1A	1	0	0	1	0	0	0	0	0	0
KLK14	1	1	0	0	0	0	1	0	0	0
PPP3R1	1	1	0	0	0	0	1	0	0	0
PHGDH	1	0	0	1	0	0	0	0	0	0
ENPEP	1	0	1	0	0	0	0	1	0	0
ANTXR2	1	0	1	0	0	0	0	1	0	0
TCN2	1	1	1	0	0	0	0	0	0	1
GUSB	1	1	0	0	0	0	1	0	0	0
MUC16	1	1	0	0	0	0	1	0	0	0
CNN1	1	0	0	1	0	0	0	0	0	0
CD247	1	0	0	1	0	0	0	0	0	0
COL2A1	1	0	0	1	0	0	0	0	0	0
CR2	1	1	1	0	0	0	0	0	0	1
NCAN	1	1	0	0	0	0	1	0	0	0
CCNA2	1	0	0	1	0	0	0	0	0	0
RNASE3	1	1	0	0	0	0	1	0	0	0
ENPP6	1	0	0	1	0	0	0	0	0	0
EPHA7	1	0	0	1	0	0	0	0	0	0
FANK1	1	0	0	1	0	0	0	0	0	0
FCN1	1	0	1	0	0	0	0	1	0	0
FCRLB	1	1	0	0	0	0	1	0	0	0
CFHR2	1	0	1	0	0	0	0	1	0	0
FOLR2	1	1	0	0	0	0	1	0	0	0
GLA	1	0	0	1	0	0	0	0	0	0
GC	1	0	1	0	0	0	0	1	0	0
GPX1	1	0	1	0	0	0	0	1	0	0
HTRA1	1	0	0	1	0	0	0	0	0	0
HEXIM1	1	1	0	0	0	0	1	0	0	0
IL6R	1	1	1	0	0	0	0	0	0	1
ITGA2	1	0	1	0	0	0	0	1	0	0
MAPK9	1	0	0	1	0	0	0	0	0	0
KRT19	1	1	0	0	0	0	1	0	0	0
LIN7B	1	0	0	1	0	0	0	0	0	0
PNLIP	1	0	1	0	0	0	0	1	0	0
LILRA2	1	0	1	0	0	0	0	1	0	0
XCL2	1	0	0	1	0	0	0	0	0	0
MOG	1	1	0	0	0	0	1	0	0	0
NLGN1	1	0	0	1	0	0	0	0	0	0
OPCML	1	0	1	0	0	0	0	1	0	0
PDCD1	1	1	0	0	0	0	1	0	0	0
HSPG2	1	1	1	0	0	0	0	0	0	1
AKT1	1	0	0	1	0	0	0	0	0	0
PSG1	1	1	0	0	0	0	1	0	0	0
RBP4	1	0	1	0	0	0	0	1	0	0
SLIT1	1	0	0	1	0	0	0	0	0	0
SMOC2	1	1	0	0	0	0	1	0	0	0
SORCS1	1	0	0	1	0	0	0	0	0	0
SORCS3	1	0	0	1	0	0	0	0	0	0
TAGLN	1	0	0	1	0	0	0	0	0	0
TMEFF1	1	0	0	1	0	0	0	0	0	0
BTD	1	0	1	0	0	0	0	1	0	0
COL10A1	1	0	0	1	0	0	0	0	0	0
BMP2	1	0	0	1	0	0	0	0	0	0
BMP4	1	1	0	0	0	0	1	0	0	0
BMP8B	1	0	0	1	0	0	0	0	0	0
BRAF	1	0	0	1	0	0	0	0	0	0
C1QL2	1	0	0	1	0	0	0	0	0	0
CD79A	1	0	0	1	0	0	0	0	0	0
CEBPB	1	0	0	1	0	0	0	0	0	0
DKK2	1	0	0	1	0	0	0	0	0	0
INHBC	1	1	1	0	0	0	0	0	0	1
LMAN1	1	0	1	0	0	0	0	1	0	0
NODAL	1	0	0	1	0	0	0	0	0	0
PGR	1	0	0	1	0	0	0	0	0	0
TXLNA	1	1	0	0	0	0	1	0	0	0
GPT	1	0	1	0	0	0	0	1	0	0
CDH8	1	0	0	1	0	0	0	0	0	0
FLT4	1	1	1	0	0	0	0	0	0	1
SHC1	1	0	0	1	0	0	0	0	0	0
OLR1	1	1	0	0	0	0	1	0	0	0
CFHR5	1	1	1	0	0	0	0	0	0	1
IGF2R	1	1	1	0	0	0	0	0	0	1
NID2	1	1	0	0	0	0	1	0	0	0
WIF1	1	1	0	0	0	0	1	0	0	0
GRAP2	1	1	1	0	0	0	0	0	0	1
TEC	1	0	0	1	0	0	0	0	0	0
AKR1B10	1	0	0	1	0	0	0	0	0	0
EPHA4	1	0	1	0	0	0	0	1	0	0
GIP	1	0	0	1	0	0	0	0	0	0
GHRH	1	0	0	1	0	0	0	0	0	0
LGR5	1	0	0	1	0	0	0	0	0	0
ROBO4	1	0	1	0	0	0	0	1	0	0
PLA2G2D	1	0	0	1	0	0	0	0	0	0
TIGIT	1	0	0	1	0	0	0	0	0	0
BPIFA2	1	0	0	1	0	0	0	0	0	0
LGR4	1	0	0	1	0	0	0	0	0	0
CDH11	1	0	0	1	0	0	0	0	0	0
UNC5D	1	0	0	1	0	0	0	0	0	0
BTLA	1	0	0	1	0	0	0	0	0	0
DKKL1	1	1	0	0	0	0	1	0	0	0
CDH6	1	1	1	0	0	0	0	0	0	1
FLT1	1	1	0	0	0	0	1	0	0	0
ACVRL1	1	1	0	0	0	0	1	0	0	0
CD320	1	0	0	1	0	0	0	0	0	0
MZB1	1	0	0	1	0	0	0	0	0	0
NRXN3	1	0	0	1	0	0	0	0	0	0
HMGA1	1	0	0	1	0	0	0	0	0	0
STAT5B	1	0	0	1	0	0	0	0	0	0
MYOC	1	1	1	0	0	0	0	0	0	1
A1BG	1	0	1	0	0	0	0	1	0	0
NUDT2	1	0	0	1	0	0	0	0	0	0
B3GNT4	1	0	0	1	0	0	0	0	0	0
CSN2	1	0	0	1	0	0	0	0	0	0
HSPA5	1	0	1	0	0	0	0	1	0	0
CHIA	1	0	0	1	0	0	0	0	0	0
FADD	1	1	0	0	0	0	1	0	0	0
GLRX3	1	0	0	1	0	0	0	0	0	0
GLRX5	1	0	0	1	0	0	0	0	0	0
GPN1	1	0	0	1	0	0	0	0	0	0
C1QTNF9	1	0	0	1	0	0	0	0	0	0
AKR1B1	1	1	0	0	0	0	1	0	0	0
GSN	1	0	1	0	0	0	0	1	0	0
KIRREL2	1	1	0	0	0	0	1	0	0	0
LRP10	1	0	0	1	0	0	0	0	0	0
SDC3	1	0	0	1	0	0	0	0	0	0
CDH17	1	1	0	0	0	0	1	0	0	0
RSPO1	1	1	0	0	0	0	1	0	0	0
ENO3	1	0	0	1	0	0	0	0	0	0
CASP14	1	0	1	0	0	0	0	1	0	0
CD69	1	1	0	0	0	0	1	0	0	0
LY75	1	1	0	0	0	0	1	0	0	0
NAXE	1	0	1	0	0	0	0	1	0	0
BMP3	1	0	0	1	0	0	0	0	0	0
GDF10	1	0	0	1	0	0	0	0	0	0
NPPB	1	1	0	0	0	0	1	0	0	0
COL6A2	1	0	1	0	0	0	0	1	0	0
CASK	1	0	0	1	0	0	0	0	0	0
GDF3	1	0	0	1	0	0	0	0	0	0
GDF7	1	0	0	1	0	0	0	0	0	0
HDGF	1	1	1	0	0	0	0	0	0	1
IL26	1	0	0	1	0	0	0	0	0	0
LECT2	1	0	1	0	0	0	0	1	0	0
PPBP	1	0	1	0	0	0	0	1	0	0
JUP	1	0	1	0	0	0	0	1	0	0
RAC3	1	0	0	1	0	0	0	0	0	0
REG1B	1	0	0	1	0	0	0	0	0	0
SCUBE3	1	0	0	1	0	0	0	0	0	0
ENGASE	1	0	0	1	0	0	0	0	0	0
DEFA5	1	0	0	1	0	0	0	0	0	0
SIGLEC5	1	0	0	1	0	0	0	0	0	0
OCIAD1	1	0	0	1	0	0	0	0	0	0
CALB2	1	0	0	1	0	0	0	0	0	0
PDE5A	1	0	1	0	0	0	0	1	0	0
TNNT3	1	0	0	1	0	0	0	0	0	0
NME4	1	0	0	1	0	0	0	0	0	0
GDI1	1	0	1	0	0	0	0	1	0	0
FHL1	1	0	1	0	0	0	0	1	0	0
CDCP1	1	1	0	0	0	0	1	0	0	0
APOL3	1	0	1	0	0	0	0	1	0	0
ATXN3	1	0	0	1	0	0	0	0	0	0
DOK1	1	0	0	1	0	0	0	0	0	0
CFHR3	1	0	1	0	0	0	0	1	0	0
CFLAR	1	0	0	1	0	0	0	0	0	0
MPZL1	1	0	0	1	0	0	0	0	0	0
RAB3B	1	0	0	1	0	0	0	0	0	0
RGS5	1	0	0	1	0	0	0	0	0	0
SCO2	1	0	0	1	0	0	0	0	0	0
PDZK1	1	0	0	1	0	0	0	0	0	0
NMRK1	1	0	0	1	0	0	0	0	0	0
LSM4	1	0	0	1	0	0	0	0	0	0
MAPRE2	1	0	1	0	0	0	0	1	0	0
RAB2A	1	0	0	1	0	0	0	0	0	0
RCN3	1	0	0	1	0	0	0	0	0	0
SH3GLB1	1	0	0	1	0	0	0	0	0	0
NANP	1	0	0	1	0	0	0	0	0	0
TAF15	1	0	0	1	0	0	0	0	0	0
CDK16	1	0	0	1	0	0	0	0	0	0
GSTZ1	1	0	0	1	0	0	0	0	0	0
MAGOHB	1	0	0	1	0	0	0	0	0	0
MSRB2	1	0	0	1	0	0	0	0	0	0
PHPT1	1	0	0	1	0	0	0	0	0	0
RAB4A	1	0	0	1	0	0	0	0	0	0
MAPRE3	1	0	0	1	0	0	0	0	0	0
PTRH2	1	0	0	1	0	0	0	0	0	0
ADAMTSL1	1	0	0	1	0	0	0	0	0	0
ENPP2	1	1	1	0	0	0	0	0	0	1
OSBPL9	1	0	0	1	0	0	0	0	0	0
MDGA1	1	1	0	0	0	0	1	0	0	0
LAMP1	1	0	1	0	0	0	0	1	0	0
CADM2	1	0	0	1	0	0	0	0	0	0
OMG	1	1	0	0	0	0	1	0	0	0
RNASET2	1	0	1	0	0	0	0	1	0	0
CD14	1	0	1	0	0	0	0	1	0	0
SEMA4A	1	0	0	1	0	0	0	0	0	0
SLITRK6	1	1	0	0	0	0	1	0	0	0
TLR3	1	1	0	0	0	0	1	0	0	0
DBI	1	0	1	0	0	0	0	1	0	0
PLXNB3	1	1	0	0	0	0	1	0	0	0
ALPL	1	0	1	0	0	0	0	1	0	0
F13A1	1	0	1	0	0	0	0	1	0	0
SULT1E1	1	0	0	1	0	0	0	0	0	0
HBB	1	0	1	0	0	0	0	1	0	0
PDGFD	1	0	0	1	0	0	0	0	0	0
S100A8	1	0	1	0	0	0	0	1	0	0
BLVRB	1	1	1	0	0	0	0	0	0	1
HSPE1	1	0	1	0	0	0	0	1	0	0
IRF3	1	0	0	1	0	0	0	0	0	0
KIR2DS4	1	0	0	1	0	0	0	0	0	0
KIR2DL3	1	1	0	0	0	0	1	0	0	0
PTGES3	1	0	1	0	0	0	0	1	0	0
VPS28	1	0	0	1	0	0	0	0	0	0
DCLK1	1	0	0	1	0	0	0	0	0	0
UBE2G1	1	0	0	1	0	0	0	0	0	0
DDOST	1	0	0	1	0	0	0	0	0	0
ANXA3	1	0	1	0	0	0	0	1	0	0
ANXA4	1	1	1	0	0	0	0	0	0	1
CALCB	1	0	0	1	0	0	0	0	0	0
STATH	1	0	0	1	0	0	0	0	0	0
MAP2K6	1	1	0	0	0	0	1	0	0	0
PSIP1	1	1	0	0	0	0	1	0	0	0
BAG1	1	0	0	1	0	0	0	0	0	0
CLPP	1	0	0	1	0	0	0	0	0	0
HIF1AN	1	0	0	1	0	0	0	0	0	0
KIR2DL1	1	0	0	1	0	0	0	0	0	0
PDCD4	1	0	0	1	0	0	0	0	0	0
PNMT	1	0	0	1	0	0	0	0	0	0
RAB5A	1	0	0	1	0	0	0	0	0	0
SULT2B1	1	0	0	1	0	0	0	0	0	0
TCL1A	1	1	0	0	0	0	1	0	0	0
OGN	1	0	1	0	0	0	0	1	0	0
LCP1	1	0	1	0	0	0	0	1	0	0
SELENOH	1	0	0	1	0	0	0	0	0	0
AASDHPPT	1	0	0	1	0	0	0	0	0	0
GUK1	1	0	0	1	0	0	0	0	0	0
DUSP23	1	0	0	1	0	0	0	0	0	0
CNPY3	1	0	0	1	0	0	0	0	0	0
BDH2	1	0	0	1	0	0	0	0	0	0
KREMEN1	1	0	0	1	0	0	0	0	0	0
ADPRS	1	0	0	1	0	0	0	0	0	0
ACADM	1	0	0	1	0	0	0	0	0	0
VAMP2	1	0	0	1	0	0	0	0	0	0
CREB3L2	1	0	0	1	0	0	0	0	0	0
YY1	1	0	0	1	0	0	0	0	0	0
ACAT2	1	0	1	0	0	0	0	1	0	0
AGR3	1	1	0	0	0	0	1	0	0	0
SNPH	1	0	0	1	0	0	0	0	0	0
STOML1	1	0	0	1	0	0	0	0	0	0
ZADH2	1	0	0	1	0	0	0	0	0	0
FDCSP	1	0	0	1	0	0	0	0	0	0
AIDA	1	0	0	1	0	0	0	0	0	0
SYNJ2BP	1	0	0	1	0	0	0	0	0	0
CHMP2B	1	0	0	1	0	0	0	0	0	0
SYT4	1	0	0	1	0	0	0	0	0	0
IL1F10	1	0	0	1	0	0	0	0	0	0
SEPSECS	1	0	0	1	0	0	0	0	0	0
VHL	1	0	0	1	0	0	0	0	0	0
SNRPB2	1	0	0	1	0	0	0	0	0	0
KYAT1	1	1	0	0	0	0	1	0	0	0
DCUN1D1	1	0	0	1	0	0	0	0	0	0
STMN1	1	0	0	1	0	0	0	0	0	0
ABHD10	1	0	0	1	0	0	0	0	0	0
EIF4EBP1	1	1	0	0	0	0	1	0	0	0
AKR1C3	1	0	0	1	0	0	0	0	0	0
UBE2K	1	0	0	1	0	0	0	0	0	0
STARD5	1	0	0	1	0	0	0	0	0	0
PFKM	1	1	0	0	0	0	1	0	0	0
NFKBIB	1	0	0	1	0	0	0	0	0	0
RBM17	1	0	0	1	0	0	0	0	0	0
ACADS	1	0	0	1	0	0	0	0	0	0
ADH1A	1	0	0	1	0	0	0	0	0	0
HSD17B11	1	0	0	1	0	0	0	0	0	0
HMOX1	1	1	0	0	0	0	1	0	0	0
ACOT8	1	0	0	1	0	0	0	0	0	0
ACADSB	1	0	0	1	0	0	0	0	0	0
ARL5B	1	0	0	1	0	0	0	0	0	0
UCHL5	1	0	0	1	0	0	0	0	0	0
PMM1	1	0	0	1	0	0	0	0	0	0
CETN3	1	0	0	1	0	0	0	0	0	0
UFD1	1	0	0	1	0	0	0	0	0	0
TES	1	0	0	1	0	0	0	0	0	0
NLGN3	1	0	0	1	0	0	0	0	0	0
AK4	1	0	0	1	0	0	0	0	0	0
ETFA	1	0	0	1	0	0	0	0	0	0
SFRP4	1	0	0	1	0	0	0	0	0	0
CD9	1	0	1	0	0	0	0	1	0	0
HARS1	1	0	0	1	0	0	0	0	0	0
BCL2L11	1	1	0	0	0	0	1	0	0	0
CP	1	0	1	0	0	0	0	1	0	0
EGFL6	1	0	0	1	0	0	0	0	0	0
FOLR1	1	1	0	0	0	0	1	0	0	0
GOLM1	1	0	1	0	0	0	0	1	0	0
MX1	1	0	0	1	0	0	0	0	0	0
ACSF2	1	0	0	1	0	0	0	0	0	0
DHRS9	1	0	0	1	0	0	0	0	0	0
SUFU	1	0	0	1	0	0	0	0	0	0
YEATS4	1	0	0	1	0	0	0	0	0	0
PBK	1	0	0	1	0	0	0	0	0	0
SH3BGRL3	1	0	1	0	0	0	0	1	0	0
SIRT3	1	0	0	1	0	0	0	0	0	0
NAALADL1	1	0	0	1	0	0	0	0	0	0
HPD	1	0	1	0	0	0	0	1	0	0
SRP14	1	1	0	0	0	0	1	0	0	0
RPP30	1	0	0	1	0	0	0	0	0	0
NMI	1	0	0	1	0	0	0	0	0	0
ANXA11	1	1	0	0	0	0	1	0	0	0
RAB21	1	0	0	1	0	0	0	0	0	0
HSPA13	1	0	0	1	0	0	0	0	0	0
RAB3A	1	0	0	1	0	0	0	0	0	0
ING4	1	0	0	1	0	0	0	0	0	0
CBLIF	1	1	0	0	0	0	1	0	0	0
CA5B	1	0	0	1	0	0	0	0	0	0
ACOT13	1	0	0	1	0	0	0	0	0	0
TRIP10	1	0	0	1	0	0	0	0	0	0
CD160	1	1	0	0	0	0	1	0	0	0
VSIG4	1	1	1	0	0	0	0	0	0	1
EPHB1	1	0	0	1	0	0	0	0	0	0
CD46	1	1	0	0	0	0	1	0	0	0
COMMD9	1	0	0	1	0	0	0	0	0	0
APOA4	1	0	1	0	0	0	0	1	0	0
TBCB	1	1	1	0	0	0	0	0	0	1
TPP1	1	1	0	0	0	0	1	0	0	0
BTN3A3	1	0	0	1	0	0	0	0	0	0
SEPTIN6	1	0	1	0	0	0	0	1	0	0
PSME2	1	0	0	1	0	0	0	0	0	0
TICAM2	1	0	0	1	0	0	0	0	0	0
OVCA2	1	0	0	1	0	0	0	0	0	0
WBP2	1	0	0	1	0	0	0	0	0	0
TIMELESS	1	0	0	1	0	0	0	0	0	0
UGT1A1	1	0	0	1	0	0	0	0	0	0
[truncated: 4,798 more rows]

## Sheet: 7.Overlap.Plasma.MSundepleted
Supplementary Table 7. Platform Overlap with SomaScan, Olink, and MS Undepleted Plasma
Plasma was not depleted of highly abundant proteins prior to MS analysis. The columns labeled by column letter(s) (gold header) have 1's representing unique presence in that column or columns. Therefore, a gene product that is only present in column B will count as a 1 in the gold "Column B" column, but a gene product present in column B and another column will be counted in a separate column rel…
				4825	117	313	828	515	9	186	Total Counts
Gene Symbol	SomaScan.plasma	Olink.plasma	MS.plasma.Undepleted	Column B	Column C	Column D	BC	BD	CD	BCD
CRYBB2	1	0	0	1	0	0	0	0	0	0
RAF1	1	0	0	1	0	0	0	0	0	0
ZNF41	1	0	0	1	0	0	0	0	0	0
ELK1	1	0	0	1	0	0	0	0	0	0
GUCA1A	1	0	0	1	0	0	0	0	0	0
BECN1	1	0	0	1	0	0	0	0	0	0
OCRL	1	0	0	1	0	0	0	0	0	0
SPDEF	1	0	0	1	0	0	0	0	0	0
SNAI2	1	0	0	1	0	0	0	0	0	0
KCNAB2	1	0	0	1	0	0	0	0	0	0
POLH	1	0	0	1	0	0	0	0	0	0
VDR	1	0	0	1	0	0	0	0	0	0
HOGA1	1	0	0	1	0	0	0	0	0	0
DLD	1	0	1	0	0	0	0	1	0	0
MUTYH	1	0	0	1	0	0	0	0	0	0
DUSP4	1	0	0	1	0	0	0	0	0	0
ZHX3	1	0	0	1	0	0	0	0	0	0
SIGLEC12	1	0	0	1	0	0	0	0	0	0
PNP	1	0	1	0	0	0	0	1	0	0
TP63	1	0	0	1	0	0	0	0	0	0
HNF4A	1	0	0	1	0	0	0	0	0	0
SGK3	1	0	0	1	0	0	0	0	0	0
BRD4	1	0	0	1	0	0	0	0	0	0
WNT10A	1	0	0	1	0	0	0	0	0	0
CUL3	1	0	0	1	0	0	0	0	0	0
BIRC2	1	1	0	0	0	0	1	0	0	0
NCF2	1	1	0	0	0	0	1	0	0	0
CBFB	1	0	0	1	0	0	0	0	0	0
TERF1	1	0	0	1	0	0	0	0	0	0
ILK	1	0	1	0	0	0	0	1	0	0
GAN	1	0	0	1	0	0	0	0	0	0
FOXM1	1	0	0	1	0	0	0	0	0	0
RAD23A	1	0	0	1	0	0	0	0	0	0
FANCL	1	0	0	1	0	0	0	0	0	0
RBBP9	1	0	0	1	0	0	0	0	0	0
PIN1	1	0	0	1	0	0	0	0	0	0
PLCG2	1	0	0	1	0	0	0	0	0	0
TDP1	1	0	0	1	0	0	0	0	0	0
BRD2	1	0	0	1	0	0	0	0	0	0
ACBD6	1	0	0	1	0	0	0	0	0	0
AP4M1	1	0	0	1	0	0	0	0	0	0
BAG3	1	0	0	1	0	0	0	0	0	0
EIF2B1	1	0	0	1	0	0	0	0	0	0
SATB2	1	0	0	1	0	0	0	0	0	0
NEFL	1	1	0	0	0	0	1	0	0	0
STAR	1	0	0	1	0	0	0	0	0	0
CBS	1	0	0	1	0	0	0	0	0	0
CRYAA	1	0	0	1	0	0	0	0	0	0
APRT	1	0	0	1	0	0	0	0	0	0
ASMTL	1	0	0	1	0	0	0	0	0	0
STUB1	1	0	0	1	0	0	0	0	0	0
ENO2	1	1	0	0	0	0	1	0	0	0
PIAS4	1	0	0	1	0	0	0	0	0	0
IL10RA	1	1	0	0	0	0	1	0	0	0
STAT3	1	0	0	1	0	0	0	0	0	0
IRF1	1	0	0	1	0	0	0	0	0	0
JUN	1	0	0	1	0	0	0	0	0	0
OAS1	1	0	0	1	0	0	0	0	0	0
MYC	1	0	0	1	0	0	0	0	0	0
SMAD3	1	0	0	1	0	0	0	0	0	0
SMAD2	1	0	0	1	0	0	0	0	0	0
IL12B	1	1	0	0	0	0	1	0	0	0
PDGFRA	1	1	0	0	0	0	1	0	0	0
IL12A	1	1	0	0	0	0	1	0	0	0
STAT1	1	0	0	1	0	0	0	0	0	0
STAT6	1	0	0	1	0	0	0	0	0	0
ANGPTL3	1	1	1	0	0	0	0	0	0	1
ZNRF3	1	0	0	1	0	0	0	0	0	0
MCL1	1	0	0	1	0	0	0	0	0	0
ANKRD1	1	0	0	1	0	0	0	0	0	0
STX12	1	0	0	1	0	0	0	0	0	0
SCARA5	1	1	0	0	0	0	1	0	0	0
FAIM	1	0	0	1	0	0	0	0	0	0
NPDC1	1	1	0	0	0	0	1	0	0	0
B4GALT5	1	0	0	1	0	0	0	0	0	0
GOSR2	1	0	0	1	0	0	0	0	0	0
KIR2DS2	1	0	0	1	0	0	0	0	0	0
SLC3A2	1	0	1	0	0	0	0	1	0	0
SHISAL1	1	0	0	1	0	0	0	0	0	0
AGA	1	0	1	0	0	0	0	1	0	0
CSF2RA	1	1	0	0	0	0	1	0	0	0
AMY2B	1	0	0	1	0	0	0	0	0	0
CLMP	1	1	0	0	0	0	1	0	0	0
TMEM190	1	0	0	1	0	0	0	0	0	0
APOM	1	1	1	0	0	0	0	0	0	1
PABPC3	1	0	0	1	0	0	0	0	0	0
SHISA2	1	0	0	1	0	0	0	0	0	0
NUCB1	1	0	1	0	0	0	0	1	0	0
CEACAM20	1	0	0	1	0	0	0	0	0	0
DNAJC16	1	0	0	1	0	0	0	0	0	0
IL31	1	0	0	1	0	0	0	0	0	0
IL18RAP	1	0	0	1	0	0	0	0	0	0
CHIT1	1	1	1	0	0	0	0	0	0	1
INSL5	1	0	0	1	0	0	0	0	0	0
ALPI	1	0	0	1	0	0	0	0	0	0
ANTXR1	1	0	0	1	0	0	0	0	0	0
TXNDC11	1	0	0	1	0	0	0	0	0	0
TNFRSF14	1	1	0	0	0	0	1	0	0	0
TFF2	1	1	0	0	0	0	1	0	0	0
MMP10	1	1	0	0	0	0	1	0	0	0
CD59	1	1	1	0	0	0	0	0	0	1
MAGEA4	1	0	0	1	0	0	0	0	0	0
RPN1	1	0	0	1	0	0	0	0	0	0
CLCA1	1	0	0	1	0	0	0	0	0	0
TMEM106A	1	0	0	1	0	0	0	0	0	0
RNF43	1	0	0	1	0	0	0	0	0	0
PGRMC2	1	0	0	1	0	0	0	0	0	0
ACRV1	1	0	0	1	0	0	0	0	0	0
SCIMP	1	0	0	1	0	0	0	0	0	0
COL6A3	1	0	1	0	0	0	0	1	0	0
CSF2RB	1	0	0	1	0	0	0	0	0	0
KCNIP3	1	0	0	1	0	0	0	0	0	0
PTGDS	1	0	1	0	0	0	0	1	0	0
MXRA8	1	0	0	1	0	0	0	0	0	0
DHX9	1	0	0	1	0	0	0	0	0	0
DPEP1	1	1	0	0	0	0	1	0	0	0
PSMB6	1	0	0	1	0	0	0	0	0	0
NRAS	1	0	0	1	0	0	0	0	0	0
PARP1	1	1	0	0	0	0	1	0	0	0
COX6A2	1	0	0	1	0	0	0	0	0	0
CD99L2	1	1	0	0	0	0	1	0	0	0
TSPEAR	1	0	0	1	0	0	0	0	0	0
BMPR1B	1	0	0	1	0	0	0	0	0	0
LAT	1	1	0	0	0	0	1	0	0	0
KLRC4	1	0	0	1	0	0	0	0	0	0
TOR1AIP2	1	0	0	1	0	0	0	0	0	0
GLB1	1	1	0	0	0	0	1	0	0	0
TEX29	1	0	0	1	0	0	0	0	0	0
PCDH9	1	0	0	1	0	0	0	0	0	0
ITM2C	1	0	0	1	0	0	0	0	0	0
PGLYRP3	1	0	0	1	0	0	0	0	0	0
NETO2	1	0	0	1	0	0	0	0	0	0
LYSMD3	1	0	0	1	0	0	0	0	0	0
SLITRK3	1	0	0	1	0	0	0	0	0	0
MFAP2	1	0	0	1	0	0	0	0	0	0
MGAT1	1	0	1	0	0	0	0	1	0	0
CST8	1	0	0	1	0	0	0	0	0	0
B2M	1	0	1	0	0	0	0	1	0	0
PUF60	1	0	0	1	0	0	0	0	0	0
PLXDC2	1	0	1	0	0	0	0	1	0	0
SFTA2	1	0	0	1	0	0	0	0	0	0
POMK	1	0	0	1	0	0	0	0	0	0
TMEM108	1	0	0	1	0	0	0	0	0	0
NDUFS4	1	0	0	1	0	0	0	0	0	0
ST3GAL5	1	0	0	1	0	0	0	0	0	0
RAET1L	1	0	0	1	0	0	0	0	0	0
CLGN	1	0	0	1	0	0	0	0	0	0
HTN3	1	0	0	1	0	0	0	0	0	0
APMAP	1	0	1	0	0	0	0	1	0	0
TOR1AIP1	1	0	0	1	0	0	0	0	0	0
HTN1	1	0	0	1	0	0	0	0	0	0
PLOD3	1	0	0	1	0	0	0	0	0	0
GOLM2	1	0	0	1	0	0	0	0	0	0
MPZ	1	0	0	1	0	0	0	0	0	0
PODXL2	1	1	0	0	0	0	1	0	0	0
LRP2	1	0	0	1	0	0	0	0	0	0
MSMB	1	1	0	0	0	0	1	0	0	0
PRR16	1	0	0	1	0	0	0	0	0	0
MUC1	1	0	0	1	0	0	0	0	0	0
SPINK13	1	0	0	1	0	0	0	0	0	0
ST6GALNAC3	1	0	0	1	0	0	0	0	0	0
APLP2	1	0	0	1	0	0	0	0	0	0
HTATIP2	1	0	0	1	0	0	0	0	0	0
CD200R1	1	1	0	0	0	0	1	0	0	0
ELAPOR1	1	0	0	1	0	0	0	0	0	0
TINF2	1	0	0	1	0	0	0	0	0	0
OLFM3	1	0	0	1	0	0	0	0	0	0
ASCC1	1	0	0	1	0	0	0	0	0	0
INSIG1	1	0	0	1	0	0	0	0	0	0
GNPTG	1	0	1	0	0	0	0	1	0	0
C1orf185	1	0	0	1	0	0	0	0	0	0
STX4	1	0	0	1	0	0	0	0	0	0
SEMA3E	1	0	0	1	0	0	0	0	0	0
SFTPB	1	0	1	0	0	0	0	1	0	0
TMX2	1	0	0	1	0	0	0	0	0	0
NDUFB4	1	0	0	1	0	0	0	0	0	0
KLRG2	1	0	0	1	0	0	0	0	0	0
WFDC10B	1	0	0	1	0	0	0	0	0	0
LRP1	1	1	1	0	0	0	0	0	0	1
IGSF11	1	0	0	1	0	0	0	0	0	0
COL28A1	1	0	0	1	0	0	0	0	0	0
SUDS3	1	0	0	1	0	0	0	0	0	0
IRAG2	1	0	0	1	0	0	0	0	0	0
GNRH2	1	0	0	1	0	0	0	0	0	0
ZPBP2	1	0	0	1	0	0	0	0	0	0
CD300LB	1	0	0	1	0	0	0	0	0	0
ACE	1	0	1	0	0	0	0	1	0	0
PSMD5	1	0	0	1	0	0	0	0	0	0
HSPA1A	1	0	0	1	0	0	0	0	0	0
SYK	1	0	0	1	0	0	0	0	0	0
HS3ST5	1	0	0	1	0	0	0	0	0	0
GAL3ST2	1	0	0	1	0	0	0	0	0	0
SERPINB1	1	0	1	0	0	0	0	1	0	0
FBLN5	1	0	1	0	0	0	0	1	0	0
CSF1	1	1	0	0	0	0	1	0	0	0
SLITRK1	1	0	0	1	0	0	0	0	0	0
DKK3	1	1	0	0	0	0	1	0	0	0
PCDHB2	1	0	0	1	0	0	0	0	0	0
CDYL2	1	0	0	1	0	0	0	0	0	0
ADAM7	1	0	0	1	0	0	0	0	0	0
PROK2	1	0	0	1	0	0	0	0	0	0
UCN3	1	0	0	1	0	0	0	0	0	0
KERA	1	0	0	1	0	0	0	0	0	0
GRIA4	1	0	0	1	0	0	0	0	0	0
TMED2	1	0	0	1	0	0	0	0	0	0
ADGRG2	1	1	1	0	0	0	0	0	0	1
CSGALNACT2	1	0	0	1	0	0	0	0	0	0
RAB3D	1	0	0	1	0	0	0	0	0	0
CLEC4G	1	1	0	0	0	0	1	0	0	0
LRRC52	1	0	0	1	0	0	0	0	0	0
CD300E	1	1	0	0	0	0	1	0	0	0
SERPINH1	1	0	0	1	0	0	0	0	0	0
EFNA2	1	0	0	1	0	0	0	0	0	0
KLRB1	1	0	0	1	0	0	0	0	0	0
CD1A	1	0	0	1	0	0	0	0	0	0
HABP4	1	0	0	1	0	0	0	0	0	0
PILRA	1	1	0	0	0	0	1	0	0	0
TOMM20L	1	0	0	1	0	0	0	0	0	0
SMPD1	1	1	0	0	0	0	1	0	0	0
FBLN1	1	0	1	0	0	0	0	1	0	0
VSIG10	1	0	0	1	0	0	0	0	0	0
LINGO3	1	0	0	1	0	0	0	0	0	0
EFCAB14	1	0	0	1	0	0	0	0	0	0
B4GALT6	1	0	0	1	0	0	0	0	0	0
HHIP	1	0	0	1	0	0	0	0	0	0
A4GNT	1	0	0	1	0	0	0	0	0	0
GCNT4	1	0	0	1	0	0	0	0	0	0
SIGLEC15	1	0	0	1	0	0	0	0	0	0
BTNL3	1	0	0	1	0	0	0	0	0	0
EBI3	1	0	0	1	0	0	0	0	0	0
HNRNPDL	1	0	0	1	0	0	0	0	0	0
PLXNB2	1	1	1	0	0	0	0	0	0	1
PPP4R3A	1	0	0	1	0	0	0	0	0	0
SPAST	1	0	0	1	0	0	0	0	0	0
BRAT1	1	0	0	1	0	0	0	0	0	0
FAM163B	1	0	0	1	0	0	0	0	0	0
DSC1	1	0	1	0	0	0	0	1	0	0
C6orf89	1	0	0	1	0	0	0	0	0	0
MRAP2	1	0	0	1	0	0	0	0	0	0
LCTL	1	0	0	1	0	0	0	0	0	0
OSMR	1	1	1	0	0	0	0	0	0	1
SCGN	1	1	0	0	0	0	1	0	0	0
TMPRSS11B	1	0	0	1	0	0	0	0	0	0
STMN2	1	0	0	1	0	0	0	0	0	0
ASPRV1	1	0	0	1	0	0	0	0	0	0
STX8	1	1	0	0	0	0	1	0	0	0
NTM	1	0	0	1	0	0	0	0	0	0
GALNT13	1	0	0	1	0	0	0	0	0	0
CEACAM4	1	0	0	1	0	0	0	0	0	0
PLA2R1	1	0	0	1	0	0	0	0	0	0
GNGT2	1	0	0	1	0	0	0	0	0	0
CYB5D2	1	0	0	1	0	0	0	0	0	0
CALN1	1	0	0	1	0	0	0	0	0	0
CD58	1	1	0	0	0	0	1	0	0	0
PLEKHA4	1	0	0	1	0	0	0	0	0	0
SRL	1	0	0	1	0	0	0	0	0	0
STX6	1	1	0	0	0	0	1	0	0	0
PLD3	1	0	0	1	0	0	0	0	0	0
RPLP2	1	0	0	1	0	0	0	0	0	0
CLEC2A	1	0	0	1	0	0	0	0	0	0
CLEC10A	1	1	0	0	0	0	1	0	0	0
GCSH	1	0	0	1	0	0	0	0	0	0
BET1L	1	0	0	1	0	0	0	0	0	0
PLAAT4	1	0	0	1	0	0	0	0	0	0
AHSG	1	0	1	0	0	0	0	1	0	0
PRL	1	0	0	1	0	0	0	0	0	0
ART3	1	0	1	0	0	0	0	1	0	0
SPINK7	1	0	0	1	0	0	0	0	0	0
MUCL1	1	0	0	1	0	0	0	0	0	0
UCMA	1	0	0	1	0	0	0	0	0	0
GH2	1	1	0	0	0	0	1	0	0	0
ACHE	1	0	0	1	0	0	0	0	0	0
NRG3	1	0	0	1	0	0	0	0	0	0
LRRK2	1	0	0	1	0	0	0	0	0	0
BGLAP	1	0	0	1	0	0	0	0	0	0
IL5	1	0	0	1	0	0	0	0	0	0
GPD1	1	0	0	1	0	0	0	0	0	0
IGHA1	1	0	1	0	0	0	0	1	0	0
CLC	1	0	0	1	0	0	0	0	0	0
N6AMT1	1	0	0	1	0	0	0	0	0	0
PDXK	1	0	0	1	0	0	0	0	0	0
TLR4	1	0	0	1	0	0	0	0	0	0
REG4	1	1	0	0	0	0	1	0	0	0
HSPB1	1	1	1	0	0	0	0	0	0	1
CHI3L1	1	1	0	0	0	0	1	0	0	0
ENO1	1	0	1	0	0	0	0	1	0	0
TENM3	1	0	0	1	0	0	0	0	0	0
SVEP1	1	0	1	0	0	0	0	1	0	0
TMEM119	1	0	0	1	0	0	0	0	0	0
TMEM167A	1	0	0	1	0	0	0	0	0	0
C11orf87	1	0	0	1	0	0	0	0	0	0
SPATA20	1	0	0	1	0	0	0	0	0	0
RAB17	1	0	0	1	0	0	0	0	0	0
NAT14	1	0	0	1	0	0	0	0	0	0
VWC2	1	1	0	0	0	0	1	0	0	0
SPG21	1	0	0	1	0	0	0	0	0	0
TRIO	1	0	0	1	0	0	0	0	0	0
TMEM132C	1	0	0	1	0	0	0	0	0	0
BMP15	1	0	0	1	0	0	0	0	0	0
CACNB4	1	0	0	1	0	0	0	0	0	0
MTRF1L	1	0	0	1	0	0	0	0	0	0
MRPL55	1	0	0	1	0	0	0	0	0	0
RUNX3	1	0	0	1	0	0	0	0	0	0
COL1A1	1	1	1	0	0	0	0	0	0	1
ANGPTL1	1	1	0	0	0	0	1	0	0	0
DEFB116	1	0	0	1	0	0	0	0	0	0
KIAA1549L	1	0	0	1	0	0	0	0	0	0
TBX22	1	0	0	1	0	0	0	0	0	0
TREML1	1	0	1	0	0	0	0	1	0	0
TLR1	1	0	0	1	0	0	0	0	0	0
COL6A1	1	0	0	1	0	0	0	0	0	0
KLK13	1	1	0	0	0	0	1	0	0	0
NFE2L1	1	0	0	1	0	0	0	0	0	0
COL6A5	1	0	0	1	0	0	0	0	0	0
BICDL1	1	0	0	1	0	0	0	0	0	0
MUL1	1	0	0	1	0	0	0	0	0	0
RNF122	1	0	0	1	0	0	0	0	0	0
SPART	1	0	0	1	0	0	0	0	0	0
EQTN	1	0	0	1	0	0	0	0	0	0
FAM162B	1	0	0	1	0	0	0	0	0	0
TENM2	1	0	0	1	0	0	0	0	0	0
MTMR1	1	0	0	1	0	0	0	0	0	0
MEGF10	1	0	0	1	0	0	0	0	0	0
FLNA	1	0	1	0	0	0	0	1	0	0
MILR1	1	1	0	0	0	0	1	0	0	0
THSD7A	1	0	0	1	0	0	0	0	0	0
LPCAT2	1	0	0	1	0	0	0	0	0	0
KRT5	1	0	1	0	0	0	0	1	0	0
TSSK1B	1	0	0	1	0	0	0	0	0	0
SMARCC1	1	0	0	1	0	0	0	0	0	0
CHGA	1	0	1	0	0	0	0	1	0	0
GCH1	1	0	0	1	0	0	0	0	0	0
TMEM52	1	0	0	1	0	0	0	0	0	0
CLEC12A	1	0	0	1	0	0	0	0	0	0
YME1L1	1	0	0	1	0	0	0	0	0	0
TINAGL1	1	1	0	0	0	0	1	0	0	0
HNF1A	1	0	0	1	0	0	0	0	0	0
SIT1	1	1	0	0	0	0	1	0	0	0
CREB3L1	1	0	0	1	0	0	0	0	0	0
CD93	1	1	1	0	0	0	0	0	0	1
PUS1	1	0	0	1	0	0	0	0	0	0
TBX5	1	0	0	1	0	0	0	0	0	0
PKLR	1	0	0	1	0	0	0	0	0	0
CXADR	1	1	0	0	0	0	1	0	0	0
ITGB7	1	1	0	0	0	0	1	0	0	0
MSR1	1	1	0	0	0	0	1	0	0	0
NAGPA	1	0	0	1	0	0	0	0	0	0
TBCE	1	0	0	1	0	0	0	0	0	0
TXNDC5	1	1	0	0	0	0	1	0	0	0
DNAJB9	1	0	0	1	0	0	0	0	0	0
CDH15	1	1	0	0	0	0	1	0	0	0
CTBP1	1	0	0	1	0	0	0	0	0	0
TPMT	1	1	0	0	0	0	1	0	0	0
FGFBP3	1	0	0	1	0	0	0	0	0	0
C10orf105	1	0	0	1	0	0	0	0	0	0
TMEM154	1	0	0	1	0	0	0	0	0	0
UBE3A	1	0	0	1	0	0	0	0	0	0
TBL2	1	0	0	1	0	0	0	0	0	0
RIC3	1	0	0	1	0	0	0	0	0	0
ERN1	1	0	0	1	0	0	0	0	0	0
FDX2	1	0	0	1	0	0	0	0	0	0
TCN1	1	0	0	1	0	0	0	0	0	0
PCOLCE	1	1	1	0	0	0	0	0	0	1
TMPRSS6	1	0	0	1	0	0	0	0	0	0
ASL	1	0	0	1	0	0	0	0	0	0
TGM1	1	0	0	1	0	0	0	0	0	0
ADGRF1	1	0	0	1	0	0	0	0	0	0
BPIFB1	1	0	1	0	0	0	0	1	0	0
NAGS	1	0	0	1	0	0	0	0	0	0
UROS	1	0	0	1	0	0	0	0	0	0
LRCH4	1	0	0	1	0	0	0	0	0	0
PAPLN	1	0	0	1	0	0	0	0	0	0
QDPR	1	1	0	0	0	0	1	0	0	0
MADCAM1	1	0	0	1	0	0	0	0	0	0
SUN5	1	0	0	1	0	0	0	0	0	0
TRABD	1	0	0	1	0	0	0	0	0	0
CASQ1	1	0	0	1	0	0	0	0	0	0
XDH	1	0	0	1	0	0	0	0	0	0
ALDH1A1	1	1	1	0	0	0	0	0	0	1
SELPLG	1	1	0	0	0	0	1	0	0	0
CHCHD10	1	0	0	1	0	0	0	0	0	0
GSTT2B	1	0	0	1	0	0	0	0	0	0
LRP1B	1	0	0	1	0	0	0	0	0	0
ATF6	1	0	1	0	0	0	0	1	0	0
COL11A2	1	0	0	1	0	0	0	0	0	0
GABBR1	1	0	0	1	0	0	0	0	0	0
GAD1	1	0	0	1	0	0	0	0	0	0
GRB7	1	0	0	1	0	0	0	0	0	0
DCAF5	1	0	0	1	0	0	0	0	0	0
LAIR1	1	1	0	0	0	0	1	0	0	0
CD34	1	0	0	1	0	0	0	0	0	0
SELENOS	1	0	0	1	0	0	0	0	0	0
CYB5A	1	0	0	1	0	0	0	0	0	0
NT5C2	1	0	0	1	0	0	0	0	0	0
CSNK1D	1	1	0	0	0	0	1	0	0	0
SCARA3	1	0	0	1	0	0	0	0	0	0
LRRN1	1	1	0	0	0	0	1	0	0	0
TMCC3	1	0	0	1	0	0	0	0	0	0
NOTCH2	1	0	0	1	0	0	0	0	0	0
SORT1	1	1	0	0	0	0	1	0	0	0
TNR	1	1	0	0	0	0	1	0	0	0
SAMHD1	1	0	0	1	0	0	0	0	0	0
WWP1	1	0	0	1	0	0	0	0	0	0
CREB3L4	1	0	0	1	0	0	0	0	0	0
DSG3	1	1	0	0	0	0	1	0	0	0
RAG1	1	0	0	1	0	0	0	0	0	0
PMS2	1	0	0	1	0	0	0	0	0	0
PCBD1	1	0	0	1	0	0	0	0	0	0
PPM1D	1	0	0	1	0	0	0	0	0	0
APOA5	1	0	1	0	0	0	0	1	0	0
MRE11	1	0	0	1	0	0	0	0	0	0
CHFR	1	0	0	1	0	0	0	0	0	0
PXDNL	1	0	0	1	0	0	0	0	0	0
BTG2	1	0	0	1	0	0	0	0	0	0
CLK2	1	0	0	1	0	0	0	0	0	0
USB1	1	0	0	1	0	0	0	0	0	0
CSNK2B	1	0	0	1	0	0	0	0	0	0
ARHGAP25	1	1	0	0	0	0	1	0	0	0
LILRB3	1	0	0	1	0	0	0	0	0	0
FANCF	1	0	0	1	0	0	0	0	0	0
BLK	1	0	0	1	0	0	0	0	0	0
TALDO1	1	0	1	0	0	0	0	1	0	0
P4HA2	1	0	0	1	0	0	0	0	0	0
NHEJ1	1	0	0	1	0	0	0	0	0	0
TTN	1	0	0	1	0	0	0	0	0	0
PLCB1	1	0	0	1	0	0	0	0	0	0
EIF5A2	1	0	0	1	0	0	0	0	0	0
ESS2	1	0	0	1	0	0	0	0	0	0
GRB10	1	0	0	1	0	0	0	0	0	0
RRM1	1	0	0	1	0	0	0	0	0	0
TYMP	1	1	1	0	0	0	0	0	0	1
AQP4	1	0	0	1	0	0	0	0	0	0
MFN1	1	0	0	1	0	0	0	0	0	0
TENM4	1	0	0	1	0	0	0	0	0	0
AK2	1	0	0	1	0	0	0	0	0	0
ADH5	1	0	1	0	0	0	0	1	0	0
INPP5E	1	0	0	1	0	0	0	0	0	0
GPR101	1	0	0	1	0	0	0	0	0	0
ZNF18	1	0	0	1	0	0	0	0	0	0
FOXL2	1	0	0	1	0	0	0	0	0	0
ADH7	1	0	0	1	0	0	0	0	0	0
RBM24	1	0	0	1	0	0	0	0	0	0
PRPS1	1	0	0	1	0	0	0	0	0	0
BLVRA	1	0	0	1	0	0	0	0	0	0
KRT7	1	0	0	1	0	0	0	0	0	0
ATF6B	1	0	0	1	0	0	0	0	0	0
WFDC2	1	1	0	0	0	0	1	0	0	0
CA8	1	0	0	1	0	0	0	0	0	0
MVK	1	1	0	0	0	0	1	0	0	0
PTK2B	1	0	0	1	0	0	0	0	0	0
DNAI1	1	0	0	1	0	0	0	0	0	0
RNF146	1	0	0	1	0	0	0	0	0	0
KMT2C	1	0	0	1	0	0	0	0	0	0
CARD9	1	0	0	1	0	0	0	0	0	0
ACAD8	1	0	0	1	0	0	0	0	0	0
PLSCR3	1	0	0	1	0	0	0	0	0	0
FBXL4	1	0	0	1	0	0	0	0	0	0
EHD4	1	0	0	1	0	0	0	0	0	0
DLX3	1	0	0	1	0	0	0	0	0	0
FAH	1	0	1	0	0	0	0	1	0	0
RUFY1	1	0	0	1	0	0	0	0	0	0
PDLIM1	1	0	1	0	0	0	0	1	0	0
HNRNPC	1	0	0	1	0	0	0	0	0	0
DTX1	1	0	0	1	0	0	0	0	0	0
RECQL	1	0	0	1	0	0	0	0	0	0
PQBP1	1	0	0	1	0	0	0	0	0	0
TCTN2	1	0	0	1	0	0	0	0	0	0
INA	1	0	0	1	0	0	0	0	0	0
DNAJB2	1	0	0	1	0	0	0	0	0	0
RHPN2	1	0	0	1	0	0	0	0	0	0
SOCS3	1	0	0	1	0	0	0	0	0	0
PYGL	1	0	1	0	0	0	0	1	0	0
DNER	1	1	0	0	0	0	1	0	0	0
POLR3F	1	0	0	1	0	0	0	0	0	0
GALK1	1	0	0	1	0	0	0	0	0	0
CAPZA1	1	0	1	0	0	0	0	1	0	0
P4HB	1	1	1	0	0	0	0	0	0	1
EIF3G	1	0	0	1	0	0	0	0	0	0
MAGEB10	1	0	0	1	0	0	0	0	0	0
GALE	1	0	0	1	0	0	0	0	0	0
PCBP1	1	0	0	1	0	0	0	0	0	0
ELL	1	0	0	1	0	0	0	0	0	0
RBFOX2	1	0	0	1	0	0	0	0	0	0
RELB	1	0	0	1	0	0	0	0	0	0
GPR135	1	0	0	1	0	0	0	0	0	0
RBM19	1	0	0	1	0	0	0	0	0	0
VPS4A	1	0	0	1	0	0	0	0	0	0
ALDH3A1	1	1	0	0	0	0	1	0	0	0
HAVCR2	1	1	0	0	0	0	1	0	0	0
ZNF174	1	0	0	1	0	0	0	0	0	0
SPOCK1	1	1	0	0	0	0	1	0	0	0
UBL4A	1	0	0	1	0	0	0	0	0	0
DYNLL2	1	0	0	1	0	0	0	0	0	0
ELL2	1	0	0	1	0	0	0	0	0	0
APOL1	1	0	1	0	0	0	0	1	0	0
CD38	1	1	0	0	0	0	1	0	0	0
FABP1	1	0	0	1	0	0	0	0	0	0
HMBS	1	1	0	0	0	0	1	0	0	0
VSIR	1	0	0	1	0	0	0	0	0	0
LRIT3	1	0	0	1	0	0	0	0	0	0
MYSM1	1	0	0	1	0	0	0	0	0	0
TFR2	1	0	0	1	0	0	0	0	0	0
MLYCD	1	0	0	1	0	0	0	0	0	0
ATP5MF	1	0	0	1	0	0	0	0	0	0
FOXO3	1	1	0	0	0	0	1	0	0	0
TMEM230	1	0	0	1	0	0	0	0	0	0
LIMA1	1	0	0	1	0	0	0	0	0	0
PHF3	1	0	0	1	0	0	0	0	0	0
CYGB	1	0	0	1	0	0	0	0	0	0
MUSK	1	0	0	1	0	0	0	0	0	0
CDC25A	1	0	0	1	0	0	0	0	0	0
ISL1	1	0	0	1	0	0	0	0	0	0
HMG20B	1	0	0	1	0	0	0	0	0	0
ARFGAP1	1	0	0	1	0	0	0	0	0	0
SMURF1	1	0	0	1	0	0	0	0	0	0
NFATC4	1	0	0	1	0	0	0	0	0	0
POLE2	1	0	0	1	0	0	0	0	0	0
SYTL4	1	0	0	1	0	0	0	0	0	0
ZNF23	1	0	0	1	0	0	0	0	0	0
KRT72	1	0	0	1	0	0	0	0	0	0
ZNF10	1	0	0	1	0	0	0	0	0	0
FKBP1B	1	1	0	0	0	0	1	0	0	0
BCAP29	1	0	0	1	0	0	0	0	0	0
KLRC3	1	0	0	1	0	0	0	0	0	0
DNM2	1	0	0	1	0	0	0	0	0	0
SRSF6	1	0	0	1	0	0	0	0	0	0
DNAJA2	1	0	1	0	0	0	0	1	0	0
MGA	1	0	0	1	0	0	0	0	0	0
RBM23	1	0	0	1	0	0	0	0	0	0
PRC1	1	0	0	1	0	0	0	0	0	0
ELAVL1	1	0	0	1	0	0	0	0	0	0
CXCL9	1	1	0	0	0	0	1	0	0	0
ZNF75D	1	0	0	1	0	0	0	0	0	0
DHX8	1	0	0	1	0	0	0	0	0	0
CPNE1	1	0	0	1	0	0	0	0	0	0
DNAJB6	1	0	0	1	0	0	0	0	0	0
BRD1	1	0	0	1	0	0	0	0	0	0
MAP1LC3B	1	0	0	1	0	0	0	0	0	0
ERH	1	0	0	1	0	0	0	0	0	0
DAPP1	1	1	0	0	0	0	1	0	0	0
HSF1	1	0	0	1	0	0	0	0	0	0
ITGAL	1	0	0	1	0	0	0	0	0	0
MYB	1	0	0	1	0	0	0	0	0	0
UBE2V1	1	0	0	1	0	0	0	0	0	0
TRAF4	1	0	0	1	0	0	0	0	0	0
AHSA1	1	0	0	1	0	0	0	0	0	0
RGS10	1	0	1	0	0	0	0	1	0	0
TAGLN2	1	0	1	0	0	0	0	1	0	0
B3GALT2	1	0	0	1	0	0	0	0	0	0
DTX3L	1	0	0	1	0	0	0	0	0	0
P4HA1	1	0	0	1	0	0	0	0	0	0
CHST9	1	0	0	1	0	0	0	0	0	0
FZD10	1	0	0	1	0	0	0	0	0	0
SMAP1	1	0	0	1	0	0	0	0	0	0
AGO1	1	0	0	1	0	0	0	0	0	0
SLC6A9	1	0	0	1	0	0	0	0	0	0
NRSN1	1	0	0	1	0	0	0	0	0	0
EVL	1	0	0	1	0	0	0	0	0	0
SOCS7	1	0	0	1	0	0	0	0	0	0
CLINT1	1	0	0	1	0	0	0	0	0	0
NLRP1	1	0	0	1	0	0	0	0	0	0
ARFGAP2	1	0	0	1	0	0	0	0	0	0
RGS8	1	1	0	0	0	0	1	0	0	0
TNS2	1	0	0	1	0	0	0	0	0	0
SLCO5A1	1	0	0	1	0	0	0	0	0	0
BRPF1	1	0	0	1	0	0	0	0	0	0
KIF16B	1	0	0	1	0	0	0	0	0	0
ZDHHC14	1	0	0	1	0	0	0	0	0	0
GJD2	1	0	0	1	0	0	0	0	0	0
AGFG1	1	0	0	1	0	0	0	0	0	0
TXNIP	1	0	0	1	0	0	0	0	0	0
GGA3	1	0	0	1	0	0	0	0	0	0
ANAPC7	1	0	0	1	0	0	0	0	0	0
SHC4	1	0	0	1	0	0	0	0	0	0
CRABP2	1	0	0	1	0	0	0	0	0	0
PTP4A2	1	0	0	1	0	0	0	0	0	0
LCN1	1	0	0	1	0	0	0	0	0	0
CPT1B	1	0	0	1	0	0	0	0	0	0
UNC45A	1	0	0	1	0	0	0	0	0	0
POU2F1	1	0	0	1	0	0	0	0	0	0
LRIT2	1	0	0	1	0	0	0	0	0	0
MET	1	1	1	0	0	0	0	0	0	1
JAK2	1	0	0	1	0	0	0	0	0	0
RPS6KB1	1	1	0	0	0	0	1	0	0	0
PPARGC1A	1	0	0	1	0	0	0	0	0	0
RORC	1	0	0	1	0	0	0	0	0	0
PTPN11	1	0	0	1	0	0	0	0	0	0
FXN	1	0	0	1	0	0	0	0	0	0
DDR1	1	1	0	0	0	0	1	0	0	0
TNFRSF18	1	0	0	1	0	0	0	0	0	0
PIEZO1	1	0	0	1	0	0	0	0	0	0
TREM2	1	0	0	1	0	0	0	0	0	0
PCDHGB1	1	0	0	1	0	0	0	0	0	0
DLX4	1	0	0	1	0	0	0	0	0	0
LRRC4B	1	0	0	1	0	0	0	0	0	0
AAGAB	1	0	0	1	0	0	0	0	0	0
INTS3	1	0	0	1	0	0	0	0	0	0
EGF	1	1	0	0	0	0	1	0	0	0
IGDCC3	1	0	0	1	0	0	0	0	0	0
ARHGAP1	1	1	1	0	0	0	0	0	0	1
CRABP1	1	0	0	1	0	0	0	0	0	0
S100A2	1	0	0	1	0	0	0	0	0	0
PTPRH	1	0	0	1	0	0	0	0	0	0
EMC1	1	0	0	1	0	0	0	0	0	0
TJP1	1	0	0	1	0	0	0	0	0	0
CD7	1	0	0	1	0	0	0	0	0	0
PTS	1	1	0	0	0	0	1	0	0	0
CBL	1	1	0	0	0	0	1	0	0	0
TPK1	1	0	0	1	0	0	0	0	0	0
BPGM	1	0	0	1	0	0	0	0	0	0
SMAD4	1	0	0	1	0	0	0	0	0	0
DES	1	0	0	1	0	0	0	0	0	0
BUB1	1	0	0	1	0	0	0	0	0	0
CAP1	1	0	1	0	0	0	0	1	0	0
HSPA1L	1	0	0	1	0	0	0	0	0	0
TARDBP	1	0	0	1	0	0	0	0	0	0
MSTN	1	1	0	0	0	0	1	0	0	0
RPS6KA1	1	0	0	1	0	0	0	0	0	0
EEF2K	1	0	0	1	0	0	0	0	0	0
RPIA	1	0	0	1	0	0	0	0	0	0
SHMT1	1	0	0	1	0	0	0	0	0	0
EGFLAM	1	0	0	1	0	0	0	0	0	0
AARS1	1	0	1	0	0	0	0	1	0	0
DUSP6	1	0	0	1	0	0	0	0	0	0
ACAP2	1	0	0	1	0	0	0	0	0	0
ANAPC10	1	0	0	1	0	0	0	0	0	0
CCM2	1	0	0	1	0	0	0	0	0	0
SARS2	1	0	0	1	0	0	0	0	0	0
ETS2	1	0	0	1	0	0	0	0	0	0
ARRDC3	1	0	0	1	0	0	0	0	0	0
MRRF	1	0	0	1	0	0	0	0	0	0
SRI	1	0	0	1	0	0	0	0	0	0
SNAP29	1	1	0	0	0	0	1	0	0	0
IGBP1	1	0	0	1	0	0	0	0	0	0
RRAS2	1	0	0	1	0	0	0	0	0	0
TRIB2	1	0	0	1	0	0	0	0	0	0
RUVBL1	1	0	0	1	0	0	0	0	0	0
CRYGD	1	0	0	1	0	0	0	0	0	0
MACO1	1	0	0	1	0	0	0	0	0	0
KAT2B	1	0	0	1	0	0	0	0	0	0
APOF	1	0	1	0	0	0	0	1	0	0
TPM3	1	0	1	0	0	0	0	1	0	0
TRA2B	1	0	0	1	0	0	0	0	0	0
PAFAH1B3	1	0	0	1	0	0	0	0	0	0
CDKN2D	1	0	0	1	0	0	0	0	0	0
TAPBP	1	0	0	1	0	0	0	0	0	0
CBR1	1	0	0	1	0	0	0	0	0	0
DDX58	1	1	0	0	0	0	1	0	0	0
COPS7B	1	0	0	1	0	0	0	0	0	0
CAPN3	1	0	0	1	0	0	0	0	0	0
RNPEP	1	0	0	1	0	0	0	0	0	0
PDLIM4	1	0	0	1	0	0	0	0	0	0
ORC6	1	0	0	1	0	0	0	0	0	0
PDZD7	1	0	0	1	0	0	0	0	0	0
ARL1	1	0	0	1	0	0	0	0	0	0
C16orf54	1	0	0	1	0	0	0	0	0	0
DARS2	1	0	0	1	0	0	0	0	0	0
HIBCH	1	0	0	1	0	0	0	0	0	0
PAX4	1	0	0	1	0	0	0	0	0	0
CCDC50	1	0	0	1	0	0	0	0	0	0
UBE2T	1	0	0	1	0	0	0	0	0	0
STAMBPL1	1	0	0	1	0	0	0	0	0	0
RAB39B	1	0	0	1	0	0	0	0	0	0
DIRAS3	1	0	0	1	0	0	0	0	0	0
RAB22A	1	0	0	1	0	0	0	0	0	0
RAB7B	1	0	0	1	0	0	0	0	0	0
MAX	1	1	0	0	0	0	1	0	0	0
YWHAB	1	0	1	0	0	0	0	1	0	0
EDF1	1	0	0	1	0	0	0	0	0	0
TPRKB	1	0	0	1	0	0	0	0	0	0
GPD1L	1	0	0	1	0	0	0	0	0	0
ALOX15B	1	0	0	1	0	0	0	0	0	0
A1CF	1	0	0	1	0	0	0	0	0	0
THYN1	1	0	0	1	0	0	0	0	0	0
ARF6	1	0	0	1	0	0	0	0	0	0
MOB1A	1	0	0	1	0	0	0	0	0	0
CDC25B	1	0	0	1	0	0	0	0	0	0
LYPLAL1	1	0	0	1	0	0	0	0	0	0
PAIP1	1	0	0	1	0	0	0	0	0	0
PELO	1	0	0	1	0	0	0	0	0	0
CACYBP	1	0	0	1	0	0	0	0	0	0
ARL11	1	0	0	1	0	0	0	0	0	0
IST1	1	0	0	1	0	0	0	0	0	0
GSTO1	1	0	1	0	0	0	0	1	0	0
ULK3	1	0	0	1	0	0	0	0	0	0
MPG	1	0	0	1	0	0	0	0	0	0
IRF9	1	1	0	0	0	0	1	0	0	0
RHOD	1	0	0	1	0	0	0	0	0	0
NR5A2	1	0	0	1	0	0	0	0	0	0
ANKRD27	1	0	0	1	0	0	0	0	0	0
GSTA1	1	0	0	1	0	0	0	0	0	0
NMT1	1	0	0	1	0	0	0	0	0	0
PPIH	1	0	0	1	0	0	0	0	0	0
PMVK	1	1	0	0	0	0	1	0	0	0
BACH1	1	1	0	0	0	0	1	0	0	0
KMT5C	1	0	0	1	0	0	0	0	0	0
NXF1	1	0	0	1	0	0	0	0	0	0
NTMT1	1	0	0	1	0	0	0	0	0	0
MYNN	1	0	0	1	0	0	0	0	0	0
PFKFB3	1	0	0	1	0	0	0	0	0	0
ADI1	1	0	0	1	0	0	0	0	0	0
CHP1	1	0	0	1	0	0	0	0	0	0
PLEKHA1	1	0	0	1	0	0	0	0	0	0
PSMA7	1	0	1	0	0	0	0	1	0	0
SIRT5	1	1	0	0	0	0	1	0	0	0
SETMAR	1	0	0	1	0	0	0	0	0	0
KLHL13	1	0	0	1	0	0	0	0	0	0
HNRNPA1	1	0	0	1	0	0	0	0	0	0
MAPRE1	1	0	1	0	0	0	0	1	0	0
STAU1	1	0	0	1	0	0	0	0	0	0
KCTD5	1	0	0	1	0	0	0	0	0	0
CLIC5	1	0	0	1	0	0	0	0	0	0
TIGAR	1	1	0	0	0	0	1	0	0	0
TSN	1	0	0	1	0	0	0	0	0	0
RPL30	1	0	0	1	0	0	0	0	0	0
PRKAR1B	1	0	0	1	0	0	0	0	0	0
OTUD5	1	0	0	1	0	0	0	0	0	0
BPTF	1	0	0	1	0	0	0	0	0	0
RORB	1	0	0	1	0	0	0	0	0	0
PITPNB	1	0	0	1	0	0	0	0	0	0
GLRX2	1	0	0	1	0	0	0	0	0	0
MCTS1	1	0	0	1	0	0	0	0	0	0
LAMTOR3	1	0	0	1	0	0	0	0	0	0
CLIC4	1	0	0	1	0	0	0	0	0	0
OTUB2	1	0	0	1	0	0	0	0	0	0
GABARAPL2	1	0	0	1	0	0	0	0	0	0
NUDT16L1	1	0	0	1	0	0	0	0	0	0
TAX1BP3	1	0	0	1	0	0	0	0	0	0
SH3GL2	1	0	0	1	0	0	0	0	0	0
UBA2	1	0	0	1	0	0	0	0	0	0
TBCA	1	0	1	0	0	0	0	1	0	0
GPR68	1	0	0	1	0	0	0	0	0	0
LMOD1	1	0	0	1	0	0	0	0	0	0
ITPKC	1	0	0	1	0	0	0	0	0	0
CHMP3	1	0	0	1	0	0	0	0	0	0
COMMD1	1	0	0	1	0	0	0	0	0	0
STAP1	1	0	0	1	0	0	0	0	0	0
SLC41A2	1	0	0	1	0	0	0	0	0	0
GLTP	1	0	0	1	0	0	0	0	0	0
METTL1	1	0	0	1	0	0	0	0	0	0
UCK2	1	0	0	1	0	0	0	0	0	0
TEAD4	1	0	0	1	0	0	0	0	0	0
PDCD5	1	0	0	1	0	0	0	0	0	0
PBRM1	1	0	0	1	0	0	0	0	0	0
CDKN2C	1	0	0	1	0	0	0	0	0	0
RAD23B	1	0	1	0	0	0	0	1	0	0
SAT2	1	0	0	1	0	0	0	0	0	0
THRA	1	0	0	1	0	0	0	0	0	0
WRNIP1	1	0	0	1	0	0	0	0	0	0
FKBP6	1	0	0	1	0	0	0	0	0	0
CKS1B	1	0	0	1	0	0	0	0	0	0
ERVV-1	1	0	0	1	0	0	0	0	0	0
CDC34	1	0	0	1	0	0	0	0	0	0
CYTH2	1	0	0	1	0	0	0	0	0	0
CALCOCO2	1	0	0	1	0	0	0	0	0	0
XRCC1	1	0	0	1	0	0	0	0	0	0
MTMR6	1	0	0	1	0	0	0	0	0	0
PURA	1	0	0	1	0	0	0	0	0	0
RGS7	1	0	0	1	0	0	0	0	0	0
RHOG	1	0	0	1	0	0	0	0	0	0
ZNF560	1	0	0	1	0	0	0	0	0	0
SMTN	1	0	0	1	0	0	0	0	0	0
RRAGC	1	0	0	1	0	0	0	0	0	0
HPGDS	1	1	0	0	0	0	1	0	0	0
ITCH	1	0	0	1	0	0	0	0	0	0
VRK1	1	0	0	1	0	0	0	0	0	0
RAD51D	1	0	0	1	0	0	0	0	0	0
UBE2C	1	0	0	1	0	0	0	0	0	0
NOVA1	1	0	0	1	0	0	0	0	0	0
UBASH3B	1	0	1	0	0	0	0	1	0	0
NT5C	1	0	0	1	0	0	0	0	0	0
PKN1	1	0	0	1	0	0	0	0	0	0
TNFAIP8	1	1	0	0	0	0	1	0	0	0
NIP7	1	0	0	1	0	0	0	0	0	0
KEAP1	1	0	0	1	0	0	0	0	0	0
CCT5	1	1	1	0	0	0	0	0	0	1
ARL3	1	0	0	1	0	0	0	0	0	0
EFS	1	0	0	1	0	0	0	0	0	0
TRIM3	1	0	0	1	0	0	0	0	0	0
EDN2	1	0	0	1	0	0	0	0	0	0
MTHFD1	1	0	1	0	0	0	0	1	0	0
MAGEA3	1	0	0	1	0	0	0	0	0	0
FEN1	1	0	0	1	0	0	0	0	0	0
ARF3	1	0	1	0	0	0	0	1	0	0
PSMB5	1	0	0	1	0	0	0	0	0	0
IMPA2	1	0	0	1	0	0	0	0	0	0
ARAF	1	0	0	1	0	0	0	0	0	0
ERCC1	1	0	0	1	0	0	0	0	0	0
ARL2	1	0	0	1	0	0	0	0	0	0
OPHN1	1	0	0	1	0	0	0	0	0	0
PDRG1	1	0	0	1	0	0	0	0	0	0
GCA	1	0	0	1	0	0	0	0	0	0
TMOD1	1	0	0	1	0	0	0	0	0	0
ATG5	1	0	0	1	0	0	0	0	0	0
FERMT3	1	0	1	0	0	0	0	1	0	0
PABPC4	1	0	0	1	0	0	0	0	0	0
SCMH1	1	0	0	1	0	0	0	0	0	0
EXOSC3	1	0	0	1	0	0	0	0	0	0
PSMB1	1	0	0	1	0	0	0	0	0	0
NRBP1	1	0	0	1	0	0	0	0	0	0
STK24	1	0	0	1	0	0	0	0	0	0
AKR1C1	1	0	0	1	0	0	0	0	0	0
PPM1A	1	0	0	1	0	0	0	0	0	0
SEPTIN11	1	0	1	0	0	0	0	1	0	0
PPP2R1A	1	0	1	0	0	0	0	1	0	0
ASH1L	1	0	0	1	0	0	0	0	0	0
JARID2	1	0	0	1	0	0	0	0	0	0
KLHL7	1	0	0	1	0	0	0	0	0	0
SENP7	1	0	0	1	0	0	0	0	0	0
ATG7	1	0	0	1	0	0	0	0	0	0
LANCL2	1	0	0	1	0	0	0	0	0	0
ARFIP2	1	0	0	1	0	0	0	0	0	0
NAT1	1	0	0	1	0	0	0	0	0	0
PTPN9	1	0	0	1	0	0	0	0	0	0
BCAR3	1	0	0	1	0	0	0	0	0	0
TRDMT1	1	0	0	1	0	0	0	0	0	0
SMYD2	1	0	0	1	0	0	0	0	0	0
CRAT	1	0	0	1	0	0	0	0	0	0
INPP5B	1	0	0	1	0	0	0	0	0	0
ARRB1	1	0	1	0	0	0	0	1	0	0
ADSS2	1	0	0	1	0	0	0	0	0	0
RPE	1	0	0	1	0	0	0	0	0	0
SETD2	1	0	0	1	0	0	0	0	0	0
MDH2	1	0	1	0	0	0	0	1	0	0
GNAI3	1	0	0	1	0	0	0	0	0	0
PDK2	1	0	0	1	0	0	0	0	0	0
AHCYL1	1	0	0	1	0	0	0	0	0	0
CSNK1G2	1	0	0	1	0	0	0	0	0	0
NAPB	1	0	0	1	0	0	0	0	0	0
KLC1	1	0	0	1	0	0	0	0	0	0
TSTA3	1	0	0	1	0	0	0	0	0	0
PANK3	1	0	0	1	0	0	0	0	0	0
OLA1	1	0	1	0	0	0	0	1	0	0
GABARAPL1	1	0	0	1	0	0	0	0	0	0
ECH1	1	0	0	1	0	0	0	0	0	0
TST	1	0	0	1	0	0	0	0	0	0
PTPN13	1	0	0	1	0	0	0	0	0	0
ILF2	1	0	0	1	0	0	0	0	0	0
GDA	1	0	0	1	0	0	0	0	0	0
VPS4B	1	0	1	0	0	0	0	1	0	0
HECW1	1	0	0	1	0	0	0	0	0	0
RAD1	1	0	0	1	0	0	0	0	0	0
SULT1B1	1	0	0	1	0	0	0	0	0	0
DARS1	1	0	0	1	0	0	0	0	0	0
PACSIN1	1	0	0	1	0	0	0	0	0	0
FLII	1	0	0	1	0	0	0	0	0	0
SNRPA	1	0	0	1	0	0	0	0	0	0
USP21	1	0	0	1	0	0	0	0	0	0
KYAT3	1	0	0	1	0	0	0	0	0	0
DPYSL5	1	0	0	1	0	0	0	0	0	0
SCIN	1	0	0	1	0	0	0	0	0	0
HOMER2	1	0	0	1	0	0	0	0	0	0
MPST	1	0	1	0	0	0	0	1	0	0
DECR1	1	1	0	0	0	0	1	0	0	0
RPS6KA6	1	0	0	1	0	0	0	0	0	0
ARPC1B	1	0	1	0	0	0	0	1	0	0
SEPTIN10	1	0	0	1	0	0	0	0	0	0
SHMT2	1	0	0	1	0	0	0	0	0	0
DOT1L	1	0	0	1	0	0	0	0	0	0
SH3BGRL	1	0	1	0	0	0	0	1	0	0
DIMT1	1	0	0	1	0	0	0	0	0	0
KLHL12	1	0	0	1	0	0	0	0	0	0
PRMT3	1	0	0	1	0	0	0	0	0	0
PIP4K2A	1	0	1	0	0	0	0	1	0	0
KPNA4	1	0	0	1	0	0	0	0	0	0
CCT8	1	0	1	0	0	0	0	1	0	0
ACLY	1	0	0	1	0	0	0	0	0	0
EIF1B	1	0	0	1	0	0	0	0	0	0
PELI2	1	0	0	1	0	0	0	0	0	0
NEK7	1	0	0	1	0	0	0	0	0	0
SH2D3C	1	0	0	1	0	0	0	0	0	0
HERC1	1	0	0	1	0	0	0	0	0	0
CDC42BPA	1	0	0	1	0	0	0	0	0	0
DPYSL3	1	0	0	1	0	0	0	0	0	0
L3MBTL2	1	0	0	1	0	0	0	0	0	0
H1-10	1	0	0	1	0	0	0	0	0	0
GJA8	1	0	0	1	0	0	0	0	0	0
HMG20A	1	0	0	1	0	0	0	0	0	0
RGS19	1	0	0	1	0	0	0	0	0	0
AP1G2	1	0	0	1	0	0	0	0	0	0
DCP1B	1	0	0	1	0	0	0	0	0	0
ZNF175	1	0	0	1	0	0	0	0	0	0
TOX3	1	0	0	1	0	0	0	0	0	0
PIN4	1	0	0	1	0	0	0	0	0	0
UBQLN4	1	0	0	1	0	0	0	0	0	0
TAX1BP1	1	0	0	1	0	0	0	0	0	0
CIRBP	1	0	0	1	0	0	0	0	0	0
RFXAP	1	0	0	1	0	0	0	0	0	0
PTGFRN	1	0	0	1	0	0	0	0	0	0
PSMG3	1	0	0	1	0	0	0	0	0	0
NDC80	1	0	0	1	0	0	0	0	0	0
PLEKHA7	1	0	0	1	0	0	0	0	0	0
MPP7	1	0	0	1	0	0	0	0	0	0
KIF22	1	0	0	1	0	0	0	0	0	0
CSDE1	1	0	0	1	0	0	0	0	0	0
PLS1	1	0	1	0	0	0	0	1	0	0
NISCH	1	0	0	1	0	0	0	0	0	0
FEV	1	0	0	1	0	0	0	0	0	0
TMEM8B	1	0	0	1	0	0	0	0	0	0
BAG5	1	0	0	1	0	0	0	0	0	0
CYTH4	1	0	0	1	0	0	0	0	0	0
RBM3	1	0	0	1	0	0	0	0	0	0
BRDT	1	0	0	1	0	0	0	0	0	0
ITGB2	1	1	1	0	0	0	0	0	0	1
ZHX1	1	0	0	1	0	0	0	0	0	0
APBB2	1	0	0	1	0	0	0	0	0	0
CSDC2	1	0	0	1	0	0	0	0	0	0
BACH2	1	0	0	1	0	0	0	0	0	0
GRID2	1	0	0	1	0	0	0	0	0	0
ILF3	1	0	0	1	0	0	0	0	0	0
ZNF774	1	0	0	1	0	0	0	0	0	0
ZNF334	1	0	0	1	0	0	0	0	0	0
ELMO1	1	0	1	0	0	0	0	1	0	0
GPR142	1	0	0	1	0	0	0	0	0	0
PPP1R3B	1	0	0	1	0	0	0	0	0	0
ZNF180	1	0	0	1	0	0	0	0	0	0
NUP98	1	0	0	1	0	0	0	0	0	0
HCN1	1	0	0	1	0	0	0	0	0	0
HMGB3	1	0	0	1	0	0	0	0	0	0
SF1	1	0	0	1	0	0	0	0	0	0
PRDM4	1	0	0	1	0	0	0	0	0	0
TARBP2	1	0	0	1	0	0	0	0	0	0
HNRNPM	1	0	0	1	0	0	0	0	0	0
APBB3	1	0	0	1	0	0	0	0	0	0
ZBTB33	1	0	0	1	0	0	0	0	0	0
GPCPD1	1	0	0	1	0	0	0	0	0	0
ZNF134	1	0	0	1	0	0	0	0	0	0
SGF29	1	0	0	1	0	0	0	0	0	0
CCDC51	1	0	0	1	0	0	0	0	0	0
PIWIL1	1	0	0	1	0	0	0	0	0	0
NLRP4	1	0	0	1	0	0	0	0	0	0
ZNF566	1	0	0	1	0	0	0	0	0	0
NUDT3	1	0	0	1	0	0	0	0	0	0
SLC4A8	1	0	0	1	0	0	0	0	0	0
DNAJC27	1	0	0	1	0	0	0	0	0	0
TPPP2	1	0	0	1	0	0	0	0	0	0
IRF2	1	0	0	1	0	0	0	0	0	0
ZNF329	1	0	0	1	0	0	0	0	0	0
GMEB2	1	0	0	1	0	0	0	0	0	0
ARHGAP30	1	0	0	1	0	0	0	0	0	0
CARHSP1	1	1	0	0	0	0	1	0	0	0
ZNF415	1	0	0	1	0	0	0	0	0	0
ACYP2	1	0	0	1	0	0	0	0	0	0
EHBP1	1	0	0	1	0	0	0	0	0	0
RNPC3	1	0	0	1	0	0	0	0	0	0
IARS1	1	0	0	1	0	0	0	0	0	0
GEM	1	0	0	1	0	0	0	0	0	0
SLC14A2	1	0	0	1	0	0	0	0	0	0
GRAP	1	0	0	1	0	0	0	0	0	0
NLRP10	1	0	0	1	0	0	0	0	0	0
APBB1	1	0	0	1	0	0	0	0	0	0
APPL1	1	0	0	1	0	0	0	0	0	0
SLC5A5	1	0	0	1	0	0	0	0	0	0
RGS3	1	0	0	1	0	0	0	0	0	0
SAP18	1	0	0	1	0	0	0	0	0	0
TESC	1	0	0	1	0	0	0	0	0	0
ASH2L	1	0	0	1	0	0	0	0	0	0
KCNF1	1	0	0	1	0	0	0	0	0	0
PYDC1	1	0	0	1	0	0	0	0	0	0
DUSP15	1	0	0	1	0	0	0	0	0	0
STX10	1	0	0	1	0	0	0	0	0	0
ZNF410	1	0	0	1	0	0	0	0	0	0
BAG4	1	0	0	1	0	0	0	0	0	0
SNX17	1	0	0	1	0	0	0	0	0	0
FBXL5	1	0	0	1	0	0	0	0	0	0
RNGTT	1	0	0	1	0	0	0	0	0	0
ARHGEF2	1	0	0	1	0	0	0	0	0	0
GSKIP	1	0	0	1	0	0	0	0	0	0
POLM	1	0	0	1	0	0	0	0	0	0
TMOD2	1	0	0	1	0	0	0	0	0	0
TEAD3	1	0	0	1	0	0	0	0	0	0
CASS4	1	0	0	1	0	0	0	0	0	0
TMEM237	1	0	0	1	0	0	0	0	0	0
ECI2	1	0	0	1	0	0	0	0	0	0
ARPP21	1	0	0	1	0	0	0	0	0	0
TMOD3	1	0	1	0	0	0	0	1	0	0
NEDD9	1	0	0	1	0	0	0	0	0	0
NIPAL4	1	0	0	1	0	0	0	0	0	0
DYNLT3	1	0	0	1	0	0	0	0	0	0
DDX6	1	0	0	1	0	0	0	0	0	0
TWF1	1	0	0	1	0	0	0	0	0	0
CNGA2	1	0	0	1	0	0	0	0	0	0
SPN	1	0	0	1	0	0	0	0	0	0
UBTD2	1	0	0	1	0	0	0	0	0	0
SPEF1	1	0	0	1	0	0	0	0	0	0
OSBPL11	1	0	0	1	0	0	0	0	0	0
RBL1	1	0	0	1	0	0	0	0	0	0
SV2A	1	0	0	1	0	0	0	0	0	0
RDH16	1	0	0	1	0	0	0	0	0	0
PARP11	1	0	0	1	0	0	0	0	0	0
NR1D2	1	0	0	1	0	0	0	0	0	0
SAP30	1	0	0	1	0	0	0	0	0	0
MICALL2	1	0	0	1	0	0	0	0	0	0
SYTL1	1	0	0	1	0	0	0	0	0	0
IFI16	1	0	0	1	0	0	0	0	0	0
PAXIP1	1	0	0	1	0	0	0	0	0	0
DGKB	1	0	0	1	0	0	0	0	0	0
CUBN	1	0	0	1	0	0	0	0	0	0
MTCP1	1	0	0	1	0	0	0	0	0	0
KRT17	1	0	1	0	0	0	0	1	0	0
AXIN2	1	0	0	1	0	0	0	0	0	0
NR3C2	1	0	0	1	0	0	0	0	0	0
ENOX1	1	0	0	1	0	0	0	0	0	0
HERC5	1	0	0	1	0	0	0	0	0	0
RLBP1	1	0	0	1	0	0	0	0	0	0
POLR1C	1	0	0	1	0	0	0	0	0	0
ALDH3B1	1	0	0	1	0	0	0	0	0	0
RAB18	1	0	0	1	0	0	0	0	0	0
PPARA	1	0	0	1	0	0	0	0	0	0
KIFBP	1	1	0	0	0	0	1	0	0	0
UQCRB	1	0	0	1	0	0	0	0	0	0
GCK	1	0	0	1	0	0	0	0	0	0
GPR107	1	0	0	1	0	0	0	0	0	0
CSRP2	1	0	0	1	0	0	0	0	0	0
STAU2	1	0	0	1	0	0	0	0	0	0
KRT20	1	0	0	1	0	0	0	0	0	0
SORBS3	1	0	0	1	0	0	0	0	0	0
RBM22	1	0	0	1	0	0	0	0	0	0
LIN7C	1	0	0	1	0	0	0	0	0	0
SRSF7	1	0	0	1	0	0	0	0	0	0
EWSR1	1	0	0	1	0	0	0	0	0	0
MAP3K3	1	0	0	1	0	0	0	0	0	0
CUL9	1	0	0	1	0	0	0	0	0	0
NPLOC4	1	0	0	1	0	0	0	0	0	0
LCN10	1	0	0	1	0	0	0	0	0	0
RPS10	1	0	0	1	0	0	0	0	0	0
PRKN	1	0	0	1	0	0	0	0	0	0
TP53I11	1	0	0	1	0	0	0	0	0	0
FRS2	1	0	0	1	0	0	0	0	0	0
CBX7	1	0	0	1	0	0	0	0	0	0
PPP1R8	1	0	0	1	0	0	0	0	0	0
KCNA10	1	0	0	1	0	0	0	0	0	0
ATAD2	1	0	0	1	0	0	0	0	0	0
TSG101	1	0	0	1	0	0	0	0	0	0
SLC6A14	1	0	0	1	0	0	0	0	0	0
PFN2	1	0	0	1	0	0	0	0	0	0
PSD	1	0	0	1	0	0	0	0	0	0
SLC6A16	1	0	0	1	0	0	0	0	0	0
RFK	1	0	0	1	0	0	0	0	0	0
GMFG	1	0	0	1	0	0	0	0	0	0
EDC4	1	0	0	1	0	0	0	0	0	0
PRKG1	1	0	0	1	0	0	0	0	0	0
CCS	1	0	0	1	0	0	0	0	0	0
ANP32A	1	0	0	1	0	0	0	0	0	0
FXR1	1	0	0	1	0	0	0	0	0	0
CETN2	1	1	0	0	0	0	1	0	0	0
VARS1	1	0	0	1	0	0	0	0	0	0
GLP1R	1	0	0	1	0	0	0	0	0	0
BTC	1	1	0	0	0	0	1	0	0	0
HIF1A	1	0	0	1	0	0	0	0	0	0
S100A6	1	0	1	0	0	0	0	1	0	0
SECTM1	1	0	0	1	0	0	0	0	0	0
RSPO3	1	1	0	0	0	0	1	0	0	0
REG1A	1	1	1	0	0	0	0	0	0	1
BCL2L2	1	0	0	1	0	0	0	0	0	0
VEGFD	1	1	0	0	0	0	1	0	0	0
SOST	1	1	0	0	0	0	1	0	0	0
FAM3D	1	0	0	1	0	0	0	0	0	0
CSH1	1	0	0	1	0	0	0	0	0	0
EFNB1	1	0	0	1	0	0	0	0	0	0
SNAP25	1	0	0	1	0	0	0	0	0	0
LYPD3	1	1	0	0	0	0	1	0	0	0
NEGR1	1	0	1	0	0	0	0	1	0	0
BCL6	1	0	0	1	0	0	0	0	0	0
FSTL1	1	0	1	0	0	0	0	1	0	0
SPP1	1	1	0	0	0	0	1	0	0	0
LUM	1	0	1	0	0	0	0	1	0	0
CD177	1	1	0	0	0	0	1	0	0	0
CHKB	1	0	0	1	0	0	0	0	0	0
SMOC1	1	1	0	0	0	0	1	0	0	0
SERPINA10	1	0	1	0	0	0	0	1	0	0
FLRT2	1	1	0	0	0	0	1	0	0	0
FLRT3	1	0	0	1	0	0	0	0	0	0
ISLR2	1	1	0	0	0	0	1	0	0	0
VTN	1	0	1	0	0	0	0	1	0	0
DSC2	1	1	0	0	0	0	1	0	0	0
LDLR	1	1	0	0	0	0	1	0	0	0
HK2	1	0	0	1	0	0	0	0	0	0
HK1	1	0	1	0	0	0	0	1	0	0
SEMA5A	1	0	0	1	0	0	0	0	0	0
LTBP4	1	0	0	1	0	0	0	0	0	0
MDM2	1	0	0	1	0	0	0	0	0	0
MDM4	1	0	0	1	0	0	0	0	0	0
IGHG2	1	0	1	0	0	0	0	1	0	0
IGHG4	1	0	1	0	0	0	0	1	0	0
WNT3A	1	0	0	1	0	0	0	0	0	0
SHANK1	1	0	0	1	0	0	0	0	0	0
SHANK3	1	0	0	1	0	0	0	0	0	0
WNT5A	1	0	0	1	0	0	0	0	0	0
DEFB113	1	0	0	1	0	0	0	0	0	0
SYNGR3	1	0	0	1	0	0	0	0	0	0
CYB561D1	1	0	0	1	0	0	0	0	0	0
C5orf63	1	0	0	1	0	0	0	0	0	0
B4GALT1	1	1	1	0	0	0	0	0	0	1
FH	1	0	0	1	0	0	0	0	0	0
RNF34	1	0	0	1	0	0	0	0	0	0
EHF	1	0	0	1	0	0	0	0	0	0
PCSK1	1	0	0	1	0	0	0	0	0	0
ATP1B1	1	0	0	1	0	0	0	0	0	0
DERL1	1	0	0	1	0	0	0	0	0	0
DEFB4A	1	1	0	0	0	0	1	0	0	0
RELL1	1	0	0	1	0	0	0	0	0	0
ETV5	1	0	0	1	0	0	0	0	0	0
SPINK2	1	0	0	1	0	0	0	0	0	0
CD300C	1	1	0	0	0	0	1	0	0	0
WFIKKN2	1	1	0	0	0	0	1	0	0	0
RNF41	1	0	0	1	0	0	0	0	0	0
WFDC6	1	0	0	1	0	0	0	0	0	0
TMEM132D	1	0	0	1	0	0	0	0	0	0
TMEM167B	1	0	0	1	0	0	0	0	0	0
ENOX2	1	0	0	1	0	0	0	0	0	0
PRXL2A	1	0	0	1	0	0	0	0	0	0
MAN1C1	1	0	0	1	0	0	0	0	0	0
WFDC10A	1	0	0	1	0	0	0	0	0	0
SLC14A1	1	0	0	1	0	0	0	0	0	0
SHISAL2A	1	0	0	1	0	0	0	0	0	0
ZFYVE27	1	0	0	1	0	0	0	0	0	0
PARVA	1	0	0	1	0	0	0	0	0	0
IL20RB	1	0	0	1	0	0	0	0	0	0
MAZ	1	0	0	1	0	0	0	0	0	0
CHRD	1	0	0	1	0	0	0	0	0	0
IQCF3	1	0	0	1	0	0	0	0	0	0
DIXDC1	1	0	0	1	0	0	0	0	0	0
SPRN	1	0	0	1	0	0	0	0	0	0
SF3B4	1	0	0	1	0	0	0	0	0	0
USP8	1	1	0	0	0	0	1	0	0	0
FNDC4	1	0	0	1	0	0	0	0	0	0
SMIM13	1	0	0	1	0	0	0	0	0	0
MRPL33	1	0	0	1	0	0	0	0	0	0
ELF5	1	0	0	1	0	0	0	0	0	0
TOR4A	1	0	0	1	0	0	0	0	0	0
CHAD	1	0	0	1	0	0	0	0	0	0
PXDN	1	0	0	1	0	0	0	0	0	0
NRAC	1	0	0	1	0	0	0	0	0	0
RCAN1	1	0	0	1	0	0	0	0	0	0
NEURL4	1	0	0	1	0	0	0	0	0	0
PTH1R	1	1	0	0	0	0	1	0	0	0
HDHD2	1	0	0	1	0	0	0	0	0	0
ITPKA	1	0	0	1	0	0	0	0	0	0
GSTK1	1	0	1	0	0	0	0	1	0	0
UBE2D4	1	0	0	1	0	0	0	0	0	0
KIN	1	0	0	1	0	0	0	0	0	0
LTB4R	1	0	0	1	0	0	0	0	0	0
FAM171A2	1	0	0	1	0	0	0	0	0	0
TCEA2	1	0	0	1	0	0	0	0	0	0
CNOT1	1	0	0	1	0	0	0	0	0	0
TMEM87B	1	0	0	1	0	0	0	0	0	0
PKD2	1	0	0	1	0	0	0	0	0	0
UNC93B1	1	0	0	1	0	0	0	0	0	0
ARFIP1	1	0	0	1	0	0	0	0	0	0
MPP6	1	0	0	1	0	0	0	0	0	0
PDE6D	1	0	0	1	0	0	0	0	0	0
HSPA9	1	0	0	1	0	0	0	0	0	0
GRID1	1	0	0	1	0	0	0	0	0	0
CERS5	1	0	0	1	0	0	0	0	0	0
HCAR2	1	0	0	1	0	0	0	0	0	0
HMGCS1	1	0	0	1	0	0	0	0	0	0
EIF3J	1	0	0	1	0	0	0	0	0	0
MIOX	1	0	0	1	0	0	0	0	0	0
F8	1	0	1	0	0	0	0	1	0	0
SLC35G2	1	0	0	1	0	0	0	0	0	0
SLC26A11	1	0	0	1	0	0	0	0	0	0
ARL6IP5	1	0	0	1	0	0	0	0	0	0
HNRNPR	1	0	0	1	0	0	0	0	0	0
DUS2	1	0	0	1	0	0	0	0	0	0
TRADD	1	0	0	1	0	0	0	0	0	0
SCAMP5	1	0	0	1	0	0	0	0	0	0
ATP2A3	1	0	1	0	0	0	0	1	0	0
SATB1	1	0	0	1	0	0	0	0	0	0
PIAS3	1	0	0	1	0	0	0	0	0	0
RAB35	1	0	0	1	0	0	0	0	0	0
RPRD1A	1	0	0	1	0	0	0	0	0	0
EMC4	1	0	0	1	0	0	0	0	0	0
PTCHD3	1	0	0	1	0	0	0	0	0	0
ASAP2	1	0	0	1	0	0	0	0	0	0
ARHGEF25	1	0	0	1	0	0	0	0	0	0
VSNL1	1	0	0	1	0	0	0	0	0	0
HS6ST2	1	0	0	1	0	0	0	0	0	0
KCNG4	1	0	0	1	0	0	0	0	0	0
SSB	1	0	0	1	0	0	0	0	0	0
NAP1L2	1	0	0	1	0	0	0	0	0	0
UTS2R	1	0	0	1	0	0	0	0	0	0
CNEP1R1	1	0	0	1	0	0	0	0	0	0
MYOM2	1	0	0	1	0	0	0	0	0	0
CERT1	1	0	0	1	0	0	0	0	0	0
POLI	1	0	0	1	0	0	0	0	0	0
KCNN1	1	0	0	1	0	0	0	0	0	0
GPR26	1	0	0	1	0	0	0	0	0	0
MYCT1	1	0	0	1	0	0	0	0	0	0
PTGR1	1	0	0	1	0	0	0	0	0	0
ARHGAP45	1	0	0	1	0	0	0	0	0	0
EIF1AD	1	0	0	1	0	0	0	0	0	0
HTR7	1	0	0	1	0	0	0	0	0	0
PLPP4	1	0	0	1	0	0	0	0	0	0
ADAM29	1	0	0	1	0	0	0	0	0	0
SWAP70	1	0	0	1	0	0	0	0	0	0
DCUN1D3	1	0	0	1	0	0	0	0	0	0
REPIN1	1	0	0	1	0	0	0	0	0	0
HTR2A	1	0	0	1	0	0	0	0	0	0
NECTIN3	1	0	0	1	0	0	0	0	0	0
HTR6	1	0	0	1	0	0	0	0	0	0
ACBD7	1	0	0	1	0	0	0	0	0	0
RBL2	1	0	0	1	0	0	0	0	0	0
SSU72	1	0	0	1	0	0	0	0	0	0
DPYSL2	1	0	0	1	0	0	0	0	0	0
PSMD4	1	0	0	1	0	0	0	0	0	0
HDLBP	1	0	0	1	0	0	0	0	0	0
PSMD11	1	0	0	1	0	0	0	0	0	0
ARPC3	1	0	1	0	0	0	0	1	0	0
RND1	1	0	0	1	0	0	0	0	0	0
DVL2	1	0	0	1	0	0	0	0	0	0
GSTP1	1	1	1	0	0	0	0	0	0	1
U2AF2	1	0	0	1	0	0	0	0	0	0
ABLIM3	1	0	0	1	0	0	0	0	0	0
UAP1	1	0	0	1	0	0	0	0	0	0
APAF1	1	0	0	1	0	0	0	0	0	0
RACGAP1	1	0	0	1	0	0	0	0	0	0
ANXA9	1	0	0	1	0	0	0	0	0	0
REXO2	1	0	0	1	0	0	0	0	0	0
PRIM1	1	0	0	1	0	0	0	0	0	0
GGA1	1	1	0	0	0	0	1	0	0	0
THTPA	1	0	0	1	0	0	0	0	0	0
RAB27B	1	0	1	0	0	0	0	1	0	0
RAB31	1	0	0	1	0	0	0	0	0	0
RABEPK	1	0	0	1	0	0	0	0	0	0
SNU13	1	0	0	1	0	0	0	0	0	0
RFESD	1	0	0	1	0	0	0	0	0	0
NEURL1	1	0	0	1	0	0	0	0	0	0
ANXA10	1	1	0	0	0	0	1	0	0	0
GTF2I	1	0	0	1	0	0	0	0	0	0
MAGEA10	1	0	0	1	0	0	0	0	0	0
CYTIP	1	0	0	1	0	0	0	0	0	0
AK5	1	0	0	1	0	0	0	0	0	0
CREBBP	1	0	0	1	0	0	0	0	0	0
NCK2	1	0	0	1	0	0	0	0	0	0
MAD1L1	1	1	0	0	0	0	1	0	0	0
GET3	1	0	0	1	0	0	0	0	0	0
AP2A2	1	0	1	0	0	0	0	1	0	0
PPP2R5A	1	0	0	1	0	0	0	0	0	0
KMT2D	1	0	0	1	0	0	0	0	0	0
NADK	1	1	0	0	0	0	1	0	0	0
GRB14	1	0	0	1	0	0	0	0	0	0
ATG4B	1	0	0	1	0	0	0	0	0	0
RBBP5	1	0	0	1	0	0	0	0	0	0
ZYX	1	0	1	0	0	0	0	1	0	0
PIR	1	0	0	1	0	0	0	0	0	0
NAP1L1	1	0	1	0	0	0	0	1	0	0
USO1	1	1	0	0	0	0	1	0	0	0
IFIT3	1	0	0	1	0	0	0	0	0	0
HGS	1	0	0	1	0	0	0	0	0	0
DHX38	1	0	0	1	0	0	0	0	0	0
KCNIP1	1	0	0	1	0	0	0	0	0	0
ZFP91	1	0	0	1	0	0	0	0	0	0
TOM1L1	1	0	0	1	0	0	0	0	0	0
MACROD1	1	0	0	1	0	0	0	0	0	0
ROCK2	1	0	1	0	0	0	0	1	0	0
NCL	1	0	0	1	0	0	0	0	0	0
PNKP	1	0	0	1	0	0	0	0	0	0
PDGFC	1	1	0	0	0	0	1	0	0	0
ATP13A1	1	0	0	1	0	0	0	0	0	0
ANGPT2	1	1	0	0	0	0	1	0	0	0
CST5	1	1	0	0	0	0	1	0	0	0
IL4	1	0	0	1	0	0	0	0	0	0
PPP2R3A	1	0	0	1	0	0	0	0	0	0
CA10	1	0	0	1	0	0	0	0	0	0
TYRO3	1	1	0	0	0	0	1	0	0	0
FGFR3	1	0	0	1	0	0	0	0	0	0
PLA2G2E	1	0	0	1	0	0	0	0	0	0
ELANE	1	0	0	1	0	0	0	0	0	0
HSPA6	1	0	0	1	0	0	0	0	0	0
CCT7	1	0	0	1	0	0	0	0	0	0
INHBB	1	0	0	1	0	0	0	0	0	0
CFD	1	0	1	0	0	0	0	1	0	0
NAB2	1	0	0	1	0	0	0	0	0	0
CSNK2A2	1	0	0	1	0	0	0	0	0	0
CSF1R	1	0	0	1	0	0	0	0	0	0
CLCNKB	1	0	0	1	0	0	0	0	0	0
IL5RA	1	1	0	0	0	0	1	0	0	0
CCL1	1	0	0	1	0	0	0	0	0	0
CAPSL	1	0	0	1	0	0	0	0	0	0
ODC1	1	0	0	1	0	0	0	0	0	0
BGN	1	1	0	0	0	0	1	0	0	0
SLC5A8	1	0	0	1	0	0	0	0	0	0
CCN4	1	0	0	1	0	0	0	0	0	0
CDNF	1	1	0	0	0	0	1	0	0	0
CRLF2	1	0	0	1	0	0	0	0	0	0
KIAA0319L	1	0	0	1	0	0	0	0	0	0
KLK3	1	0	0	1	0	0	0	0	0	0
ANXA2	1	0	0	1	0	0	0	0	0	0
CXCL13	1	1	0	0	0	0	1	0	0	0
HMGCS2	1	0	0	1	0	0	0	0	0	0
IL12RB1	1	1	0	0	0	0	1	0	0	0
SPARCL1	1	1	1	0	0	0	0	0	0	1
KLK8	1	1	0	0	0	0	1	0	0	0
SERPING1	1	0	1	0	0	0	0	1	0	0
CLTC	1	0	1	0	0	0	0	1	0	0
GZMA	1	1	0	0	0	0	1	0	0	0
SEC22A	1	0	0	1	0	0	0	0	0	0
FCN2	1	1	1	0	0	0	0	0	0	1
PAK4	1	1	0	0	0	0	1	0	0	0
PRTN3	1	1	0	0	0	0	1	0	0	0
C9	1	0	1	0	0	0	0	1	0	0
IL10	1	1	0	0	0	0	1	0	0	0
FGF19	1	1	0	0	0	0	1	0	0	0
FGF16	1	0	0	1	0	0	0	0	0	0
CD80	1	0	0	1	0	0	0	0	0	0
SPOP	1	0	0	1	0	0	0	0	0	0
ERP29	1	0	1	0	0	0	0	1	0	0
SFXN5	1	0	0	1	0	0	0	0	0	0
CTSC	1	1	0	0	0	0	1	0	0	0
C7	1	0	1	0	0	0	0	1	0	0
CTF1	1	1	0	0	0	0	1	0	0	0
IFNL1	1	1	0	0	0	0	1	0	0	0
RAP1GAP	1	0	0	1	0	0	0	0	0	0
INHBA	1	0	0	1	0	0	0	0	0	0
FLRT1	1	0	0	1	0	0	0	0	0	0
FRZB	1	1	0	0	0	0	1	0	0	0
IGFBP1	1	1	0	0	0	0	1	0	0	0
IL22	1	0	0	1	0	0	0	0	0	0
CUL4B	1	0	0	1	0	0	0	0	0	0
IL3RA	1	1	0	0	0	0	1	0	0	0
CA6	1	1	0	0	0	0	1	0	0	0
CCL8	1	1	0	0	0	0	1	0	0	0
MYZAP	1	0	0	1	0	0	0	0	0	0
RMI1	1	0	0	1	0	0	0	0	0	0
CROT	1	0	0	1	0	0	0	0	0	0
APOBEC3G	1	0	0	1	0	0	0	0	0	0
PSMD9	1	1	0	0	0	0	1	0	0	0
ARHGEF7	1	0	0	1	0	0	0	0	0	0
NAB1	1	0	0	1	0	0	0	0	0	0
MCF2L	1	0	0	1	0	0	0	0	0	0
PGK2	1	0	0	1	0	0	0	0	0	0
CAND1	1	0	1	0	0	0	0	1	0	0
UGP2	1	0	1	0	0	0	0	1	0	0
FARS2	1	0	0	1	0	0	0	0	0	0
SPSB1	1	0	0	1	0	0	0	0	0	0
DPY30	1	0	0	1	0	0	0	0	0	0
SULT1A3	1	0	0	1	0	0	0	0	0	0
DDX23	1	0	0	1	0	0	0	0	0	0
NUDT12	1	0	0	1	0	0	0	0	0	0
GABBR2	1	0	0	1	0	0	0	0	0	0
GNPNAT1	1	0	0	1	0	0	0	0	0	0
DAPK1	1	0	0	1	0	0	0	0	0	0
RBM46	1	0	0	1	0	0	0	0	0	0
LAP3	1	1	1	0	0	0	0	0	0	1
AGAP3	1	0	0	1	0	0	0	0	0	0
KIF3A	1	0	0	1	0	0	0	0	0	0
TOLLIP	1	0	0	1	0	0	0	0	0	0
MYOM3	1	0	0	1	0	0	0	0	0	0
TXNRD1	1	0	0	1	0	0	0	0	0	0
KPNA6	1	0	0	1	0	0	0	0	0	0
HSD17B14	1	0	0	1	0	0	0	0	0	0
TTL	1	0	0	1	0	0	0	0	0	0
PPFIA1	1	0	0	1	0	0	0	0	0	0
ARHGEF1	1	0	0	1	0	0	0	0	0	0
BARD1	1	0	0	1	0	0	0	0	0	0
TBX3	1	0	0	1	0	0	0	0	0	0
SLC26A7	1	0	0	1	0	0	0	0	0	0
RGS18	1	0	0	1	0	0	0	0	0	0
CRYZ	1	0	0	1	0	0	0	0	0	0
DDX25	1	0	0	1	0	0	0	0	0	0
SMURF2	1	0	0	1	0	0	0	0	0	0
LANCL1	1	0	0	1	0	0	0	0	0	0
NMRAL1	1	0	0	1	0	0	0	0	0	0
PC	1	0	0	1	0	0	0	0	0	0
EIF4G3	1	0	0	1	0	0	0	0	0	0
NSF	1	0	0	1	0	0	0	0	0	0
EPB41L1	1	0	0	1	0	0	0	0	0	0
FBL	1	0	0	1	0	0	0	0	0	0
PPCDC	1	0	0	1	0	0	0	0	0	0
ADSS1	1	0	0	1	0	0	0	0	0	0
DOCK9	1	0	0	1	0	0	0	0	0	0
CHD7	1	0	0	1	0	0	0	0	0	0
GNMT	1	0	0	1	0	0	0	0	0	0
PAPSS1	1	0	0	1	0	0	0	0	0	0
DCP1A	1	0	0	1	0	0	0	0	0	0
TNFAIP3	1	0	0	1	0	0	0	0	0	0
S100A11	1	1	0	0	0	0	1	0	0	0
DHX58	1	0	0	1	0	0	0	0	0	0
TANK	1	1	0	0	0	0	1	0	0	0
EVPL	1	0	0	1	0	0	0	0	0	0
MED4	1	0	0	1	0	0	0	0	0	0
IL17B	1	0	0	1	0	0	0	0	0	0
IBSP	1	0	0	1	0	0	0	0	0	0
EDA	1	0	0	1	0	0	0	0	0	0
TNFRSF9	1	1	0	0	0	0	1	0	0	0
IL17F	1	1	0	0	0	0	1	0	0	0
PIK3C2A	1	0	0	1	0	0	0	0	0	0
COPS2	1	0	0	1	0	0	0	0	0	0
TNFSF4	1	0	0	1	0	0	0	0	0	0
FGF7	1	0	0	1	0	0	0	0	0	0
VEGFA	1	1	0	0	0	0	1	0	0	0
TACSTD2	1	1	0	0	0	0	1	0	0	0
TIAM1	1	0	1	0	0	0	0	1	0	0
MPDZ	1	0	0	1	0	0	0	0	0	0
RANBP3	1	0	0	1	0	0	0	0	0	0
CST7	1	0	1	0	0	0	0	1	0	0
KLK5	1	0	0	1	0	0	0	0	0	0
GZMB	1	1	0	0	0	0	1	0	0	0
SFRP1	1	1	0	0	0	0	1	0	0	0
EEA1	1	0	0	1	0	0	0	0	0	0
NCOA2	1	0	0	1	0	0	0	0	0	0
BDNF	1	0	0	1	0	0	0	0	0	0
IL1RAP	1	0	1	0	0	0	0	1	0	0
IL7	1	1	0	0	0	0	1	0	0	0
EFNA4	1	1	0	0	0	0	1	0	0	0
FOXC2	1	0	0	1	0	0	0	0	0	0
UNC13A	1	0	0	1	0	0	0	0	0	0
IL15RA	1	1	0	0	0	0	1	0	0	0
CGA	1	1	0	0	0	0	1	0	0	0
TNFSF15	1	0	0	1	0	0	0	0	0	0
NCF4	1	0	0	1	0	0	0	0	0	0
TNFSF11	1	1	0	0	0	0	1	0	0	0
OSM	1	1	0	0	0	0	1	0	0	0
PGLYRP1	1	1	0	0	0	0	1	0	0	0
CD5	1	1	0	0	0	0	1	0	0	0
MAGI2	1	0	0	1	0	0	0	0	0	0
PKP2	1	0	0	1	0	0	0	0	0	0
CCL25	1	1	0	0	0	0	1	0	0	0
CA4	1	1	0	0	0	0	1	0	0	0
ITSN1	1	0	0	1	0	0	0	0	0	0
TPT1	1	0	1	0	0	0	0	1	0	0
HPX	1	0	1	0	0	0	0	1	0	0
SHC2	1	0	0	1	0	0	0	0	0	0
CST4	1	0	0	1	0	0	0	0	0	0
FCN3	1	0	1	0	0	0	0	1	0	0
XCL1	1	1	0	0	0	0	1	0	0	0
IL18R1	1	1	0	0	0	0	1	0	0	0
ULBP1	1	0	0	1	0	0	0	0	0	0
TLN2	1	0	0	1	0	0	0	0	0	0
SEPHS1	1	0	0	1	0	0	0	0	0	0
IL13	1	0	0	1	0	0	0	0	0	0
SMPDL3A	1	0	1	0	0	0	0	1	0	0
IGFBP6	1	1	1	0	0	0	0	0	0	1
DEF6	1	0	0	1	0	0	0	0	0	0
CBR3	1	0	0	1	0	0	0	0	0	0
FLT3LG	1	1	0	0	0	0	1	0	0	0
HBEGF	1	1	0	0	0	0	1	0	0	0
KLRK1	1	0	0	1	0	0	0	0	0	0
CHST15	1	0	0	1	0	0	0	0	0	0
CARS1	1	0	0	1	0	0	0	0	0	0
PSMA4	1	0	1	0	0	0	0	1	0	0
C1QC	1	0	1	0	0	0	0	1	0	0
CNTFR	1	0	1	0	0	0	0	1	0	0
GNLY	1	1	0	0	0	0	1	0	0	0
TPSG1	1	0	0	1	0	0	0	0	0	0
TRIL	1	0	0	1	0	0	0	0	0	0
SERPINA4	1	0	1	0	0	0	0	1	0	0
RAP1GDS1	1	0	1	0	0	0	0	1	0	0
MTHFS	1	0	0	1	0	0	0	0	0	0
TGFB1	1	1	1	0	0	0	0	0	0	1
CCL15	1	1	0	0	0	0	1	0	0	0
SPARC	1	1	1	0	0	0	0	0	0	1
THBS2	1	1	0	0	0	0	1	0	0	0
RELT	1	1	0	0	0	0	1	0	0	0
PIANP	1	0	0	1	0	0	0	0	0	0
ADM	1	1	0	0	0	0	1	0	0	0
S100A4	1	1	1	0	0	0	0	0	0	1
TNFRSF10D	1	0	0	1	0	0	0	0	0	0
IFNB1	1	0	0	1	0	0	0	0	0	0
IFNA10	1	0	0	1	0	0	0	0	0	0
IFNA7	1	0	0	1	0	0	0	0	0	0
EFNB2	1	0	0	1	0	0	0	0	0	0
HHLA2	1	0	0	1	0	0	0	0	0	0
IL1R2	1	1	0	0	0	0	1	0	0	0
AMIGO2	1	1	0	0	0	0	1	0	0	0
RXFP1	1	0	0	1	0	0	0	0	0	0
NRG4	1	0	0	1	0	0	0	0	0	0
H2BC21	1	0	0	1	0	0	0	0	0	0
H2AW	1	0	0	1	0	0	0	0	0	0
H3C1	1	0	0	1	0	0	0	0	0	0
ISG15	1	0	0	1	0	0	0	0	0	0
IL36B	1	0	0	1	0	0	0	0	0	0
IL36A	1	0	0	1	0	0	0	0	0	0
EFNA3	1	0	0	1	0	0	0	0	0	0
YWHAE	1	0	1	0	0	0	0	1	0	0
ANXA5	1	0	1	0	0	0	0	1	0	0
SCP2D1	1	0	0	1	0	0	0	0	0	0
CDKN3	1	0	0	1	0	0	0	0	0	0
RFFL	1	0	0	1	0	0	0	0	0	0
PDCL2	1	0	0	1	0	0	0	0	0	0
PRDM1	1	0	0	1	0	0	0	0	0	0
ANXA7	1	0	1	0	0	0	0	1	0	0
FOXJ2	1	0	0	1	0	0	0	0	0	0
HEXIM2	1	0	0	1	0	0	0	0	0	0
RBP7	1	0	0	1	0	0	0	0	0	0
DDX46	1	0	0	1	0	0	0	0	0	0
BHMT2	1	0	0	1	0	0	0	0	0	0
MYL6B	1	0	0	1	0	0	0	0	0	0
MOCS3	1	0	0	1	0	0	0	0	0	0
SNX7	1	0	0	1	0	0	0	0	0	0
DOK2	1	0	0	1	0	0	0	0	0	0
MID2	1	0	0	1	0	0	0	0	0	0
BLMH	1	1	1	0	0	0	0	0	0	1
PTPN4	1	0	0	1	0	0	0	0	0	0
NET1	1	0	0	1	0	0	0	0	0	0
SRXN1	1	0	0	1	0	0	0	0	0	0
RAB6B	1	0	0	1	0	0	0	0	0	0
PREP	1	0	0	1	0	0	0	0	0	0
RAB14	1	0	1	0	0	0	0	1	0	0
EIF2AK4	1	0	0	1	0	0	0	0	0	0
NFATC1	1	1	0	0	0	0	1	0	0	0
RAB5C	1	0	1	0	0	0	0	1	0	0
AGAP2	1	0	0	1	0	0	0	0	0	0
MBD1	1	0	0	1	0	0	0	0	0	0
HNRNPH1	1	0	0	1	0	0	0	0	0	0
PPIL2	1	0	0	1	0	0	0	0	0	0
VPS29	1	0	0	1	0	0	0	0	0	0
SMC3	1	0	0	1	0	0	0	0	0	0
UBE2E1	1	0	0	1	0	0	0	0	0	0
DIDO1	1	0	0	1	0	0	0	0	0	0
DYNLT1	1	0	0	1	0	0	0	0	0	0
RALA	1	0	0	1	0	0	0	0	0	0
RCVRN	1	0	0	1	0	0	0	0	0	0
TRAPPC3	1	0	0	1	0	0	0	0	0	0
DIPK1C	1	0	0	1	0	0	0	0	0	0
GDF11	1	0	0	1	0	0	0	0	0	0
FAM210A	1	0	0	1	0	0	0	0	0	0
SEMA6C	1	0	0	1	0	0	0	0	0	0
STAB1	1	0	1	0	0	0	0	1	0	0
KIAA0040	1	0	0	1	0	0	0	0	0	0
NCMAP	1	0	0	1	0	0	0	0	0	0
KRTAP2-4	1	0	0	1	0	0	0	0	0	0
ZNF382	1	0	0	1	0	0	0	0	0	0
VOPP1	1	0	0	1	0	0	0	0	0	0
ZNF526	1	0	0	1	0	0	0	0	0	0
SUMO3	1	0	0	1	0	0	0	0	0	0
CTCF	1	0	0	1	0	0	0	0	0	0
FBXO3	1	0	0	1	0	0	0	0	0	0
DUSP16	1	0	0	1	0	0	0	0	0	0
TMEM185A	1	0	0	1	0	0	0	0	0	0
LHCGR	1	0	0	1	0	0	0	0	0	0
RIDA	1	0	0	1	0	0	0	0	0	0
GSTA4	1	0	0	1	0	0	0	0	0	0
DNAJC17	1	0	0	1	0	0	0	0	0	0
MZF1	1	0	0	1	0	0	0	0	0	0
RNF8	1	0	0	1	0	0	0	0	0	0
SKIL	1	0	0	1	0	0	0	0	0	0
PACSIN3	1	0	0	1	0	0	0	0	0	0
EIF4B	1	1	0	0	0	0	1	0	0	0
CAPN2	1	0	0	1	0	0	0	0	0	0
AKT2	1	0	0	1	0	0	0	0	0	0
PLIN3	1	0	1	0	0	0	0	1	0	0
PTPN7	1	0	0	1	0	0	0	0	0	0
SEC13	1	0	0	1	0	0	0	0	0	0
ZNF276	1	0	0	1	0	0	0	0	0	0
TPSB2	1	0	0	1	0	0	0	0	0	0
PROK1	1	1	0	0	0	0	1	0	0	0
C8G	1	0	1	0	0	0	0	1	0	0
CST6	1	1	1	0	0	0	0	0	0	1
AZU1	1	1	0	0	0	0	1	0	0	0
CRLF1	1	0	0	1	0	0	0	0	0	0
ARHGAP5	1	0	0	1	0	0	0	0	0	0
LTF	1	0	1	0	0	0	0	1	0	0
ICAM2	1	1	1	0	0	0	0	0	0	1
FGF8	1	0	0	1	0	0	0	0	0	0
CDH1	1	1	1	0	0	0	0	0	0	1
IGF2	1	0	1	0	0	0	0	1	0	0
S100A3	1	0	0	1	0	0	0	0	0	0
NETO1	1	0	0	1	0	0	0	0	0	0
MESD	1	1	0	0	0	0	1	0	0	0
CCDC134	1	0	0	1	0	0	0	0	0	0
S100A5	1	0	0	1	0	0	0	0	0	0
REG3A	1	1	0	0	0	0	1	0	0	0
JCHAIN	1	1	1	0	0	0	0	0	0	1
MAD2L1	1	0	0	1	0	0	0	0	0	0
CUTC	1	0	0	1	0	0	0	0	0	0
TXNL4B	1	0	0	1	0	0	0	0	0	0
S100A10	1	0	0	1	0	0	0	0	0	0
CCNA1	1	0	0	1	0	0	0	0	0	0
CPLX2	1	0	0	1	0	0	0	0	0	0
CRADD	1	1	0	0	0	0	1	0	0	0
AGO3	1	0	0	1	0	0	0	0	0	0
FTL	1	0	0	1	0	0	0	0	0	0
GAP43	1	0	0	1	0	0	0	0	0	0
GBP1	1	0	0	1	0	0	0	0	0	0
LAMTOR2	1	0	0	1	0	0	0	0	0	0
RBBP4	1	0	0	1	0	0	0	0	0	0
SDF2	1	0	0	1	0	0	0	0	0	0
SELENOM	1	0	0	1	0	0	0	0	0	0
CFL2	1	0	0	1	0	0	0	0	0	0
KNG1	1	0	1	0	0	0	0	1	0	0
IFNG	1	1	0	0	0	0	1	0	0	0
SCG5	1	0	0	1	0	0	0	0	0	0
APOC1	1	0	1	0	0	0	0	1	0	0
ADGRB3	1	0	0	1	0	0	0	0	0	0
BMPER	1	0	0	1	0	0	0	0	0	0
BOLA1	1	0	0	1	0	0	0	0	0	0
GKN1	1	1	0	0	0	0	1	0	0	0
CPB1	1	1	0	0	0	0	1	0	0	0
CTSE	1	0	0	1	0	0	0	0	0	0
DDR2	1	0	0	1	0	0	0	0	0	0
EDN3	1	0	0	1	0	0	0	0	0	0
KL	1	0	0	1	0	0	0	0	0	0
FABP2	1	1	0	0	0	0	1	0	0	0
FABP4	1	1	1	0	0	0	0	0	0	1
NRP2	1	1	1	0	0	0	0	0	0	1
FCGR3A	1	0	1	0	0	0	0	1	0	0
GAL	1	1	0	0	0	0	1	0	0	0
GAS6	1	1	0	0	0	0	1	0	0	0
UNC5B	1	0	0	1	0	0	0	0	0	0
GSTM1	1	0	0	1	0	0	0	0	0	0
GFER	1	1	0	0	0	0	1	0	0	0
ID1	1	0	0	1	0	0	0	0	0	0
ID2	1	0	0	1	0	0	0	0	0	0
IFNA21	1	0	0	1	0	0	0	0	0	0
IFNA4	1	0	0	1	0	0	0	0	0	0
BIRC7	1	0	0	1	0	0	0	0	0	0
LCAT	1	0	1	0	0	0	0	1	0	0
LDHA	1	0	1	0	0	0	0	1	0	0
LYG2	1	0	0	1	0	0	0	0	0	0
SERPINB5	1	0	0	1	0	0	0	0	0	0
MAPK10	1	0	0	1	0	0	0	0	0	0
MMP20	1	0	0	1	0	0	0	0	0	0
PMP2	1	0	0	1	0	0	0	0	0	0
NEU1	1	0	0	1	0	0	0	0	0	0
LOXL3	1	0	0	1	0	0	0	0	0	0
OPTC	1	1	0	0	0	0	1	0	0	0
OTC	1	0	0	1	0	0	0	0	0	0
OTOR	1	0	0	1	0	0	0	0	0	0
SRC	1	1	1	0	0	0	0	0	0	1
PNOC	1	0	0	1	0	0	0	0	0	0
RAMP1	1	0	0	1	0	0	0	0	0	0
RAMP3	1	0	0	1	0	0	0	0	0	0
RND3	1	0	0	1	0	0	0	0	0	0
PCSK2	1	0	0	1	0	0	0	0	0	0
GM2A	1	0	1	0	0	0	0	1	0	0
SERPINB4	1	0	0	1	0	0	0	0	0	0
NRG1	1	0	0	1	0	0	0	0	0	0
SORD	1	0	0	1	0	0	0	0	0	0
SQSTM1	1	0	0	1	0	0	0	0	0	0
TIMD4	1	1	0	0	0	0	1	0	0	0
NT5E	1	1	0	0	0	0	1	0	0	0
AMBP	1	1	1	0	0	0	0	0	0	1
ADAM15	1	1	0	0	0	0	1	0	0	0
ANPEP	1	1	1	0	0	0	0	0	0	1
DPP4	1	1	1	0	0	0	0	0	0	1
CD8A	1	1	0	0	0	0	1	0	0	0
CNPY4	1	0	0	1	0	0	0	0	0	0
COL9A1	1	1	0	0	0	0	1	0	0	0
CTHRC1	1	0	0	1	0	0	0	0	0	0
CFHR1	1	0	1	0	0	0	0	1	0	0
HEXB	1	0	0	1	0	0	0	0	0	0
PNLIPRP2	1	0	0	1	0	0	0	0	0	0
LRP11	1	1	0	0	0	0	1	0	0	0
PLTP	1	1	1	0	0	0	0	0	0	1
REG3G	1	0	0	1	0	0	0	0	0	0
VNN2	1	0	0	1	0	0	0	0	0	0
CAMP	1	0	1	0	0	0	0	1	0	0
A2ML1	1	0	0	1	0	0	0	0	0	0
AGRN	1	0	0	1	0	0	0	0	0	0
AOC1	1	1	0	0	0	0	1	0	0	0
CES1	1	1	1	0	0	0	0	0	0	1
CD248	1	0	0	1	0	0	0	0	0	0
CRIM1	1	1	0	0	0	0	1	0	0	0
FGFBP1	1	1	0	0	0	0	1	0	0	0
FOLR3	1	1	0	0	0	0	1	0	0	0
HS3ST1	1	0	0	1	0	0	0	0	0	0
ATRN	1	0	1	0	0	0	0	1	0	0
LEFTY2	1	0	0	1	0	0	0	0	0	0
LRP12	1	0	0	1	0	0	0	0	0	0
NAGLU	1	0	1	0	0	0	0	1	0	0
NPTXR	1	1	0	0	0	0	1	0	0	0
PRSS8	1	1	0	0	0	0	1	0	0	0
BCHE	1	0	1	0	0	0	0	1	0	0
SAA1	1	0	1	0	0	0	0	1	0	0
SAA4	1	1	0	0	0	0	1	0	0	0
CLSTN1	1	1	1	0	0	0	0	0	0	1
GLIPR2	1	0	1	0	0	0	0	1	0	0
ALAD	1	0	1	0	0	0	0	1	0	0
PGAM2	1	0	0	1	0	0	0	0	0	0
ADH1C	1	0	0	1	0	0	0	0	0	0
GSS	1	0	1	0	0	0	0	1	0	0
CSRP1	1	0	1	0	0	0	0	1	0	0
EPHB4	1	1	0	0	0	0	1	0	0	0
PRSS27	1	1	0	0	0	0	1	0	0	0
VIM	1	1	1	0	0	0	0	0	0	1
CKMT1A	1	0	0	1	0	0	0	0	0	0
KLK14	1	1	0	0	0	0	1	0	0	0
PPP3R1	1	1	1	0	0	0	0	0	0	1
PHGDH	1	0	0	1	0	0	0	0	0	0
ENPEP	1	0	0	1	0	0	0	0	0	0
ANTXR2	1	0	1	0	0	0	0	1	0	0
TCN2	1	1	0	0	0	0	1	0	0	0
GUSB	1	1	0	0	0	0	1	0	0	0
MUC16	1	1	0	0	0	0	1	0	0	0
CNN1	1	0	0	1	0	0	0	0	0	0
CD247	1	0	0	1	0	0	0	0	0	0
COL2A1	1	0	0	1	0	0	0	0	0	0
CR2	1	1	0	0	0	0	1	0	0	0
NCAN	1	1	0	0	0	0	1	0	0	0
CCNA2	1	0	0	1	0	0	0	0	0	0
RNASE3	1	1	0	0	0	0	1	0	0	0
ENPP6	1	0	0	1	0	0	0	0	0	0
EPHA7	1	0	0	1	0	0	0	0	0	0
FANK1	1	0	0	1	0	0	0	0	0	0
FCN1	1	0	1	0	0	0	0	1	0	0
FCRLB	1	1	0	0	0	0	1	0	0	0
CFHR2	1	0	1	0	0	0	0	1	0	0
FOLR2	1	1	0	0	0	0	1	0	0	0
GLA	1	0	0	1	0	0	0	0	0	0
GC	1	0	1	0	0	0	0	1	0	0
GPX1	1	0	1	0	0	0	0	1	0	0
HTRA1	1	0	0	1	0	0	0	0	0	0
HEXIM1	1	1	0	0	0	0	1	0	0	0
IL6R	1	1	0	0	0	0	1	0	0	0
ITGA2	1	0	1	0	0	0	0	1	0	0
MAPK9	1	0	0	1	0	0	0	0	0	0
KRT19	1	1	0	0	0	0	1	0	0	0
LIN7B	1	0	0	1	0	0	0	0	0	0
PNLIP	1	0	0	1	0	0	0	0	0	0
LILRA2	1	0	0	1	0	0	0	0	0	0
XCL2	1	0	0	1	0	0	0	0	0	0
MOG	1	1	0	0	0	0	1	0	0	0
NLGN1	1	0	0	1	0	0	0	0	0	0
OPCML	1	0	0	1	0	0	0	0	0	0
PDCD1	1	1	0	0	0	0	1	0	0	0
HSPG2	1	1	1	0	0	0	0	0	0	1
AKT1	1	0	0	1	0	0	0	0	0	0
PSG1	1	1	0	0	0	0	1	0	0	0
RBP4	1	0	1	0	0	0	0	1	0	0
SLIT1	1	0	0	1	0	0	0	0	0	0
SMOC2	1	1	0	0	0	0	1	0	0	0
SORCS1	1	0	0	1	0	0	0	0	0	0
SORCS3	1	0	0	1	0	0	0	0	0	0
TAGLN	1	0	0	1	0	0	0	0	0	0
TMEFF1	1	0	0	1	0	0	0	0	0	0
BTD	1	0	1	0	0	0	0	1	0	0
COL10A1	1	0	0	1	0	0	0	0	0	0
BMP2	1	0	0	1	0	0	0	0	0	0
BMP4	1	1	0	0	0	0	1	0	0	0
BMP8B	1	0	0	1	0	0	0	0	0	0
BRAF	1	0	0	1	0	0	0	0	0	0
C1QL2	1	0	0	1	0	0	0	0	0	0
CD79A	1	0	0	1	0	0	0	0	0	0
CEBPB	1	0	0	1	0	0	0	0	0	0
DKK2	1	0	0	1	0	0	0	0	0	0
INHBC	1	1	1	0	0	0	0	0	0	1
LMAN1	1	0	0	1	0	0	0	0	0	0
NODAL	1	0	0	1	0	0	0	0	0	0
PGR	1	0	0	1	0	0	0	0	0	0
TXLNA	1	1	0	0	0	0	1	0	0	0
GPT	1	0	0	1	0	0	0	0	0	0
CDH8	1	0	0	1	0	0	0	0	0	0
FLT4	1	1	0	0	0	0	1	0	0	0
SHC1	1	0	0	1	0	0	0	0	0	0
OLR1	1	1	0	0	0	0	1	0	0	0
CFHR5	1	1	1	0	0	0	0	0	0	1
IGF2R	1	1	1	0	0	0	0	0	0	1
NID2	1	1	0	0	0	0	1	0	0	0
WIF1	1	1	0	0	0	0	1	0	0	0
GRAP2	1	1	1	0	0	0	0	0	0	1
TEC	1	0	0	1	0	0	0	0	0	0
AKR1B10	1	0	0	1	0	0	0	0	0	0
EPHA4	1	0	0	1	0	0	0	0	0	0
GIP	1	0	0	1	0	0	0	0	0	0
GHRH	1	0	0	1	0	0	0	0	0	0
LGR5	1	0	0	1	0	0	0	0	0	0
ROBO4	1	0	1	0	0	0	0	1	0	0
PLA2G2D	1	0	0	1	0	0	0	0	0	0
TIGIT	1	0	0	1	0	0	0	0	0	0
BPIFA2	1	0	0	1	0	0	0	0	0	0
LGR4	1	0	0	1	0	0	0	0	0	0
CDH11	1	0	1	0	0	0	0	1	0	0
UNC5D	1	0	0	1	0	0	0	0	0	0
BTLA	1	0	0	1	0	0	0	0	0	0
DKKL1	1	1	0	0	0	0	1	0	0	0
CDH6	1	1	1	0	0	0	0	0	0	1
FLT1	1	1	0	0	0	0	1	0	0	0
ACVRL1	1	1	0	0	0	0	1	0	0	0
CD320	1	0	0	1	0	0	0	0	0	0
MZB1	1	0	0	1	0	0	0	0	0	0
NRXN3	1	0	0	1	0	0	0	0	0	0
HMGA1	1	0	0	1	0	0	0	0	0	0
STAT5B	1	0	0	1	0	0	0	0	0	0
MYOC	1	1	1	0	0	0	0	0	0	1
A1BG	1	0	1	0	0	0	0	1	0	0
NUDT2	1	0	0	1	0	0	0	0	0	0
B3GNT4	1	0	0	1	0	0	0	0	0	0
CSN2	1	0	0	1	0	0	0	0	0	0
HSPA5	1	0	1	0	0	0	0	1	0	0
CHIA	1	0	0	1	0	0	0	0	0	0
FADD	1	1	0	0	0	0	1	0	0	0
GLRX3	1	0	1	0	0	0	0	1	0	0
GLRX5	1	0	0	1	0	0	0	0	0	0
GPN1	1	0	0	1	0	0	0	0	0	0
C1QTNF9	1	0	0	1	0	0	0	0	0	0
AKR1B1	1	1	0	0	0	0	1	0	0	0
GSN	1	0	1	0	0	0	0	1	0	0
KIRREL2	1	1	0	0	0	0	1	0	0	0
LRP10	1	0	0	1	0	0	0	0	0	0
SDC3	1	0	0	1	0	0	0	0	0	0
CDH17	1	1	0	0	0	0	1	0	0	0
RSPO1	1	1	0	0	0	0	1	0	0	0
ENO3	1	0	0	1	0	0	0	0	0	0
CASP14	1	0	0	1	0	0	0	0	0	0
CD69	1	1	0	0	0	0	1	0	0	0
LY75	1	1	0	0	0	0	1	0	0	0
NAXE	1	0	0	1	0	0	0	0	0	0
BMP3	1	0	0	1	0	0	0	0	0	0
GDF10	1	0	0	1	0	0	0	0	0	0
NPPB	1	1	0	0	0	0	1	0	0	0
COL6A2	1	0	1	0	0	0	0	1	0	0
CASK	1	0	0	1	0	0	0	0	0	0
GDF3	1	0	0	1	0	0	0	0	0	0
GDF7	1	0	0	1	0	0	0	0	0	0
HDGF	1	1	0	0	0	0	1	0	0	0
IL26	1	0	0	1	0	0	0	0	0	0
LECT2	1	0	0	1	0	0	0	0	0	0
PPBP	1	0	1	0	0	0	0	1	0	0
JUP	1	0	0	1	0	0	0	0	0	0
RAC3	1	0	0	1	0	0	0	0	0	0
REG1B	1	0	0	1	0	0	0	0	0	0
SCUBE3	1	0	0	1	0	0	0	0	0	0
ENGASE	1	0	0	1	0	0	0	0	0	0
DEFA5	1	0	0	1	0	0	0	0	0	0
SIGLEC5	1	0	0	1	0	0	0	0	0	0
OCIAD1	1	0	0	1	0	0	0	0	0	0
CALB2	1	0	0	1	0	0	0	0	0	0
PDE5A	1	0	1	0	0	0	0	1	0	0
TNNT3	1	0	0	1	0	0	0	0	0	0
NME4	1	0	0	1	0	0	0	0	0	0
GDI1	1	0	0	1	0	0	0	0	0	0
FHL1	1	0	1	0	0	0	0	1	0	0
CDCP1	1	1	0	0	0	0	1	0	0	0
APOL3	1	0	0	1	0	0	0	0	0	0
ATXN3	1	0	0	1	0	0	0	0	0	0
DOK1	1	0	0	1	0	0	0	0	0	0
CFHR3	1	0	1	0	0	0	0	1	0	0
CFLAR	1	0	0	1	0	0	0	0	0	0
MPZL1	1	0	0	1	0	0	0	0	0	0
RAB3B	1	0	0	1	0	0	0	0	0	0
RGS5	1	0	0	1	0	0	0	0	0	0
SCO2	1	0	0	1	0	0	0	0	0	0
PDZK1	1	0	0	1	0	0	0	0	0	0
NMRK1	1	0	0	1	0	0	0	0	0	0
LSM4	1	0	0	1	0	0	0	0	0	0
MAPRE2	1	0	1	0	0	0	0	1	0	0
RAB2A	1	0	1	0	0	0	0	1	0	0
RCN3	1	0	0	1	0	0	0	0	0	0
SH3GLB1	1	0	0	1	0	0	0	0	0	0
NANP	1	0	0	1	0	0	0	0	0	0
TAF15	1	0	0	1	0	0	0	0	0	0
CDK16	1	0	0	1	0	0	0	0	0	0
GSTZ1	1	0	0	1	0	0	0	0	0	0
MAGOHB	1	0	0	1	0	0	0	0	0	0
MSRB2	1	0	0	1	0	0	0	0	0	0
PHPT1	1	0	0	1	0	0	0	0	0	0
RAB4A	1	0	0	1	0	0	0	0	0	0
MAPRE3	1	0	0	1	0	0	0	0	0	0
PTRH2	1	0	0	1	0	0	0	0	0	0
ADAMTSL1	1	0	0	1	0	0	0	0	0	0
ENPP2	1	1	1	0	0	0	0	0	0	1
OSBPL9	1	0	0	1	0	0	0	0	0	0
MDGA1	1	1	0	0	0	0	1	0	0	0
LAMP1	1	0	1	0	0	0	0	1	0	0
CADM2	1	0	0	1	0	0	0	0	0	0
OMG	1	1	0	0	0	0	1	0	0	0
RNASET2	1	0	1	0	0	0	0	1	0	0
CD14	1	0	1	0	0	0	0	1	0	0
SEMA4A	1	0	0	1	0	0	0	0	0	0
SLITRK6	1	1	0	0	0	0	1	0	0	0
TLR3	1	1	0	0	0	0	1	0	0	0
DBI	1	0	0	1	0	0	0	0	0	0
PLXNB3	1	1	0	0	0	0	1	0	0	0
ALPL	1	0	1	0	0	0	0	1	0	0
F13A1	1	0	1	0	0	0	0	1	0	0
SULT1E1	1	0	0	1	0	0	0	0	0	0
HBB	1	0	1	0	0	0	0	1	0	0
PDGFD	1	0	0	1	0	0	0	0	0	0
S100A8	1	0	1	0	0	0	0	1	0	0
BLVRB	1	1	1	0	0	0	0	0	0	1
HSPE1	1	0	1	0	0	0	0	1	0	0
IRF3	1	0	0	1	0	0	0	0	0	0
KIR2DS4	1	0	0	1	0	0	0	0	0	0
KIR2DL3	1	1	0	0	0	0	1	0	0	0
PTGES3	1	0	1	0	0	0	0	1	0	0
VPS28	1	0	0	1	0	0	0	0	0	0
DCLK1	1	0	0	1	0	0	0	0	0	0
UBE2G1	1	0	0	1	0	0	0	0	0	0
DDOST	1	0	0	1	0	0	0	0	0	0
ANXA3	1	0	0	1	0	0	0	0	0	0
ANXA4	1	1	0	0	0	0	1	0	0	0
CALCB	1	0	0	1	0	0	0	0	0	0
STATH	1	0	0	1	0	0	0	0	0	0
MAP2K6	1	1	0	0	0	0	1	0	0	0
PSIP1	1	1	0	0	0	0	1	0	0	0
BAG1	1	0	0	1	0	0	0	0	0	0
CLPP	1	0	0	1	0	0	0	0	0	0
HIF1AN	1	0	0	1	0	0	0	0	0	0
KIR2DL1	1	0	0	1	0	0	0	0	0	0
PDCD4	1	0	0	1	0	0	0	0	0	0
PNMT	1	0	0	1	0	0	0	0	0	0
RAB5A	1	0	0	1	0	0	0	0	0	0
SULT2B1	1	0	0	1	0	0	0	0	0	0
TCL1A	1	1	0	0	0	0	1	0	0	0
OGN	1	0	1	0	0	0	0	1	0	0
LCP1	1	0	1	0	0	0	0	1	0	0
SELENOH	1	0	0	1	0	0	0	0	0	0
AASDHPPT	1	0	0	1	0	0	0	0	0	0
GUK1	1	0	0	1	0	0	0	0	0	0
DUSP23	1	0	0	1	0	0	0	0	0	0
CNPY3	1	0	0	1	0	0	0	0	0	0
BDH2	1	0	0	1	0	0	0	0	0	0
KREMEN1	1	0	0	1	0	0	0	0	0	0
ADPRS	1	0	0	1	0	0	0	0	0	0
ACADM	1	0	0	1	0	0	0	0	0	0
VAMP2	1	0	0	1	0	0	0	0	0	0
CREB3L2	1	0	0	1	0	0	0	0	0	0
YY1	1	0	0	1	0	0	0	0	0	0
ACAT2	1	0	0	1	0	0	0	0	0	0
AGR3	1	1	0	0	0	0	1	0	0	0
SNPH	1	0	0	1	0	0	0	0	0	0
STOML1	1	0	0	1	0	0	0	0	0	0
ZADH2	1	0	0	1	0	0	0	0	0	0
FDCSP	1	0	0	1	0	0	0	0	0	0
AIDA	1	0	0	1	0	0	0	0	0	0
SYNJ2BP	1	0	0	1	0	0	0	0	0	0
CHMP2B	1	0	0	1	0	0	0	0	0	0
SYT4	1	0	0	1	0	0	0	0	0	0
IL1F10	1	0	0	1	0	0	0	0	0	0
SEPSECS	1	0	0	1	0	0	0	0	0	0
VHL	1	0	0	1	0	0	0	0	0	0
SNRPB2	1	0	0	1	0	0	0	0	0	0
KYAT1	1	1	0	0	0	0	1	0	0	0
DCUN1D1	1	0	0	1	0	0	0	0	0	0
STMN1	1	0	0	1	0	0	0	0	0	0
ABHD10	1	0	0	1	0	0	0	0	0	0
EIF4EBP1	1	1	0	0	0	0	1	0	0	0
AKR1C3	1	0	0	1	0	0	0	0	0	0
UBE2K	1	0	0	1	0	0	0	0	0	0
STARD5	1	0	0	1	0	0	0	0	0	0
PFKM	1	1	0	0	0	0	1	0	0	0
NFKBIB	1	0	0	1	0	0	0	0	0	0
RBM17	1	0	0	1	0	0	0	0	0	0
ACADS	1	0	0	1	0	0	0	0	0	0
ADH1A	1	0	0	1	0	0	0	0	0	0
HSD17B11	1	0	0	1	0	0	0	0	0	0
HMOX1	1	1	0	0	0	0	1	0	0	0
ACOT8	1	0	0	1	0	0	0	0	0	0
ACADSB	1	0	0	1	0	0	0	0	0	0
ARL5B	1	0	0	1	0	0	0	0	0	0
UCHL5	1	0	0	1	0	0	0	0	0	0
PMM1	1	0	0	1	0	0	0	0	0	0
CETN3	1	0	0	1	0	0	0	0	0	0
UFD1	1	0	0	1	0	0	0	0	0	0
TES	1	0	0	1	0	0	0	0	0	0
NLGN3	1	0	0	1	0	0	0	0	0	0
AK4	1	0	0	1	0	0	0	0	0	0
ETFA	1	0	0	1	0	0	0	0	0	0
SFRP4	1	0	0	1	0	0	0	0	0	0
CD9	1	0	1	0	0	0	0	1	0	0
HARS1	1	0	0	1	0	0	0	0	0	0
BCL2L11	1	1	0	0	0	0	1	0	0	0
CP	1	0	1	0	0	0	0	1	0	0
EGFL6	1	0	0	1	0	0	0	0	0	0
FOLR1	1	1	0	0	0	0	1	0	0	0
GOLM1	1	0	1	0	0	0	0	1	0	0
MX1	1	0	0	1	0	0	0	0	0	0
ACSF2	1	0	0	1	0	0	0	0	0	0
DHRS9	1	0	0	1	0	0	0	0	0	0
SUFU	1	0	0	1	0	0	0	0	0	0
YEATS4	1	0	0	1	0	0	0	0	0	0
PBK	1	0	0	1	0	0	0	0	0	0
SH3BGRL3	1	0	1	0	0	0	0	1	0	0
SIRT3	1	0	0	1	0	0	0	0	0	0
NAALADL1	1	0	0	1	0	0	0	0	0	0
HPD	1	0	0	1	0	0	0	0	0	0
SRP14	1	1	0	0	0	0	1	0	0	0
RPP30	1	0	0	1	0	0	0	0	0	0
NMI	1	0	0	1	0	0	0	0	0	0
ANXA11	1	1	0	0	0	0	1	0	0	0
RAB21	1	0	0	1	0	0	0	0	0	0
HSPA13	1	0	0	1	0	0	0	0	0	0
RAB3A	1	0	0	1	0	0	0	0	0	0
ING4	1	0	0	1	0	0	0	0	0	0
CBLIF	1	1	0	0	0	0	1	0	0	0
CA5B	1	0	0	1	0	0	0	0	0	0
ACOT13	1	0	0	1	0	0	0	0	0	0
TRIP10	1	0	0	1	0	0	0	0	0	0
CD160	1	1	0	0	0	0	1	0	0	0
VSIG4	1	1	0	0	0	0	1	0	0	0
EPHB1	1	0	0	1	0	0	0	0	0	0
CD46	1	1	0	0	0	0	1	0	0	0
COMMD9	1	0	0	1	0	0	0	0	0	0
APOA4	1	0	1	0	0	0	0	1	0	0
TBCB	1	1	0	0	0	0	1	0	0	0
TPP1	1	1	1	0	0	0	0	0	0	1
BTN3A3	1	0	0	1	0	0	0	0	0	0
SEPTIN6	1	0	1	0	0	0	0	1	0	0
PSME2	1	0	0	1	0	0	0	0	0	0
TICAM2	1	0	0	1	0	0	0	0	0	0
OVCA2	1	0	0	1	0	0	0	0	0	0
WBP2	1	0	0	1	0	0	0	0	0	0
TIMELESS	1	0	0	1	0	0	0	0	0	0
UGT1A1	1	0	0	1	0	0	0	0	0	0
[truncated: 4,797 more rows]

## Sheet: 8.Overlap.CSF.Plasma.Olink
Supplementary Table 8. Overlap Between CSF and Plasma in Olink
Proteins measured in CSF, plasma, or both fluids by Olink. The columns labeled by column letter(s) (gold header) have 1's representing unique presence in that column or columns. Therefore, a gene product that is only present in column B will count as a 1 in the gold "Column B" column, but a gene product present in column B and another column will be counted in a separate column relating to the ap…
			242	4	898	Total Counts
Gene Symbol	Olink.plasma	Olink.CSF	Column B	Column C	Column BC
PRCP	1	1	0	0	1
CA1	1	1	0	0	1
ICAM1	1	1	0	0	1
CHL1	1	1	0	0	1
TGFBI	1	1	0	0	1
ENG	1	1	0	0	1
PLTP	1	1	0	0	1
SERPINA7	1	1	0	0	1
IGFBP3	1	1	0	0	1
CR2	1	1	0	0	1
SERPINA5	1	1	0	0	1
FCGR3B	1	1	0	0	1
IGFBP6	1	1	0	0	1
CDH1	1	1	0	0	1
CCL5	1	1	0	0	1
CCL14	1	1	0	0	1
GNLY	1	1	0	0	1
NOTCH1	1	1	0	0	1
PAM	1	1	0	0	1
PROC	1	1	0	0	1
CST3	1	1	0	0	1
NCAM1	1	1	0	0	1
PCOLCE	1	1	0	0	1
LILRB1	1	1	0	0	1
MET	1	1	0	0	1
LTBP2	1	1	0	0	1
IL7R	1	1	0	0	1
VCAM1	1	1	0	0	1
SELL	1	1	0	0	1
F11	1	1	0	0	1
COMP	1	1	0	0	1
CA4	1	1	0	0	1
PTPRS	1	1	0	0	1
MBL2	1	1	0	0	1
TIMP1	1	1	0	0	1
ANGPTL3	1	1	0	0	1
REG3A	1	1	0	0	1
SOD1	1	1	0	0	1
CD46	1	1	0	0	1
ITGAM	1	1	0	0	1
TNC	1	1	0	0	1
NID1	1	1	0	0	1
CFHR5	1	1	0	0	1
SPARCL1	1	1	0	0	1
PLXNB2	1	1	0	0	1
MEGF9	1	1	0	0	1
ANG	1	1	0	0	1
ST6GAL1	1	1	0	0	1
DPP4	1	1	0	0	1
REG1A	1	1	0	0	1
QPCT	1	1	0	0	1
FCN2	1	1	0	0	1
FETUB	1	1	0	0	1
CES1	1	0	1	0	0
CRTAC1	1	1	0	0	1
TCN2	1	1	0	0	1
PRSS2	1	1	0	0	1
ICAM3	1	1	0	0	1
SAA4	1	1	0	0	1
CNDP1	1	1	0	0	1
FCGR2A	1	1	0	0	1
NRP1	1	1	0	0	1
EFEMP1	1	1	0	0	1
TIMD4	1	1	0	0	1
FAP	1	0	1	0	0
TIE1	1	1	0	0	1
THBS4	1	1	0	0	1
F7	1	1	0	0	1
GP1BA	1	1	0	0	1
LYVE1	1	1	0	0	1
CA3	1	1	0	0	1
TGFBR3	1	1	0	0	1
DEFA1	1	1	0	0	1
CD59	1	1	0	0	1
APOM	1	1	0	0	1
OSMR	1	1	0	0	1
LILRB2	1	1	0	0	1
UMOD	1	0	1	0	0
CCL18	1	1	0	0	1
COL18A1	1	1	0	0	1
LCN2	1	1	0	0	1
KIT	1	1	0	0	1
C1QTNF1	1	1	0	0	1
AOC3	1	1	0	0	1
GAS6	1	1	0	0	1
IGLC2	1	1	0	0	1
PLA2G7	1	0	1	0	0
TNXB	1	1	0	0	1
MFAP5	1	1	0	0	1
VASN	1	1	0	0	1
LILRB5	1	1	0	0	1
C2	1	1	0	0	1
BMP6	1	1	0	0	1
ANGPT1	1	1	0	0	1
ADM	1	1	0	0	1
CD40LG	1	1	0	0	1
SLAMF7	1	1	0	0	1
ADAMTS13	1	1	0	0	1
IL4R	1	1	0	0	1
SRC	1	1	0	0	1
IL1RN	1	1	0	0	1
TNFRSF10A	1	1	0	0	1
STK4	1	1	0	0	1
IDUA	1	1	0	0	1
TNFRSF11A	1	1	0	0	1
F2R	1	1	0	0	1
TNFRSF10B	1	1	0	0	1
PRSS27	1	1	0	0	1
TEK	1	1	0	0	1
F3	1	1	0	0	1
IL1RL2	1	1	0	0	1
PDGFB	1	1	0	0	1
IL27	1	1	0	0	1
IL17D	1	1	0	0	1
CXCL1	1	1	0	0	1
OLR1	1	1	0	0	1
LGALS9	1	1	0	0	1
CBLIF	1	1	0	0	1
FGF21	1	1	0	0	1
PIGR	1	1	0	0	1
AGER	1	1	0	0	1
SOD2	1	1	0	0	1
CTRC	1	1	0	0	1
FGF23	1	1	0	0	1
SPON2	1	1	0	0	1
GH1	1	1	0	0	1
FST	1	1	0	0	1
GLO1	1	1	0	0	1
CD84	1	1	0	0	1
PAPPA	1	1	0	0	1
SERPINA12	1	0	1	0	0
REN	1	1	0	0	1
DECR1	1	1	0	0	1
MERTK	1	1	0	0	1
THBS2	1	1	0	0	1
THBD	1	1	0	0	1
VSIG2	1	1	0	0	1
AMBP	1	1	0	0	1
PRELP	1	1	0	0	1
HMOX1	1	1	0	0	1
XCL1	1	1	0	0	1
IL16	1	1	0	0	1
SORT1	1	1	0	0	1
CEACAM8	1	1	0	0	1
PTX3	1	1	0	0	1
SELPLG	1	1	0	0	1
CCL17	1	1	0	0	1
CCL3	1	1	0	0	1
MMP7	1	1	0	0	1
FCGR2B	1	1	0	0	1
ITGB1BP2	1	0	1	0	0
DCN	1	1	0	0	1
DKK1	1	1	0	0	1
LPL	1	1	0	0	1
PRSS8	1	1	0	0	1
AGRP	1	1	0	0	1
HBEGF	1	1	0	0	1
GDF2	1	0	1	0	0
FABP2	1	1	0	0	1
THPO	1	1	0	0	1
MARCO	1	1	0	0	1
FABP6	1	0	1	0	0
MMP12	1	1	0	0	1
ACE2	1	1	0	0	1
PDCD1LG2	1	1	0	0	1
CTSL	1	1	0	0	1
OSCAR	1	1	0	0	1
TNFRSF13B	1	1	0	0	1
TGM2	1	1	0	0	1
LEP	1	1	0	0	1
CA5A	1	0	1	0	0
HSPB1	1	1	0	0	1
CD4	1	1	0	0	1
IKBKG	1	1	0	0	1
PARP1	1	0	1	0	0
HAO1	1	0	1	0	0
TNFRSF14	1	1	0	0	1
LDLR	1	1	0	0	1
ITGB2	1	1	0	0	1
IL17RA	1	1	0	0	1
TNFRSF1B	1	1	0	0	1
MMP9	1	1	0	0	1
EPHB4	1	1	0	0	1
IL2RA	1	1	0	0	1
ALCAM	1	1	0	0	1
TFF3	1	1	0	0	1
SELP	1	1	0	0	1
CSTB	1	1	0	0	1
CCL2	1	1	0	0	1
CD163	1	1	0	0	1
LGALS3	1	1	0	0	1
GRN	1	1	0	0	1
BLMH	1	1	0	0	1
HSPG2	1	1	0	0	1
LTBR	1	1	0	0	1
NOTCH3	1	1	0	0	1
TIMP4	1	1	0	0	1
CNTN1	1	1	0	0	1
CDH5	1	1	0	0	1
TREML2	1	1	0	0	1
FABP4	1	1	0	0	1
TFPI	1	1	0	0	1
SERPINE1	1	1	0	0	1
CCL24	1	1	0	0	1
TFRC	1	1	0	0	1
TNFRSF10C	1	1	0	0	1
GDF15	1	1	0	0	1
SELE	1	1	0	0	1
AZU1	1	1	0	0	1
DLK1	1	1	0	0	1
SPON1	1	1	0	0	1
MPO	1	1	0	0	1
CXCL16	1	1	0	0	1
IL6R	1	1	0	0	1
RETN	1	1	0	0	1
IGFBP1	1	1	0	0	1
CHIT1	1	1	0	0	1
ACP5	1	1	0	0	1
GP6	1	1	0	0	1
SFTPD	1	1	0	0	1
PI3	1	1	0	0	1
EPCAM	1	1	0	0	1
ANPEP	1	1	0	0	1
AXL	1	1	0	0	1
IL1R1	1	1	0	0	1
MMP2	1	1	0	0	1
FAS	1	1	0	0	1
MB	1	1	0	0	1
TNFSF13B	1	1	0	0	1
PRTN3	1	1	0	0	1
PCSK9	1	1	0	0	1
PLAUR	1	1	0	0	1
SPP1	1	1	0	0	1
CTSD	1	1	0	0	1
PGLYRP1	1	1	0	0	1
CPA1	1	1	0	0	1
F11R	1	1	0	0	1
LGALS4	1	1	0	0	1
IL1R2	1	1	0	0	1
SIRPA	1	1	0	0	1
CCL15	1	1	0	0	1
CASP3	1	1	0	0	1
PLAU	1	1	0	0	1
CPB1	1	1	0	0	1
CHI3L1	1	1	0	0	1
IL1RL1	1	1	0	0	1
PLAT	1	1	0	0	1
SCGB3A2	1	1	0	0	1
EGFR	1	1	0	0	1
IGFBP7	1	1	0	0	1
CD93	1	1	0	0	1
IL18BP	1	1	0	0	1
COL1A1	1	1	0	0	1
PON3	1	1	0	0	1
CTSZ	1	1	0	0	1
MMP3	1	1	0	0	1
RARRES2	1	1	0	0	1
ICAM2	1	1	0	0	1
KLK6	1	1	0	0	1
PDGFA	1	1	0	0	1
TNFRSF1A	1	1	0	0	1
IGFBP2	1	1	0	0	1
VWF	1	1	0	0	1
PECAM1	1	1	0	0	1
MEPE	1	1	0	0	1
CCL16	1	1	0	0	1
GCG	1	0	1	0	0
SLAMF8	1	1	0	0	1
SLITRK2	1	1	0	0	1
TACC3	1	0	1	0	0
LRRN1	1	1	0	0	1
SORCS2	1	1	0	0	1
TAFA5	1	1	0	0	1
BGN	1	1	0	0	1
AMIGO2	1	1	0	0	1
PFKM	1	1	0	0	1
COL4A1	1	1	0	0	1
GH2	1	0	1	0	0
ARSB	1	1	0	0	1
RGS8	1	0	1	0	0
CBL	1	0	1	0	0
SIGLEC10	1	1	0	0	1
OMG	1	1	0	0	1
CFC1	1	1	0	0	1
SKAP1	1	1	0	0	1
MRC2	1	1	0	0	1
IQGAP2	1	0	1	0	0
LYAR	1	0	1	0	0
SLITRK6	1	1	0	0	1
GALNT2	1	1	0	0	1
GFRA2	1	1	0	0	1
SIGLEC6	1	1	0	0	1
BCL2L11	1	1	0	0	1
MOG	1	1	0	0	1
GKN1	1	0	1	0	0
PRDX6	1	1	0	0	1
METAP1D	1	1	0	0	1
NFATC1	1	0	1	0	0
CRX	1	0	1	0	0
TACSTD2	1	1	0	0	1
WASF1	1	1	0	0	1
TDRKH	1	0	1	0	0
ARHGEF12	1	1	0	0	1
PREB	1	1	0	0	1
GSAP	1	0	1	0	0
SEMA4C	1	1	0	0	1
NINJ1	1	1	0	0	1
CPXM1	1	1	0	0	1
CDNF	1	1	0	0	1
LYPD1	1	0	1	0	0
NCLN	1	0	1	0	0
BOC	1	1	0	0	1
TP53	1	0	1	0	0
LRMP	1	1	0	0	1
ARHGAP1	1	0	1	0	0
TCL1B	1	0	1	0	0
SEZ6L2	1	1	0	0	1
ATG4A	1	1	0	0	1
SULT2A1	1	0	1	0	0
DDAH1	1	1	0	0	1
PROK1	1	1	0	0	1
CAMKK1	1	1	0	0	1
PODXL2	1	1	0	0	1
VAMP5	1	1	0	0	1
LGALS7	1	0	1	0	0
OPTC	1	1	0	0	1
BCR	1	0	1	0	0
KLK12	1	0	1	0	0
DKKL1	1	1	0	0	1
KAZALD1	1	1	0	0	1
PCDH17	1	1	0	0	1
APBB1IP	1	0	1	0	0
HS6ST1	1	1	0	0	1
STX16	1	0	1	0	0
IGSF3	1	1	0	0	1
HS3ST3B1	1	1	0	0	1
CRISP2	1	1	0	0	1
WNT9A	1	1	0	0	1
NFKBIE	1	1	0	0	1
PAK4	1	0	1	0	0
STX6	1	0	1	0	0
DNAJB1	1	0	1	0	0
DCTN2	1	0	1	0	0
AGR3	1	0	1	0	0
VEGFD	1	1	0	0	1
FLI1	1	0	1	0	0
ZBTB16	1	0	1	0	0
WASF3	1	0	1	0	0
ZBTB17	1	0	1	0	0
MAP2K6	1	1	0	0	1
ENTPD6	1	1	0	0	1
CLSTN3	1	1	0	0	1
IL17RB	1	1	0	0	1
GCNT1	1	1	0	0	1
CTSF	1	1	0	0	1
MATN2	1	1	0	0	1
HTRA2	1	1	0	0	1
MFGE8	1	1	0	0	1
NUDT5	1	1	0	0	1
ACAN	1	1	0	0	1
ITGB1	1	1	0	0	1
DKK3	1	1	0	0	1
SPINT2	1	1	0	0	1
APP	1	1	0	0	1
HAVCR2	1	1	0	0	1
DSC2	1	1	0	0	1
TMSB10	1	1	0	0	1
ANGPTL4	1	1	0	0	1
INHBC	1	1	0	0	1
SPINK1	1	1	0	0	1
CLEC11A	1	1	0	0	1
PDGFRB	1	1	0	0	1
COCH	1	1	0	0	1
FCRL5	1	1	0	0	1
PILRA	1	1	0	0	1
B4GALT1	1	1	0	0	1
CD300LG	1	1	0	0	1
PARK7	1	1	0	0	1
BLVRB	1	1	0	0	1
PLA2G4A	1	0	1	0	0
CD74	1	1	0	0	1
CCL21	1	1	0	0	1
PTPRF	1	1	0	0	1
BCAM	1	1	0	0	1
SIRPB1	1	1	0	0	1
IGF2R	1	1	0	0	1
P4HB	1	1	0	0	1
FUCA1	1	1	0	0	1
ESAM	1	1	0	0	1
ENPP2	1	1	0	0	1
BST1	1	1	0	0	1
CST6	1	1	0	0	1
MYOC	1	1	0	0	1
SNAP29	1	1	0	0	1
WFIKKN2	1	1	0	0	1
CDON	1	1	0	0	1
CD177	1	1	0	0	1
NID2	1	1	0	0	1
DAG1	1	1	0	0	1
CD97	1	1	0	0	1
PTPN6	1	1	0	0	1
CD109	1	1	0	0	1
VSIG4	1	1	0	0	1
CRIM1	1	1	0	0	1
CGA	1	1	0	0	1
CLEC14A	1	1	0	0	1
CA6	1	0	1	0	0
MIF	1	1	0	0	1
CRELD2	1	1	0	0	1
ITGA5	1	1	0	0	1
PEAR1	1	1	0	0	1
MESD	1	1	0	0	1
CD99L2	1	1	0	0	1
SCARF1	1	1	0	0	1
LGMN	1	1	0	0	1
SEMA7A	1	1	0	0	1
COLEC12	1	1	0	0	1
GUSB	1	1	0	0	1
FUT3	1	1	0	0	1
STIP1	1	1	0	0	1
B4GAT1	1	1	0	0	1
CD69	1	1	0	0	1
CRHBP	1	1	0	0	1
MSMB	1	1	0	0	1
SPINT1	1	1	0	0	1
FSTL3	1	1	0	0	1
IL13RA1	1	1	0	0	1
CD58	1	1	0	0	1
SCGB3A1	1	1	0	0	1
CCN3	1	1	0	0	1
CNTN4	1	1	0	0	1
CA2	1	1	0	0	1
XG	1	1	0	0	1
ARSA	1	1	0	0	1
PPIB	1	1	0	0	1
SPINK5	1	1	0	0	1
OMD	1	1	0	0	1
PEBP1	1	1	0	0	1
PAMR1	1	1	0	0	1
ROBO1	1	1	0	0	1
FCER2	1	1	0	0	1
LAMA4	1	1	0	0	1
LAIR1	1	1	0	0	1
RELT	1	1	0	0	1
TPP1	1	1	0	0	1
CD209	1	1	0	0	1
PPP1R9B	1	0	1	0	0
GLB1	1	1	0	0	1
PSIP1	1	0	1	0	0
IRAK4	1	0	1	0	0
TPSAB1	1	1	0	0	1
HCLS1	1	1	0	0	1
CNTNAP2	1	1	0	0	1
CLEC4G	1	1	0	0	1
IRF9	1	0	1	0	0
EDAR	1	1	0	0	1
DGKZ	1	0	1	0	0
CLEC4C	1	0	1	0	0
IRAK1	1	0	1	0	0
CLEC4A	1	1	0	0	1
PRDX1	1	1	0	0	1
PRDX3	1	0	1	0	0
FGF2	1	0	1	0	0
PRDX5	1	1	0	0	1
DPP10	1	1	0	0	1
TRIM5	1	1	0	0	1
DCTN1	1	1	0	0	1
ITGA6	1	0	1	0	0
CDSN	1	1	0	0	1
GALNT3	1	0	1	0	0
FXYD5	1	0	1	0	0
TRAF2	1	1	0	0	1
TRIM21	1	0	1	0	0
LILRB4	1	1	0	0	1
NTF4	1	0	1	0	0
KRT19	1	0	1	0	0
ITM2A	1	1	0	0	1
HNMT	1	1	0	0	1
MILR1	1	1	0	0	1
EGLN1	1	1	0	0	1
NFATC3	1	1	0	0	1
LY75	1	1	0	0	1
EIF4G1	1	1	0	0	1
CD28	1	1	0	0	1
PTH1R	1	0	1	0	0
BIRC2	1	0	1	0	0
HSD11B1	1	0	1	0	0
NF2	1	0	1	0	0
PLXNA4	1	1	0	0	1
SH2B3	1	0	1	0	0
FCRL3	1	0	1	0	0
CKAP4	1	1	0	0	1
HEXIM1	1	1	0	0	1
CLEC4D	1	0	1	0	0
PRKCQ	1	0	1	0	0
MGMT	1	1	0	0	1
TREM1	1	1	0	0	1
CXADR	1	1	0	0	1
IL10	1	0	1	0	0
SRPK2	1	1	0	0	1
KLRD1	1	1	0	0	1
BACH1	1	0	1	0	0
PIK3AP1	1	1	0	0	1
SPRY2	1	1	0	0	1
STC1	1	1	0	0	1
ARNT	1	0	1	0	0
FAM3B	1	1	0	0	1
SH2D1A	1	1	0	0	1
ICA1	1	0	1	0	0
DFFA	1	1	0	0	1
DCBLD2	1	1	0	0	1
FCRL6	1	1	0	0	1
NCR1	1	1	0	0	1
CXCL12	1	0	1	0	0
AREG	1	1	0	0	1
IFNLR1	1	1	0	0	1
DAPP1	1	0	1	0	0
PADI2	1	1	0	0	1
SIT1	1	1	0	0	1
MASP1	1	1	0	0	1
LAMP3	1	0	1	0	0
CLEC7A	1	1	0	0	1
CLEC6A	1	0	1	0	0
DDX58	1	1	0	0	1
IL12RB1	1	1	0	0	1
TANK	1	1	0	0	1
ITGA11	1	0	1	0	0
KPNA1	1	0	1	0	0
LAG3	1	1	0	0	1
CD83	1	1	0	0	1
ITGB6	1	0	1	0	0
BTN3A2	1	1	0	0	1
CXCL8	1	1	0	0	1
VEGFA	1	1	0	0	1
CD8A	1	1	0	0	1
CCL7	1	0	1	0	0
GDNF	1	0	1	0	0
CDCP1	1	1	0	0	1
CD244	1	1	0	0	1
IL7	1	1	0	0	1
TNFRSF11B	1	1	0	0	1
TGFB1	1	1	0	0	1
IL6	1	1	0	0	1
IL17C	1	0	1	0	0
IL17A	1	0	1	0	0
CXCL11	1	1	0	0	1
AXIN1	1	0	1	0	0
IL20RA	1	1	0	0	1
CXCL9	1	1	0	0	1
CST5	1	1	0	0	1
OSM	1	1	0	0	1
CCL4	1	1	0	0	1
CD6	1	1	0	0	1
KITLG	1	1	0	0	1
IL18	1	1	0	0	1
SLAMF1	1	0	1	0	0
CCL13	1	1	0	0	1
CCL11	1	1	0	0	1
TNFSF14	1	1	0	0	1
IL10RA	1	0	1	0	0
FGF5	1	1	0	0	1
MMP1	1	1	0	0	1
LIFR	1	1	0	0	1
CCL19	1	1	0	0	1
IL15RA	1	0	1	0	0
IL10RB	1	1	0	0	1
IL22RA1	1	0	1	0	0
IL18R1	1	1	0	0	1
CD274	1	1	0	0	1
CXCL5	1	1	0	0	1
TNFSF11	1	0	1	0	0
HGF	1	1	0	0	1
IL12B	1	1	0	0	1
MMP10	1	1	0	0	1
TNF	1	1	0	0	1
CCL23	1	1	0	0	1
CD5	1	1	0	0	1
FLT3LG	1	1	0	0	1
CXCL6	1	1	0	0	1
CXCL10	1	1	0	0	1
EIF4EBP1	1	1	0	0	1
SIRT2	1	1	0	0	1
CCL28	1	1	0	0	1
DNER	1	1	0	0	1
S100A12	1	1	0	0	1
CD40	1	1	0	0	1
IFNG	1	1	0	0	1
FGF19	1	1	0	0	1
CCL8	1	1	0	0	1
CASP8	1	0	1	0	0
CCL25	1	1	0	0	1
CX3CL1	1	1	0	0	1
TNFRSF9	1	1	0	0	1
NTF3	1	0	1	0	0
TNFSF12	1	1	0	0	1
CCL20	1	0	1	0	0
SULT1A1	1	0	1	0	0
STAMBP	1	1	0	0	1
ADA	1	1	0	0	1
LTA	1	1	0	0	1
CSF1	1	1	0	0	1
CLMP	1	1	0	0	1
LRIG1	1	1	0	0	1
NPTXR	1	1	0	0	1
AHCY	1	1	0	0	1
THOP1	1	1	0	0	1
CTSO	1	1	0	0	1
FCRL1	1	1	0	0	1
CD164	1	1	0	0	1
DDC	1	1	0	0	1
ACP6	1	1	0	0	1
TFF2	1	1	0	0	1
S100P	1	0	1	0	0
ANGPT2	1	1	0	0	1
CD2AP	1	1	0	0	1
ANGPTL7	1	1	0	0	1
CLEC5A	1	1	0	0	1
TINAGL1	1	1	0	0	1
GLRX	1	1	0	0	1
ENO2	1	1	0	0	1
NADK	1	1	0	0	1
GHRL	1	1	0	0	1
SERPINB8	1	1	0	0	1
SERPINB6	1	1	0	0	1
CDHR5	1	1	0	0	1
CCDC80	1	1	0	0	1
DIABLO	1	0	1	0	0
CA13	1	1	0	0	1
SEMA3F	1	1	0	0	1
KLK10	1	1	0	0	1
PILRB	1	1	0	0	1
ANGPTL1	1	1	0	0	1
APLP1	1	1	0	0	1
ADGRG2	1	1	0	0	1
TYMP	1	1	0	0	1
GRAP2	1	0	1	0	0
LILRA5	1	1	0	0	1
ALDH1A1	1	1	0	0	1
CD79B	1	1	0	0	1
ANXA4	1	0	1	0	0
ANXA11	1	1	0	0	1
SIGLEC7	1	1	0	0	1
ITGB7	1	0	1	0	0
QDPR	1	1	0	0	1
SNAP23	1	1	0	0	1
APEX1	1	1	0	0	1
ENTPD5	1	1	0	0	1
CLSTN2	1	1	0	0	1
COMT	1	1	0	0	1
CLUL1	1	1	0	0	1
HDGF	1	1	0	0	1
CHRDL2	1	1	0	0	1
CTSH	1	1	0	0	1
NOMO1	1	1	0	0	1
NQO2	1	1	0	0	1
SOST	1	1	0	0	1
FAM3C	1	1	0	0	1
TXNDC5	1	1	0	0	1
PPP1R2	1	1	0	0	1
DPP7	1	1	0	0	1
LRP11	1	1	0	0	1
ADGRE2	1	1	0	0	1
ENPP7	1	1	0	0	1
SSC4D	1	1	0	0	1
MCFD2	1	1	0	0	1
REG4	1	1	0	0	1
SUMF2	1	1	0	0	1
CANT1	1	1	0	0	1
CD1C	1	1	0	0	1
GAL	1	1	0	0	1
CDH2	1	1	0	0	1
TYRO3	1	1	0	0	1
CRKL	1	1	0	0	1
IGFBPL1	1	1	0	0	1
RTN4R	1	1	0	0	1
VCAN	1	1	0	0	1
FBP1	1	0	1	0	0
TSHB	1	1	0	0	1
BAG6	1	1	0	0	1
NECTIN2	1	1	0	0	1
ARG1	1	1	0	0	1
USP8	1	1	0	0	1
FKBP4	1	1	0	0	1
SDC4	1	1	0	0	1
PAG1	1	1	0	0	1
KYAT1	1	1	0	0	1
DAB2	1	1	0	0	1
NPDC1	1	1	0	0	1
METRNL	1	1	0	0	1
MEP1B	1	1	0	0	1
ROR1	1	1	0	0	1
NPPB	1	1	0	0	1
RNASE3	1	1	0	0	1
IFNL1	1	0	1	0	0
EIF4B	1	1	0	0	1
CRADD	1	0	1	0	0
TDGF1	1	1	0	0	1
ECE1	1	1	0	0	1
CETN2	1	0	1	0	0
CDH15	1	1	0	0	1
SMOC1	1	1	0	0	1
FOLR2	1	1	0	0	1
KLB	1	0	1	0	0
CDH17	1	0	1	0	0
GPNMB	1	1	0	0	1
BST2	1	1	0	0	1
PTPN1	1	1	0	0	1
SRP14	1	1	0	0	1
ATP6V1F	1	0	1	0	0
RBKS	1	1	0	0	1
FKBP7	1	1	0	0	1
ANXA10	1	0	1	0	0
GSTP1	1	1	0	0	1
KIR2DL3	1	0	1	0	0
RPS6KB1	1	1	0	0	1
EREG	1	0	1	0	0
CD302	1	1	0	0	1
IMPA1	1	1	0	0	1
CRIP2	1	1	0	0	1
SCGB1A1	1	1	0	0	1
CTF1	1	0	1	0	0
FHIT	1	1	0	0	1
CLSTN1	1	1	0	0	1
HSP90B1	1	0	1	0	0
LEPR	1	1	0	0	1
CD33	1	1	0	0	1
ADAM15	1	1	0	0	1
NDRG1	1	1	0	0	1
CEACAM3	1	0	1	0	0
GBP2	1	1	0	0	1
FGFR2	1	1	0	0	1
NXPH1	1	1	0	0	1
NAA10	1	0	1	0	0
IL15	1	1	0	0	1
DSG3	1	1	0	0	1
SFRP1	1	1	0	0	1
IFI30	1	1	0	0	1
FCAR	1	1	0	0	1
PRTFDC1	1	0	1	0	0
PLA2G10	1	0	1	0	0
IKZF2	1	0	1	0	0
UBE2F	1	0	1	0	0
DPEP2	1	0	1	0	0
TBCB	1	1	0	0	1
NPM1	1	1	0	0	1
ASGR1	1	0	1	0	0
EPHA10	1	1	0	0	1
CERT	1	0	1	0	0
PSG1	1	0	1	0	0
PSME1	1	1	0	0	1
KIRREL2	1	1	0	0	1
PAEP	1	0	1	0	0
CCL27	1	0	1	0	0
MAD1L1	1	1	0	0	1
AKT1S1	1	1	0	0	1
PTS	1	1	0	0	1
IL32	1	0	1	0	0
FUT8	1	1	0	0	1
TPPP3	1	0	1	0	0
PFDN2	1	1	0	0	1
CARHSP1	1	0	1	0	0
VSTM1	1	0	1	0	0
DEFB4A	1	0	1	0	0
ABHD14B	1	0	1	0	0
AARSD1	1	0	1	0	0
PHOSPHO1	1	1	0	0	1
DUSP3	1	0	1	0	0
TNFRSF13C	1	1	0	0	1
NEFL	1	1	0	0	1
HMOX2	1	1	0	0	1
RNF31	1	0	1	0	0
DPEP1	1	0	1	0	0
SNCG	1	1	0	0	1
IL3RA	1	1	0	0	1
AOC1	1	0	1	0	0
KIFBP	1	0	1	0	0
PPP3R1	1	1	0	0	1
ILKAP	1	0	1	0	0
ISLR2	1	1	0	0	1
ING1	1	0	1	0	0
PMVK	1	0	1	0	0
WWP2	1	1	0	0	1
FKBP5	1	1	0	0	1
GGT5	1	1	0	0	1
CD63	1	1	0	0	1
NMNAT1	1	1	0	0	1
NRP2	1	1	0	0	1
CADM3	1	1	0	0	1
UNC5C	1	1	0	0	1
VWC2	1	1	0	0	1
SIGLEC9	1	1	0	0	1
CD300C	1	1	0	0	1
EZR	1	1	0	0	1
SMOC2	1	1	0	0	1
NBL1	1	1	0	0	1
EFNA4	1	1	0	0	1
SCARB2	1	1	0	0	1
NCAN	1	1	0	0	1
PRTG	1	1	0	0	1
ROBO2	1	1	0	0	1
CRTAM	1	1	0	0	1
RGMA	1	1	0	0	1
PLXNB3	1	1	0	0	1
CPA2	1	1	0	0	1
CD38	1	1	0	0	1
SMPD1	1	1	0	0	1
MSR1	1	1	0	0	1
LRPAP1	1	1	0	0	1
FRZB	1	1	0	0	1
EPHB6	1	1	0	0	1
RGMB	1	1	0	0	1
SIGLEC1	1	1	0	0	1
CNTN5	1	1	0	0	1
ADAM22	1	1	0	0	1
CLEC1B	1	1	0	0	1
ADAM23	1	1	0	0	1
MATN3	1	1	0	0	1
RSPO1	1	1	0	0	1
HAGH	1	1	0	0	1
LXN	1	1	0	0	1
LGALS8	1	1	0	0	1
BCAN	1	1	0	0	1
LAYN	1	1	0	0	1
MME	1	1	0	0	1
MSTN	1	1	0	0	1
THY1	1	1	0	0	1
WFIKKN1	1	1	0	0	1
TMPRSS5	1	1	0	0	1
CDH3	1	1	0	0	1
GFRA1	1	1	0	0	1
CSF2RA	1	1	0	0	1
NGF	1	0	1	0	0
SCARA5	1	1	0	0	1
CD200	1	1	0	0	1
NTRK2	1	1	0	0	1
GZMA	1	1	0	0	1
CSF3	1	0	1	0	0
DRAXIN	1	1	0	0	1
SCARF2	1	1	0	0	1
GFRA3	1	1	0	0	1
PVR	1	1	0	0	1
TNFRSF12A	1	1	0	0	1
ACVRL1	1	1	0	0	1
FLRT2	1	1	0	0	1
CPM	1	1	0	0	1
CLEC10A	1	0	1	0	0
GPC5	1	1	0	0	1
BMP4	1	1	0	0	1
FCRL2	1	0	1	0	0
MDGA1	1	1	0	0	1
IL5RA	1	1	0	0	1
PDGFRA	1	1	0	0	1
CTSC	1	1	0	0	1
CDH6	1	1	0	0	1
DDR1	1	1	0	0	1
JAM2	1	1	0	0	1
CTSS	1	1	0	0	1
ASAH2	1	1	0	0	1
NAAA	1	1	0	0	1
ULBP2	1	1	0	0	1
PLXNB1	1	1	0	0	1
TNFRSF21	1	1	0	0	1
CD300LF	1	1	0	0	1
SPOCK1	1	1	0	0	1
IL12A	1	1	0	0	1
DKK4	1	1	0	0	1
EDA2R	1	1	0	0	1
LAT	1	0	1	0	0
NTRK3	1	1	0	0	1
LAIR2	1	1	0	0	1
MANF	1	1	0	0	1
TNR	1	1	0	0	1
CD200R1	1	1	0	0	1
NRCAM	1	1	0	0	1
KYNU	1	1	0	0	1
TXLNA	1	1	0	0	1
CPE	1	1	0	0	1
KLK13	1	1	0	0	1
CEACAM1	1	1	0	0	1
MSLN	1	1	0	0	1
TNFSF13	1	1	0	0	1
EGF	1	1	0	0	1
TNFRSF6B	1	1	0	0	1
SDC1	1	1	0	0	1
TGFBR2	1	1	0	0	1
CD48	1	1	0	0	1
SCAMP3	1	1	0	0	1
LY9	1	1	0	0	1
IFNGR1	1	1	0	0	1
ITGAV	1	1	0	0	1
TNFSF10	1	1	0	0	1
KLK11	1	1	0	0	1
GPC1	1	1	0	0	1
TFPI2	1	1	0	0	1
KLK8	1	1	0	0	1
KDR	1	1	0	0	1
LYPD3	1	1	0	0	1
PODXL	1	1	0	0	1
S100A4	1	1	0	0	1
IGF1R	1	1	0	0	1
ERBB2	1	1	0	0	1
ERBB3	1	1	0	0	1
SPARC	1	1	0	0	1
GZMH	1	1	0	0	1
TGFA	1	1	0	0	1
FURIN	1	1	0	0	1
CCN1	1	1	0	0	1
KLK14	1	1	0	0	1
FADD	1	1	0	0	1
METAP2	1	1	0	0	1
NECTIN4	1	1	0	0	1
FASLG	1	1	0	0	1
EPHA2	1	1	0	0	1
ITGB5	1	1	0	0	1
LGALS1	1	1	0	0	1
SEZ6L	1	1	0	0	1
CA9	1	1	0	0	1
MIA	1	1	0	0	1
CTSV	1	1	0	0	1
CD27	1	1	0	0	1
XPNPEP2	1	1	0	0	1
ERBB4	1	1	0	0	1
ADAM8	1	1	0	0	1
NT5E	1	1	0	0	1
CDKN1A	1	1	0	0	1
DLL1	1	1	0	0	1
MDK	1	1	0	0	1
ABL1	1	1	0	0	1
FGFBP1	1	0	1	0	0
TLR3	1	1	0	0	1
LYN	1	1	0	0	1
RET	1	1	0	0	1
VIM	1	1	0	0	1
TNFRSF19	1	1	0	0	1
CRNN	1	0	1	0	0
TCL1A	1	0	1	0	0
CD160	1	1	0	0	1
TNFRSF4	1	1	0	0	1
MICA	1	1	0	0	1
WISP1	1	1	0	0	1
CXCL17	1	1	0	0	1
PPY	1	1	0	0	1
S100A11	1	1	0	0	1
ESM1	1	1	0	0	1
CD207	1	1	0	0	1
ICOSLG	1	1	0	0	1
WFDC2	1	1	0	0	1
CXCL13	1	1	0	0	1
SMAD5	1	1	0	0	1
ADAMTS15	1	1	0	0	1
CD70	1	0	1	0	0
RSPO3	1	1	0	0	1
FOLR3	1	1	0	0	1
CEACAM5	1	1	0	0	1
FLT4	1	1	0	0	1
MUC16	1	0	1	0	0
WIF1	1	1	0	0	1
GZMB	1	1	0	0	1
FCRLB	1	1	0	0	1
ANXA1	1	1	0	0	1
FOLR1	1	1	0	0	1
CD22	1	1	0	0	1
INPP1	1	1	0	0	1
ALPP	1	1	0	0	1
CGB3	1	1	0	0	1
TBL1X	1	0	1	0	0
NAMPT	1	0	1	0	0
IL17F	1	0	1	0	0
VMO1	1	1	0	0	1
TPMT	1	0	1	0	0
IFNGR2	1	1	0	0	1
KLK4	1	1	0	0	1
ERP44	1	1	0	0	1
CBLN4	1	1	0	0	1
ACAA1	1	0	1	0	0
NT5C3A	1	0	1	0	0
GAMT	1	0	1	0	0
HEXA	1	1	0	0	1
S100A16	1	0	1	0	0
PSPN	1	1	0	0	1
DCTPP1	1	1	0	0	1
MANSC1	1	1	0	0	1
GFER	1	1	0	0	1
RP2	1	0	1	0	0
JCHAIN	1	0	1	0	0
RAB6A	1	0	1	0	0
C1QA	1	1	0	0	1
AKR1B1	1	1	0	0	1
SCG2	1	1	0	0	1
RFNG	1	1	0	0	1
MLN	1	0	1	0	0
TNFAIP8	1	0	1	0	0
AIF1	1	1	0	0	1
ARHGAP25	1	0	1	0	0
IL1B	1	0	1	0	0
CCT5	1	0	1	0	0
CASP2	1	0	1	0	0
ELOA	1	0	1	0	0
NCS1	1	1	0	0	1
LSP1	1	1	0	0	1
AFP	1	0	1	0	0
GOPC	1	0	1	0	0
USO1	1	0	1	0	0
CNPY2	1	0	1	0	0
AIMP1	1	0	1	0	0
SCGN	1	0	1	0	0
CDC27	1	0	1	0	0
TXNDC15	1	1	0	0	1
ICAM5	1	1	0	0	1
FUS	1	0	1	0	0
PTP4A1	1	0	1	0	0
FOXO3	1	0	1	0	0
VWA1	1	1	0	0	1
FLT3	1	1	0	0	1
COL9A1	1	0	1	0	0
BRK1	1	1	0	0	1
NELL1	1	1	0	0	1
SFTPA1	1	0	1	0	0
VPS37A	1	0	1	0	0
DRG2	1	0	1	0	0
HMBS	1	0	1	0	0
CLIP2	1	0	1	0	0
CXCL14	1	0	1	0	0
HSPB6	1	1	0	0	1
ATP6V1D	1	0	1	0	0
LAP3	1	0	1	0	0
LACTB2	1	1	0	0	1
HBQ1	1	1	0	0	1
SCLY	1	1	0	0	1
MYO9B	1	0	1	0	0
CD300E	1	1	0	0	1
SPINK4	1	0	1	0	0
YTHDF3	1	0	1	0	0
CDHR2	1	0	1	0	0
CPVL	1	1	0	0	1
ICAM4	1	0	1	0	0
PSMD9	1	1	0	0	1
ACTN4	1	0	1	0	0
VPS53	1	0	1	0	0
CALCOCO1	1	0	1	0	0
UBAC1	1	0	1	0	0
GGA1	1	0	1	0	0
PTPRM	1	1	0	0	1
GALNT7	1	1	0	0	1
FLT1	1	1	0	0	1
VAT1	1	0	1	0	0
L1CAM	1	1	0	0	1
GPA33	1	0	1	0	0
HLA-E	1	1	0	0	1
PCDH1	1	1	0	0	1
NPY	1	1	0	0	1
CLSPN	1	0	1	0	0
DSG4	1	0	1	0	0
LRP1	1	1	0	0	1
CLEC1A	1	1	0	0	1
PXN	1	0	1	0	0
SMAD1	1	0	1	0	0
ALDH3A1	1	1	0	0	1
CSNK1D	1	0	1	0	0
TOP2B	1	1	0	0	1
AMN	1	1	0	0	1
PGF	1	1	0	0	1
MVK	1	0	1	0	0
ADGRG1	1	1	0	0	1
TIGAR	1	1	0	0	1
ENAH	1	0	1	0	0
EPO	1	0	1	0	0
PDGFC	1	0	1	0	0
AGR2	1	1	0	0	1
PRKAB1	1	1	0	0	1
DPP6	1	1	0	0	1
AIFM1	1	0	1	0	0
BAMBI	1	1	0	0	1
CAPG	1	1	0	0	1
BID	1	0	1	0	0
NUCB2	1	1	0	0	1
NOS3	1	0	1	0	0
TNNI3	1	0	1	0	0
CES2	1	0	1	0	0
INPPL1	1	0	1	0	0
SIRT5	1	0	1	0	0
ST3GAL1	1	1	0	0	1
FES	1	0	1	0	0
VEGFC	1	0	1	0	0
CA14	1	1	0	0	1
RCOR1	1	0	1	0	0
EDIL3	1	1	0	0	1
FOXO1	1	0	1	0	0
CA12	1	1	0	0	1
PLIN1	1	0	1	0	0
PRKRA	1	0	1	0	0
YES1	1	1	0	0	1
ENTPD2	1	1	0	0	1
PDP1	1	0	1	0	0
VASH1	1	0	1	0	0
LAT2	1	0	1	0	0
HAVCR1	1	1	0	0	1
STX8	1	1	0	0	1
ERBIN	1	0	1	0	0
RASA1	1	1	0	0	1
MAEA	1	0	1	0	0
GALNT10	1	1	0	0	1
BTC	1	1	0	0	1
PON2	1	1	0	0	1
MAGED1	1	1	0	0	1
NPPC	1	1	0	0	1
BANK1	1	0	1	0	0
PLXDC1	1	1	0	0	1
NBN	1	0	1	0	0
MAX	1	0	1	0	0
MAP4K5	1	0	1	0	0
ITGB1BP1	1	0	1	0	0
NUB1	1	0	1	0	0
RARRES1	1	0	1	0	0
RASSF2	1	0	1	0	0
CALCA	1	1	0	0	1
CRH	1	1	0	0	1
METAP1	1	0	1	0	0
PDCD1	1	0	1	0	0
PTN	1	1	0	0	1
SERPINA9	1	1	0	0	1
ATP6AP2	1	1	0	0	1
NCF2	1	1	0	0	1
FGR	1	0	1	0	0
PSMA1	1	1	0	0	1
HPGDS	1	0	1	0	0
STXBP3	1	0	1	0	0
FKBP1B	1	0	1	0	0
CNTN2	1	1	0	0	1
WAS	1	0	1	0	0
PTPRJ	1	0	1	0	0
RRM2B	1	1	0	0	1
PTK7	1	1	0	0	1
PVALB	1	1	0	0	1
EGFL7	1	1	0	0	1
FABP9	1	0	1	0	0
TMPRSS15	1	1	0	0	1
LHB	1	0	1	0	0
FOSB	1	0	1	0	0
CALR	1	1	0	0	1
ARTN	0	1	0	1	0
LIF	0	1	0	1	0
MAPT	0	1	0	1	0
PPM1B	0	1	0	1	0

## Sheet: 9.Overlap.CSF.Plasma.SomaScan
Supplementary Table 9. Overlap Between CSF and Plasma in SomaScan
Proteins measured in CSF, plasma, or both fluids by SomaScan. The columns labeled by column letter(s) (gold header) have 1's representing unique presence in that column or columns. Therefore, a gene product that is only present in column B will count as a 1 in the gold "Column B" column, but a gene product present in column B and another column will be counted in a separate column relating to the…
			3155	0	3199	Total Counts
Gene Symbol	SomaScan.plasma	SomaScan.CSF	Column B	Column C	Column BC
CRYBB2	1	0	1	0	0
RAF1	1	1	0	0	1
ZNF41	1	0	1	0	0
ELK1	1	0	1	0	0
GUCA1A	1	0	1	0	0
BECN1	1	0	1	0	0
OCRL	1	1	0	0	1
SPDEF	1	0	1	0	0
SNAI2	1	0	1	0	0
KCNAB2	1	0	1	0	0
POLH	1	0	1	0	0
VDR	1	0	1	0	0
HOGA1	1	0	1	0	0
DLD	1	1	0	0	1
MUTYH	1	0	1	0	0
DUSP4	1	0	1	0	0
ZHX3	1	0	1	0	0
SIGLEC12	1	1	0	0	1
PNP	1	1	0	0	1
TP63	1	0	1	0	0
HNF4A	1	1	0	0	1
SGK3	1	0	1	0	0
BRD4	1	0	1	0	0
WNT10A	1	0	1	0	0
CUL3	1	0	1	0	0
BIRC2	1	0	1	0	0
NCF2	1	1	0	0	1
CBFB	1	0	1	0	0
TERF1	1	0	1	0	0
ILK	1	0	1	0	0
GAN	1	0	1	0	0
FOXM1	1	0	1	0	0
RAD23A	1	1	0	0	1
FANCL	1	0	1	0	0
RBBP9	1	1	0	0	1
PIN1	1	1	0	0	1
PLCG2	1	0	1	0	0
TDP1	1	0	1	0	0
BRD2	1	0	1	0	0
ACBD6	1	1	0	0	1
AP4M1	1	0	1	0	0
BAG3	1	0	1	0	0
EIF2B1	1	1	0	0	1
SATB2	1	0	1	0	0
NEFL	1	1	0	0	1
STAR	1	1	0	0	1
CBS	1	0	1	0	0
CRYAA	1	0	1	0	0
APRT	1	1	0	0	1
ASMTL	1	0	1	0	0
STUB1	1	1	0	0	1
ENO2	1	1	0	0	1
PIAS4	1	0	1	0	0
IL10RA	1	0	1	0	0
STAT3	1	1	0	0	1
IRF1	1	1	0	0	1
JUN	1	0	1	0	0
OAS1	1	0	1	0	0
MYC	1	0	1	0	0
SMAD3	1	0	1	0	0
SMAD2	1	0	1	0	0
IL12B	1	0	1	0	0
PDGFRA	1	1	0	0	1
IL12A	1	1	0	0	1
STAT1	1	1	0	0	1
STAT6	1	1	0	0	1
ANGPTL3	1	1	0	0	1
ZNRF3	1	0	1	0	0
MCL1	1	1	0	0	1
ANKRD1	1	0	1	0	0
STX12	1	1	0	0	1
SCARA5	1	1	0	0	1
FAIM	1	0	1	0	0
NPDC1	1	1	0	0	1
B4GALT5	1	0	1	0	0
GOSR2	1	0	1	0	0
KIR2DS2	1	1	0	0	1
SLC3A2	1	0	1	0	0
SHISAL1	1	0	1	0	0
AGA	1	1	0	0	1
CSF2RA	1	1	0	0	1
AMY2B	1	1	0	0	1
CLMP	1	1	0	0	1
TMEM190	1	1	0	0	1
APOM	1	1	0	0	1
PABPC3	1	0	1	0	0
SHISA2	1	0	1	0	0
NUCB1	1	1	0	0	1
CEACAM20	1	0	1	0	0
DNAJC16	1	0	1	0	0
IL31	1	0	1	0	0
IL18RAP	1	1	0	0	1
CHIT1	1	1	0	0	1
INSL5	1	0	1	0	0
ALPI	1	1	0	0	1
ANTXR1	1	0	1	0	0
TXNDC11	1	0	1	0	0
TNFRSF14	1	1	0	0	1
TFF2	1	1	0	0	1
MMP10	1	1	0	0	1
CD59	1	1	0	0	1
MAGEA4	1	1	0	0	1
RPN1	1	1	0	0	1
CLCA1	1	0	1	0	0
TMEM106A	1	1	0	0	1
RNF43	1	0	1	0	0
PGRMC2	1	0	1	0	0
ACRV1	1	0	1	0	0
SCIMP	1	0	1	0	0
COL6A3	1	1	0	0	1
CSF2RB	1	0	1	0	0
KCNIP3	1	0	1	0	0
PTGDS	1	1	0	0	1
MXRA8	1	1	0	0	1
DHX9	1	0	1	0	0
DPEP1	1	0	1	0	0
PSMB6	1	0	1	0	0
NRAS	1	1	0	0	1
PARP1	1	1	0	0	1
COX6A2	1	0	1	0	0
CD99L2	1	0	1	0	0
TSPEAR	1	0	1	0	0
BMPR1B	1	0	1	0	0
LAT	1	0	1	0	0
KLRC4	1	0	1	0	0
TOR1AIP2	1	1	0	0	1
GLB1	1	1	0	0	1
TEX29	1	1	0	0	1
PCDH9	1	1	0	0	1
ITM2C	1	0	1	0	0
PGLYRP3	1	0	1	0	0
NETO2	1	1	0	0	1
LYSMD3	1	0	1	0	0
SLITRK3	1	1	0	0	1
MFAP2	1	1	0	0	1
MGAT1	1	0	1	0	0
CST8	1	1	0	0	1
B2M	1	1	0	0	1
PUF60	1	1	0	0	1
PLXDC2	1	1	0	0	1
SFTA2	1	0	1	0	0
POMK	1	1	0	0	1
TMEM108	1	0	1	0	0
NDUFS4	1	0	1	0	0
ST3GAL5	1	0	1	0	0
RAET1L	1	1	0	0	1
CLGN	1	1	0	0	1
HTN3	1	1	0	0	1
APMAP	1	1	0	0	1
TOR1AIP1	1	1	0	0	1
HTN1	1	1	0	0	1
PLOD3	1	1	0	0	1
GOLM2	1	1	0	0	1
MPZ	1	1	0	0	1
PODXL2	1	0	1	0	0
LRP2	1	1	0	0	1
MSMB	1	1	0	0	1
PRR16	1	0	1	0	0
MUC1	1	1	0	0	1
SPINK13	1	1	0	0	1
ST6GALNAC3	1	0	1	0	0
APLP2	1	1	0	0	1
HTATIP2	1	0	1	0	0
CD200R1	1	0	1	0	0
ELAPOR1	1	1	0	0	1
TINF2	1	1	0	0	1
OLFM3	1	0	1	0	0
ASCC1	1	1	0	0	1
INSIG1	1	0	1	0	0
GNPTG	1	1	0	0	1
C1orf185	1	0	1	0	0
STX4	1	1	0	0	1
SEMA3E	1	1	0	0	1
SFTPB	1	0	1	0	0
TMX2	1	1	0	0	1
NDUFB4	1	0	1	0	0
KLRG2	1	0	1	0	0
WFDC10B	1	0	1	0	0
LRP1	1	1	0	0	1
IGSF11	1	1	0	0	1
COL28A1	1	1	0	0	1
SUDS3	1	0	1	0	0
IRAG2	1	0	1	0	0
GNRH2	1	0	1	0	0
ZPBP2	1	0	1	0	0
CD300LB	1	0	1	0	0
ACE	1	1	0	0	1
PSMD5	1	0	1	0	0
HSPA1A	1	1	0	0	1
SYK	1	1	0	0	1
HS3ST5	1	0	1	0	0
GAL3ST2	1	0	1	0	0
SERPINB1	1	1	0	0	1
FBLN5	1	1	0	0	1
CSF1	1	1	0	0	1
SLITRK1	1	1	0	0	1
DKK3	1	1	0	0	1
PCDHB2	1	0	1	0	0
CDYL2	1	0	1	0	0
ADAM7	1	0	1	0	0
PROK2	1	0	1	0	0
UCN3	1	1	0	0	1
KERA	1	1	0	0	1
GRIA4	1	1	0	0	1
TMED2	1	1	0	0	1
ADGRG2	1	0	1	0	0
CSGALNACT2	1	1	0	0	1
RAB3D	1	1	0	0	1
CLEC4G	1	1	0	0	1
LRRC52	1	1	0	0	1
CD300E	1	1	0	0	1
SERPINH1	1	0	1	0	0
EFNA2	1	1	0	0	1
KLRB1	1	0	1	0	0
CD1A	1	0	1	0	0
HABP4	1	0	1	0	0
PILRA	1	1	0	0	1
TOMM20L	1	0	1	0	0
SMPD1	1	1	0	0	1
FBLN1	1	1	0	0	1
VSIG10	1	0	1	0	0
LINGO3	1	1	0	0	1
EFCAB14	1	1	0	0	1
B4GALT6	1	1	0	0	1
HHIP	1	1	0	0	1
A4GNT	1	1	0	0	1
GCNT4	1	0	1	0	0
SIGLEC15	1	0	1	0	0
BTNL3	1	0	1	0	0
EBI3	1	1	0	0	1
HNRNPDL	1	1	0	0	1
PLXNB2	1	1	0	0	1
PPP4R3A	1	1	0	0	1
SPAST	1	1	0	0	1
BRAT1	1	0	1	0	0
FAM163B	1	1	0	0	1
DSC1	1	0	1	0	0
C6orf89	1	1	0	0	1
MRAP2	1	1	0	0	1
LCTL	1	0	1	0	0
OSMR	1	0	1	0	0
SCGN	1	1	0	0	1
TMPRSS11B	1	0	1	0	0
STMN2	1	1	0	0	1
ASPRV1	1	1	0	0	1
STX8	1	1	0	0	1
NTM	1	1	0	0	1
GALNT13	1	1	0	0	1
CEACAM4	1	0	1	0	0
PLA2R1	1	1	0	0	1
GNGT2	1	0	1	0	0
CYB5D2	1	1	0	0	1
CALN1	1	0	1	0	0
CD58	1	1	0	0	1
PLEKHA4	1	0	1	0	0
SRL	1	0	1	0	0
STX6	1	1	0	0	1
PLD3	1	1	0	0	1
RPLP2	1	0	1	0	0
CLEC2A	1	0	1	0	0
CLEC10A	1	0	1	0	0
GCSH	1	1	0	0	1
BET1L	1	0	1	0	0
PLAAT4	1	0	1	0	0
AHSG	1	1	0	0	1
PRL	1	1	0	0	1
ART3	1	1	0	0	1
SPINK7	1	0	1	0	0
MUCL1	1	0	1	0	0
UCMA	1	1	0	0	1
GH2	1	0	1	0	0
ACHE	1	1	0	0	1
NRG3	1	1	0	0	1
LRRK2	1	1	0	0	1
BGLAP	1	1	0	0	1
IL5	1	0	1	0	0
GPD1	1	1	0	0	1
IGHA1	1	1	0	0	1
CLC	1	0	1	0	0
N6AMT1	1	1	0	0	1
PDXK	1	1	0	0	1
TLR4	1	1	0	0	1
REG4	1	1	0	0	1
HSPB1	1	0	1	0	0
CHI3L1	1	1	0	0	1
ENO1	1	1	0	0	1
TENM3	1	0	1	0	0
SVEP1	1	1	0	0	1
TMEM119	1	0	1	0	0
TMEM167A	1	0	1	0	0
C11orf87	1	1	0	0	1
SPATA20	1	1	0	0	1
RAB17	1	0	1	0	0
NAT14	1	0	1	0	0
VWC2	1	1	0	0	1
SPG21	1	1	0	0	1
TRIO	1	0	1	0	0
TMEM132C	1	1	0	0	1
BMP15	1	0	1	0	0
CACNB4	1	1	0	0	1
MTRF1L	1	0	1	0	0
MRPL55	1	1	0	0	1
RUNX3	1	0	1	0	0
COL1A1	1	1	0	0	1
ANGPTL1	1	1	0	0	1
DEFB116	1	0	1	0	0
KIAA1549L	1	1	0	0	1
TBX22	1	0	1	0	0
TREML1	1	0	1	0	0
TLR1	1	1	0	0	1
COL6A1	1	1	0	0	1
KLK13	1	1	0	0	1
NFE2L1	1	0	1	0	0
COL6A5	1	0	1	0	0
BICDL1	1	0	1	0	0
MUL1	1	1	0	0	1
RNF122	1	1	0	0	1
SPART	1	0	1	0	0
EQTN	1	0	1	0	0
FAM162B	1	0	1	0	0
TENM2	1	0	1	0	0
MTMR1	1	0	1	0	0
MEGF10	1	0	1	0	0
FLNA	1	1	0	0	1
MILR1	1	1	0	0	1
THSD7A	1	1	0	0	1
LPCAT2	1	0	1	0	0
KRT5	1	0	1	0	0
TSSK1B	1	0	1	0	0
SMARCC1	1	0	1	0	0
CHGA	1	1	0	0	1
GCH1	1	0	1	0	0
TMEM52	1	0	1	0	0
CLEC12A	1	1	0	0	1
YME1L1	1	0	1	0	0
TINAGL1	1	1	0	0	1
HNF1A	1	0	1	0	0
SIT1	1	0	1	0	0
CREB3L1	1	0	1	0	0
CD93	1	1	0	0	1
PUS1	1	0	1	0	0
TBX5	1	0	1	0	0
PKLR	1	1	0	0	1
CXADR	1	1	0	0	1
ITGB7	1	1	0	0	1
MSR1	1	1	0	0	1
NAGPA	1	1	0	0	1
TBCE	1	1	0	0	1
TXNDC5	1	1	0	0	1
DNAJB9	1	1	0	0	1
CDH15	1	1	0	0	1
CTBP1	1	0	1	0	0
TPMT	1	1	0	0	1
FGFBP3	1	1	0	0	1
C10orf105	1	0	1	0	0
TMEM154	1	0	1	0	0
UBE3A	1	0	1	0	0
TBL2	1	0	1	0	0
RIC3	1	0	1	0	0
ERN1	1	0	1	0	0
FDX2	1	0	1	0	0
TCN1	1	1	0	0	1
PCOLCE	1	1	0	0	1
TMPRSS6	1	0	1	0	0
ASL	1	1	0	0	1
TGM1	1	0	1	0	0
ADGRF1	1	1	0	0	1
BPIFB1	1	1	0	0	1
NAGS	1	0	1	0	0
UROS	1	0	1	0	0
LRCH4	1	0	1	0	0
PAPLN	1	0	1	0	0
QDPR	1	1	0	0	1
MADCAM1	1	1	0	0	1
SUN5	1	0	1	0	0
TRABD	1	1	0	0	1
CASQ1	1	1	0	0	1
XDH	1	0	1	0	0
ALDH1A1	1	1	0	0	1
SELPLG	1	1	0	0	1
CHCHD10	1	1	0	0	1
GSTT2B	1	0	1	0	0
LRP1B	1	0	1	0	0
ATF6	1	1	0	0	1
COL11A2	1	1	0	0	1
GABBR1	1	1	0	0	1
GAD1	1	1	0	0	1
GRB7	1	0	1	0	0
DCAF5	1	0	1	0	0
LAIR1	1	0	1	0	0
CD34	1	0	1	0	0
SELENOS	1	1	0	0	1
CYB5A	1	1	0	0	1
NT5C2	1	0	1	0	0
CSNK1D	1	0	1	0	0
SCARA3	1	1	0	0	1
LRRN1	1	1	0	0	1
TMCC3	1	1	0	0	1
NOTCH2	1	1	0	0	1
SORT1	1	0	1	0	0
TNR	1	1	0	0	1
SAMHD1	1	0	1	0	0
WWP1	1	1	0	0	1
CREB3L4	1	1	0	0	1
DSG3	1	1	0	0	1
RAG1	1	0	1	0	0
PMS2	1	0	1	0	0
PCBD1	1	1	0	0	1
PPM1D	1	0	1	0	0
APOA5	1	1	0	0	1
MRE11	1	0	1	0	0
CHFR	1	1	0	0	1
PXDNL	1	0	1	0	0
BTG2	1	0	1	0	0
CLK2	1	0	1	0	0
USB1	1	0	1	0	0
CSNK2B	1	1	0	0	1
ARHGAP25	1	1	0	0	1
LILRB3	1	0	1	0	0
FANCF	1	0	1	0	0
BLK	1	1	0	0	1
TALDO1	1	1	0	0	1
P4HA2	1	1	0	0	1
NHEJ1	1	0	1	0	0
TTN	1	0	1	0	0
PLCB1	1	1	0	0	1
EIF5A2	1	1	0	0	1
ESS2	1	1	0	0	1
GRB10	1	0	1	0	0
RRM1	1	1	0	0	1
TYMP	1	1	0	0	1
AQP4	1	0	1	0	0
MFN1	1	1	0	0	1
TENM4	1	1	0	0	1
AK2	1	1	0	0	1
ADH5	1	0	1	0	0
INPP5E	1	0	1	0	0
GPR101	1	0	1	0	0
ZNF18	1	1	0	0	1
FOXL2	1	0	1	0	0
ADH7	1	0	1	0	0
RBM24	1	0	1	0	0
PRPS1	1	0	1	0	0
BLVRA	1	1	0	0	1
KRT7	1	0	1	0	0
ATF6B	1	1	0	0	1
WFDC2	1	1	0	0	1
CA8	1	0	1	0	0
MVK	1	1	0	0	1
PTK2B	1	1	0	0	1
DNAI1	1	0	1	0	0
RNF146	1	0	1	0	0
KMT2C	1	0	1	0	0
CARD9	1	0	1	0	0
ACAD8	1	0	1	0	0
PLSCR3	1	0	1	0	0
FBXL4	1	1	0	0	1
EHD4	1	1	0	0	1
DLX3	1	0	1	0	0
FAH	1	1	0	0	1
RUFY1	1	1	0	0	1
PDLIM1	1	0	1	0	0
HNRNPC	1	0	1	0	0
DTX1	1	0	1	0	0
RECQL	1	1	0	0	1
PQBP1	1	0	1	0	0
TCTN2	1	0	1	0	0
INA	1	0	1	0	0
DNAJB2	1	1	0	0	1
RHPN2	1	0	1	0	0
SOCS3	1	1	0	0	1
PYGL	1	1	0	0	1
DNER	1	1	0	0	1
POLR3F	1	0	1	0	0
GALK1	1	1	0	0	1
CAPZA1	1	1	0	0	1
P4HB	1	1	0	0	1
EIF3G	1	1	0	0	1
MAGEB10	1	0	1	0	0
GALE	1	1	0	0	1
PCBP1	1	1	0	0	1
ELL	1	0	1	0	0
RBFOX2	1	1	0	0	1
RELB	1	0	1	0	0
GPR135	1	0	1	0	0
RBM19	1	0	1	0	0
VPS4A	1	1	0	0	1
ALDH3A1	1	0	1	0	0
HAVCR2	1	1	0	0	1
ZNF174	1	0	1	0	0
SPOCK1	1	1	0	0	1
UBL4A	1	1	0	0	1
DYNLL2	1	1	0	0	1
ELL2	1	0	1	0	0
APOL1	1	1	0	0	1
CD38	1	0	1	0	0
FABP1	1	0	1	0	0
HMBS	1	1	0	0	1
VSIR	1	1	0	0	1
LRIT3	1	0	1	0	0
MYSM1	1	0	1	0	0
TFR2	1	0	1	0	0
MLYCD	1	0	1	0	0
ATP5MF	1	0	1	0	0
FOXO3	1	0	1	0	0
TMEM230	1	0	1	0	0
LIMA1	1	0	1	0	0
PHF3	1	0	1	0	0
CYGB	1	0	1	0	0
MUSK	1	1	0	0	1
CDC25A	1	0	1	0	0
ISL1	1	0	1	0	0
HMG20B	1	0	1	0	0
ARFGAP1	1	1	0	0	1
SMURF1	1	1	0	0	1
NFATC4	1	0	1	0	0
POLE2	1	0	1	0	0
SYTL4	1	1	0	0	1
ZNF23	1	0	1	0	0
KRT72	1	0	1	0	0
ZNF10	1	0	1	0	0
FKBP1B	1	0	1	0	0
BCAP29	1	0	1	0	0
KLRC3	1	1	0	0	1
DNM2	1	1	0	0	1
SRSF6	1	0	1	0	0
DNAJA2	1	0	1	0	0
MGA	1	0	1	0	0
RBM23	1	0	1	0	0
PRC1	1	0	1	0	0
ELAVL1	1	0	1	0	0
CXCL9	1	0	1	0	0
ZNF75D	1	0	1	0	0
DHX8	1	0	1	0	0
CPNE1	1	1	0	0	1
DNAJB6	1	0	1	0	0
BRD1	1	0	1	0	0
MAP1LC3B	1	1	0	0	1
ERH	1	1	0	0	1
DAPP1	1	1	0	0	1
HSF1	1	1	0	0	1
ITGAL	1	0	1	0	0
MYB	1	0	1	0	0
UBE2V1	1	1	0	0	1
TRAF4	1	0	1	0	0
AHSA1	1	1	0	0	1
RGS10	1	1	0	0	1
TAGLN2	1	1	0	0	1
B3GALT2	1	1	0	0	1
DTX3L	1	0	1	0	0
P4HA1	1	0	1	0	0
CHST9	1	0	1	0	0
FZD10	1	1	0	0	1
SMAP1	1	1	0	0	1
AGO1	1	1	0	0	1
SLC6A9	1	0	1	0	0
NRSN1	1	0	1	0	0
EVL	1	1	0	0	1
SOCS7	1	0	1	0	0
CLINT1	1	1	0	0	1
NLRP1	1	0	1	0	0
ARFGAP2	1	1	0	0	1
RGS8	1	0	1	0	0
TNS2	1	0	1	0	0
SLCO5A1	1	0	1	0	0
BRPF1	1	0	1	0	0
KIF16B	1	0	1	0	0
ZDHHC14	1	0	1	0	0
GJD2	1	1	0	0	1
AGFG1	1	1	0	0	1
TXNIP	1	0	1	0	0
GGA3	1	1	0	0	1
ANAPC7	1	0	1	0	0
SHC4	1	0	1	0	0
CRABP2	1	1	0	0	1
PTP4A2	1	1	0	0	1
LCN1	1	0	1	0	0
CPT1B	1	0	1	0	0
UNC45A	1	0	1	0	0
POU2F1	1	0	1	0	0
LRIT2	1	0	1	0	0
MET	1	1	0	0	1
JAK2	1	0	1	0	0
RPS6KB1	1	0	1	0	0
PPARGC1A	1	0	1	0	0
RORC	1	0	1	0	0
PTPN11	1	1	0	0	1
FXN	1	0	1	0	0
DDR1	1	1	0	0	1
TNFRSF18	1	1	0	0	1
PIEZO1	1	0	1	0	0
TREM2	1	1	0	0	1
PCDHGB1	1	0	1	0	0
DLX4	1	0	1	0	0
LRRC4B	1	1	0	0	1
AAGAB	1	1	0	0	1
INTS3	1	0	1	0	0
EGF	1	1	0	0	1
IGDCC3	1	0	1	0	0
ARHGAP1	1	1	0	0	1
CRABP1	1	0	1	0	0
S100A2	1	0	1	0	0
PTPRH	1	0	1	0	0
EMC1	1	0	1	0	0
TJP1	1	1	0	0	1
CD7	1	1	0	0	1
PTS	1	0	1	0	0
CBL	1	1	0	0	1
TPK1	1	0	1	0	0
BPGM	1	1	0	0	1
SMAD4	1	1	0	0	1
DES	1	0	1	0	0
BUB1	1	0	1	0	0
CAP1	1	0	1	0	0
HSPA1L	1	0	1	0	0
TARDBP	1	0	1	0	0
MSTN	1	0	1	0	0
RPS6KA1	1	0	1	0	0
EEF2K	1	1	0	0	1
RPIA	1	1	0	0	1
SHMT1	1	0	1	0	0
EGFLAM	1	1	0	0	1
AARS1	1	1	0	0	1
DUSP6	1	0	1	0	0
ACAP2	1	0	1	0	0
ANAPC10	1	0	1	0	0
CCM2	1	1	0	0	1
SARS2	1	0	1	0	0
ETS2	1	1	0	0	1
ARRDC3	1	0	1	0	0
MRRF	1	0	1	0	0
SRI	1	1	0	0	1
SNAP29	1	0	1	0	0
IGBP1	1	1	0	0	1
RRAS2	1	0	1	0	0
TRIB2	1	0	1	0	0
RUVBL1	1	1	0	0	1
CRYGD	1	1	0	0	1
MACO1	1	1	0	0	1
KAT2B	1	0	1	0	0
APOF	1	1	0	0	1
TPM3	1	1	0	0	1
TRA2B	1	1	0	0	1
PAFAH1B3	1	1	0	0	1
CDKN2D	1	0	1	0	0
TAPBP	1	1	0	0	1
CBR1	1	1	0	0	1
DDX58	1	0	1	0	0
COPS7B	1	1	0	0	1
CAPN3	1	0	1	0	0
RNPEP	1	0	1	0	0
PDLIM4	1	1	0	0	1
ORC6	1	0	1	0	0
PDZD7	1	0	1	0	0
ARL1	1	1	0	0	1
C16orf54	1	0	1	0	0
DARS2	1	1	0	0	1
HIBCH	1	1	0	0	1
PAX4	1	0	1	0	0
CCDC50	1	1	0	0	1
UBE2T	1	0	1	0	0
STAMBPL1	1	1	0	0	1
RAB39B	1	1	0	0	1
DIRAS3	1	0	1	0	0
RAB22A	1	1	0	0	1
RAB7B	1	0	1	0	0
MAX	1	0	1	0	0
YWHAB	1	1	0	0	1
EDF1	1	0	1	0	0
TPRKB	1	1	0	0	1
GPD1L	1	0	1	0	0
ALOX15B	1	0	1	0	0
A1CF	1	0	1	0	0
THYN1	1	0	1	0	0
ARF6	1	1	0	0	1
MOB1A	1	0	1	0	0
CDC25B	1	0	1	0	0
LYPLAL1	1	0	1	0	0
PAIP1	1	0	1	0	0
PELO	1	0	1	0	0
CACYBP	1	1	0	0	1
ARL11	1	1	0	0	1
IST1	1	0	1	0	0
GSTO1	1	1	0	0	1
ULK3	1	0	1	0	0
MPG	1	1	0	0	1
IRF9	1	0	1	0	0
RHOD	1	0	1	0	0
NR5A2	1	0	1	0	0
ANKRD27	1	0	1	0	0
GSTA1	1	0	1	0	0
NMT1	1	1	0	0	1
PPIH	1	1	0	0	1
PMVK	1	0	1	0	0
BACH1	1	0	1	0	0
KMT5C	1	0	1	0	0
NXF1	1	0	1	0	0
NTMT1	1	0	1	0	0
MYNN	1	0	1	0	0
PFKFB3	1	0	1	0	0
ADI1	1	1	0	0	1
CHP1	1	1	0	0	1
PLEKHA1	1	0	1	0	0
PSMA7	1	1	0	0	1
SIRT5	1	1	0	0	1
SETMAR	1	0	1	0	0
KLHL13	1	0	1	0	0
HNRNPA1	1	1	0	0	1
MAPRE1	1	1	0	0	1
STAU1	1	1	0	0	1
KCTD5	1	0	1	0	0
CLIC5	1	1	0	0	1
TIGAR	1	0	1	0	0
TSN	1	1	0	0	1
RPL30	1	1	0	0	1
PRKAR1B	1	1	0	0	1
OTUD5	1	0	1	0	0
BPTF	1	0	1	0	0
RORB	1	0	1	0	0
PITPNB	1	0	1	0	0
GLRX2	1	1	0	0	1
MCTS1	1	1	0	0	1
LAMTOR3	1	1	0	0	1
CLIC4	1	1	0	0	1
OTUB2	1	1	0	0	1
GABARAPL2	1	1	0	0	1
NUDT16L1	1	1	0	0	1
TAX1BP3	1	1	0	0	1
SH3GL2	1	1	0	0	1
UBA2	1	1	0	0	1
TBCA	1	1	0	0	1
GPR68	1	1	0	0	1
LMOD1	1	0	1	0	0
ITPKC	1	0	1	0	0
CHMP3	1	0	1	0	0
COMMD1	1	0	1	0	0
STAP1	1	0	1	0	0
SLC41A2	1	0	1	0	0
GLTP	1	0	1	0	0
METTL1	1	0	1	0	0
UCK2	1	0	1	0	0
TEAD4	1	0	1	0	0
PDCD5	1	1	0	0	1
PBRM1	1	0	1	0	0
CDKN2C	1	0	1	0	0
RAD23B	1	1	0	0	1
SAT2	1	0	1	0	0
THRA	1	0	1	0	0
WRNIP1	1	0	1	0	0
FKBP6	1	1	0	0	1
CKS1B	1	1	0	0	1
ERVV-1	1	0	1	0	0
CDC34	1	1	0	0	1
CYTH2	1	0	1	0	0
CALCOCO2	1	1	0	0	1
XRCC1	1	0	1	0	0
MTMR6	1	0	1	0	0
PURA	1	0	1	0	0
RGS7	1	1	0	0	1
RHOG	1	1	0	0	1
ZNF560	1	0	1	0	0
SMTN	1	1	0	0	1
RRAGC	1	0	1	0	0
HPGDS	1	1	0	0	1
ITCH	1	0	1	0	0
VRK1	1	0	1	0	0
RAD51D	1	1	0	0	1
UBE2C	1	0	1	0	0
NOVA1	1	1	0	0	1
UBASH3B	1	0	1	0	0
NT5C	1	1	0	0	1
PKN1	1	1	0	0	1
TNFAIP8	1	1	0	0	1
NIP7	1	1	0	0	1
KEAP1	1	1	0	0	1
CCT5	1	1	0	0	1
ARL3	1	1	0	0	1
EFS	1	1	0	0	1
TRIM3	1	0	1	0	0
EDN2	1	1	0	0	1
MTHFD1	1	1	0	0	1
MAGEA3	1	1	0	0	1
FEN1	1	0	1	0	0
ARF3	1	1	0	0	1
PSMB5	1	1	0	0	1
IMPA2	1	0	1	0	0
ARAF	1	1	0	0	1
ERCC1	1	0	1	0	0
ARL2	1	1	0	0	1
OPHN1	1	0	1	0	0
PDRG1	1	0	1	0	0
GCA	1	0	1	0	0
TMOD1	1	1	0	0	1
ATG5	1	0	1	0	0
FERMT3	1	1	0	0	1
PABPC4	1	1	0	0	1
SCMH1	1	0	1	0	0
EXOSC3	1	0	1	0	0
PSMB1	1	1	0	0	1
NRBP1	1	0	1	0	0
STK24	1	1	0	0	1
AKR1C1	1	0	1	0	0
PPM1A	1	1	0	0	1
SEPTIN11	1	1	0	0	1
PPP2R1A	1	1	0	0	1
ASH1L	1	0	1	0	0
JARID2	1	0	1	0	0
KLHL7	1	0	1	0	0
SENP7	1	0	1	0	0
ATG7	1	1	0	0	1
LANCL2	1	1	0	0	1
ARFIP2	1	1	0	0	1
NAT1	1	1	0	0	1
PTPN9	1	0	1	0	0
BCAR3	1	0	1	0	0
TRDMT1	1	1	0	0	1
SMYD2	1	0	1	0	0
CRAT	1	0	1	0	0
INPP5B	1	1	0	0	1
ARRB1	1	1	0	0	1
ADSS2	1	0	1	0	0
RPE	1	1	0	0	1
SETD2	1	0	1	0	0
MDH2	1	1	0	0	1
GNAI3	1	1	0	0	1
PDK2	1	0	1	0	0
AHCYL1	1	0	1	0	0
CSNK1G2	1	0	1	0	0
NAPB	1	1	0	0	1
KLC1	1	0	1	0	0
TSTA3	1	1	0	0	1
PANK3	1	1	0	0	1
OLA1	1	1	0	0	1
GABARAPL1	1	1	0	0	1
ECH1	1	0	1	0	0
TST	1	1	0	0	1
PTPN13	1	0	1	0	0
ILF2	1	0	1	0	0
GDA	1	1	0	0	1
VPS4B	1	0	1	0	0
HECW1	1	0	1	0	0
RAD1	1	0	1	0	0
SULT1B1	1	1	0	0	1
DARS1	1	1	0	0	1
PACSIN1	1	0	1	0	0
FLII	1	1	0	0	1
SNRPA	1	1	0	0	1
USP21	1	0	1	0	0
KYAT3	1	1	0	0	1
DPYSL5	1	1	0	0	1
SCIN	1	1	0	0	1
HOMER2	1	1	0	0	1
MPST	1	0	1	0	0
DECR1	1	1	0	0	1
RPS6KA6	1	0	1	0	0
ARPC1B	1	1	0	0	1
SEPTIN10	1	0	1	0	0
SHMT2	1	1	0	0	1
DOT1L	1	1	0	0	1
SH3BGRL	1	1	0	0	1
DIMT1	1	0	1	0	0
KLHL12	1	0	1	0	0
PRMT3	1	0	1	0	0
PIP4K2A	1	1	0	0	1
KPNA4	1	0	1	0	0
CCT8	1	1	0	0	1
ACLY	1	0	1	0	0
EIF1B	1	1	0	0	1
PELI2	1	0	1	0	0
NEK7	1	1	0	0	1
SH2D3C	1	1	0	0	1
HERC1	1	1	0	0	1
CDC42BPA	1	1	0	0	1
DPYSL3	1	1	0	0	1
L3MBTL2	1	0	1	0	0
H1-10	1	1	0	0	1
GJA8	1	0	1	0	0
HMG20A	1	0	1	0	0
RGS19	1	0	1	0	0
AP1G2	1	1	0	0	1
DCP1B	1	0	1	0	0
ZNF175	1	0	1	0	0
TOX3	1	0	1	0	0
PIN4	1	1	0	0	1
UBQLN4	1	1	0	0	1
TAX1BP1	1	1	0	0	1
CIRBP	1	1	0	0	1
RFXAP	1	0	1	0	0
PTGFRN	1	1	0	0	1
PSMG3	1	0	1	0	0
NDC80	1	1	0	0	1
PLEKHA7	1	1	0	0	1
MPP7	1	1	0	0	1
KIF22	1	0	1	0	0
CSDE1	1	0	1	0	0
PLS1	1	0	1	0	0
NISCH	1	0	1	0	0
FEV	1	0	1	0	0
TMEM8B	1	1	0	0	1
BAG5	1	0	1	0	0
CYTH4	1	1	0	0	1
RBM3	1	1	0	0	1
BRDT	1	0	1	0	0
ITGB2	1	1	0	0	1
ZHX1	1	0	1	0	0
APBB2	1	1	0	0	1
CSDC2	1	0	1	0	0
BACH2	1	0	1	0	0
GRID2	1	0	1	0	0
ILF3	1	0	1	0	0
ZNF774	1	0	1	0	0
ZNF334	1	0	1	0	0
ELMO1	1	1	0	0	1
GPR142	1	0	1	0	0
PPP1R3B	1	0	1	0	0
ZNF180	1	0	1	0	0
NUP98	1	0	1	0	0
HCN1	1	0	1	0	0
HMGB3	1	0	1	0	0
SF1	1	0	1	0	0
PRDM4	1	0	1	0	0
TARBP2	1	0	1	0	0
HNRNPM	1	1	0	0	1
APBB3	1	1	0	0	1
ZBTB33	1	0	1	0	0
GPCPD1	1	1	0	0	1
ZNF134	1	0	1	0	0
SGF29	1	0	1	0	0
CCDC51	1	0	1	0	0
PIWIL1	1	0	1	0	0
NLRP4	1	0	1	0	0
ZNF566	1	0	1	0	0
NUDT3	1	1	0	0	1
SLC4A8	1	0	1	0	0
DNAJC27	1	0	1	0	0
TPPP2	1	1	0	0	1
IRF2	1	0	1	0	0
ZNF329	1	0	1	0	0
GMEB2	1	0	1	0	0
ARHGAP30	1	1	0	0	1
CARHSP1	1	1	0	0	1
ZNF415	1	0	1	0	0
ACYP2	1	1	0	0	1
EHBP1	1	0	1	0	0
RNPC3	1	0	1	0	0
IARS1	1	0	1	0	0
GEM	1	1	0	0	1
SLC14A2	1	0	1	0	0
GRAP	1	0	1	0	0
NLRP10	1	0	1	0	0
APBB1	1	0	1	0	0
APPL1	1	0	1	0	0
SLC5A5	1	0	1	0	0
RGS3	1	0	1	0	0
SAP18	1	0	1	0	0
TESC	1	1	0	0	1
ASH2L	1	0	1	0	0
KCNF1	1	0	1	0	0
PYDC1	1	0	1	0	0
DUSP15	1	1	0	0	1
STX10	1	1	0	0	1
ZNF410	1	0	1	0	0
BAG4	1	0	1	0	0
SNX17	1	0	1	0	0
FBXL5	1	0	1	0	0
RNGTT	1	1	0	0	1
ARHGEF2	1	0	1	0	0
GSKIP	1	0	1	0	0
POLM	1	0	1	0	0
TMOD2	1	1	0	0	1
TEAD3	1	1	0	0	1
CASS4	1	1	0	0	1
TMEM237	1	0	1	0	0
ECI2	1	0	1	0	0
ARPP21	1	0	1	0	0
TMOD3	1	1	0	0	1
NEDD9	1	0	1	0	0
NIPAL4	1	0	1	0	0
DYNLT3	1	0	1	0	0
DDX6	1	1	0	0	1
TWF1	1	0	1	0	0
CNGA2	1	0	1	0	0
SPN	1	0	1	0	0
UBTD2	1	0	1	0	0
SPEF1	1	0	1	0	0
OSBPL11	1	0	1	0	0
RBL1	1	0	1	0	0
SV2A	1	1	0	0	1
RDH16	1	1	0	0	1
PARP11	1	0	1	0	0
NR1D2	1	0	1	0	0
SAP30	1	0	1	0	0
MICALL2	1	0	1	0	0
SYTL1	1	0	1	0	0
IFI16	1	1	0	0	1
PAXIP1	1	0	1	0	0
DGKB	1	0	1	0	0
CUBN	1	0	1	0	0
MTCP1	1	0	1	0	0
KRT17	1	1	0	0	1
AXIN2	1	0	1	0	0
NR3C2	1	1	0	0	1
ENOX1	1	0	1	0	0
HERC5	1	1	0	0	1
RLBP1	1	0	1	0	0
POLR1C	1	0	1	0	0
ALDH3B1	1	0	1	0	0
RAB18	1	1	0	0	1
PPARA	1	1	0	0	1
KIFBP	1	1	0	0	1
UQCRB	1	0	1	0	0
GCK	1	1	0	0	1
GPR107	1	0	1	0	0
CSRP2	1	1	0	0	1
STAU2	1	0	1	0	0
KRT20	1	0	1	0	0
SORBS3	1	0	1	0	0
RBM22	1	0	1	0	0
LIN7C	1	0	1	0	0
SRSF7	1	0	1	0	0
EWSR1	1	1	0	0	1
MAP3K3	1	0	1	0	0
CUL9	1	0	1	0	0
NPLOC4	1	1	0	0	1
LCN10	1	0	1	0	0
RPS10	1	0	1	0	0
PRKN	1	0	1	0	0
TP53I11	1	1	0	0	1
FRS2	1	0	1	0	0
CBX7	1	0	1	0	0
PPP1R8	1	0	1	0	0
KCNA10	1	1	0	0	1
ATAD2	1	0	1	0	0
TSG101	1	1	0	0	1
SLC6A14	1	1	0	0	1
PFN2	1	1	0	0	1
PSD	1	0	1	0	0
SLC6A16	1	0	1	0	0
RFK	1	0	1	0	0
GMFG	1	1	0	0	1
EDC4	1	1	0	0	1
PRKG1	1	1	0	0	1
CCS	1	0	1	0	0
ANP32A	1	0	1	0	0
FXR1	1	0	1	0	0
CETN2	1	1	0	0	1
VARS1	1	0	1	0	0
GLP1R	1	0	1	0	0
BTC	1	1	0	0	1
HIF1A	1	0	1	0	0
S100A6	1	1	0	0	1
SECTM1	1	1	0	0	1
RSPO3	1	1	0	0	1
REG1A	1	1	0	0	1
BCL2L2	1	0	1	0	0
VEGFD	1	1	0	0	1
SOST	1	0	1	0	0
FAM3D	1	1	0	0	1
CSH1	1	1	0	0	1
EFNB1	1	1	0	0	1
SNAP25	1	0	1	0	0
LYPD3	1	0	1	0	0
NEGR1	1	1	0	0	1
BCL6	1	0	1	0	0
FSTL1	1	1	0	0	1
SPP1	1	1	0	0	1
LUM	1	1	0	0	1
CD177	1	1	0	0	1
CHKB	1	1	0	0	1
SMOC1	1	1	0	0	1
SERPINA10	1	1	0	0	1
FLRT2	1	1	0	0	1
FLRT3	1	1	0	0	1
ISLR2	1	1	0	0	1
VTN	1	1	0	0	1
DSC2	1	1	0	0	1
LDLR	1	0	1	0	0
HK2	1	0	1	0	0
HK1	1	0	1	0	0
SEMA5A	1	1	0	0	1
LTBP4	1	1	0	0	1
MDM2	1	1	0	0	1
MDM4	1	0	1	0	0
IGHG2	1	1	0	0	1
IGHG4	1	1	0	0	1
WNT3A	1	1	0	0	1
SHANK1	1	1	0	0	1
SHANK3	1	1	0	0	1
WNT5A	1	0	1	0	0
DEFB113	1	1	0	0	1
SYNGR3	1	0	1	0	0
CYB561D1	1	1	0	0	1
C5orf63	1	0	1	0	0
B4GALT1	1	1	0	0	1
FH	1	1	0	0	1
RNF34	1	0	1	0	0
EHF	1	0	1	0	0
PCSK1	1	1	0	0	1
ATP1B1	1	1	0	0	1
DERL1	1	1	0	0	1
DEFB4A	1	0	1	0	0
RELL1	1	1	0	0	1
ETV5	1	0	1	0	0
SPINK2	1	1	0	0	1
CD300C	1	1	0	0	1
WFIKKN2	1	1	0	0	1
RNF41	1	0	1	0	0
WFDC6	1	0	1	0	0
TMEM132D	1	1	0	0	1
TMEM167B	1	0	1	0	0
ENOX2	1	0	1	0	0
PRXL2A	1	0	1	0	0
MAN1C1	1	1	0	0	1
WFDC10A	1	0	1	0	0
SLC14A1	1	0	1	0	0
SHISAL2A	1	1	0	0	1
ZFYVE27	1	0	1	0	0
PARVA	1	1	0	0	1
IL20RB	1	0	1	0	0
MAZ	1	1	0	0	1
CHRD	1	1	0	0	1
IQCF3	1	0	1	0	0
DIXDC1	1	0	1	0	0
SPRN	1	1	0	0	1
SF3B4	1	0	1	0	0
USP8	1	0	1	0	0
FNDC4	1	0	1	0	0
SMIM13	1	0	1	0	0
MRPL33	1	0	1	0	0
ELF5	1	0	1	0	0
TOR4A	1	0	1	0	0
CHAD	1	1	0	0	1
PXDN	1	0	1	0	0
NRAC	1	0	1	0	0
RCAN1	1	0	1	0	0
NEURL4	1	0	1	0	0
PTH1R	1	0	1	0	0
HDHD2	1	1	0	0	1
ITPKA	1	0	1	0	0
GSTK1	1	1	0	0	1
UBE2D4	1	1	0	0	1
KIN	1	0	1	0	0
LTB4R	1	1	0	0	1
FAM171A2	1	0	1	0	0
TCEA2	1	1	0	0	1
CNOT1	1	1	0	0	1
TMEM87B	1	1	0	0	1
PKD2	1	1	0	0	1
UNC93B1	1	0	1	0	0
ARFIP1	1	0	1	0	0
MPP6	1	0	1	0	0
PDE6D	1	0	1	0	0
HSPA9	1	1	0	0	1
GRID1	1	0	1	0	0
CERS5	1	0	1	0	0
HCAR2	1	1	0	0	1
HMGCS1	1	1	0	0	1
EIF3J	1	0	1	0	0
MIOX	1	0	1	0	0
F8	1	1	0	0	1
SLC35G2	1	1	0	0	1
SLC26A11	1	0	1	0	0
ARL6IP5	1	0	1	0	0
HNRNPR	1	0	1	0	0
DUS2	1	0	1	0	0
TRADD	1	0	1	0	0
SCAMP5	1	0	1	0	0
ATP2A3	1	1	0	0	1
SATB1	1	0	1	0	0
PIAS3	1	0	1	0	0
RAB35	1	0	1	0	0
RPRD1A	1	0	1	0	0
EMC4	1	1	0	0	1
PTCHD3	1	0	1	0	0
ASAP2	1	1	0	0	1
ARHGEF25	1	0	1	0	0
VSNL1	1	1	0	0	1
HS6ST2	1	0	1	0	0
KCNG4	1	0	1	0	0
SSB	1	0	1	0	0
NAP1L2	1	1	0	0	1
UTS2R	1	0	1	0	0
CNEP1R1	1	0	1	0	0
MYOM2	1	0	1	0	0
CERT1	1	1	0	0	1
POLI	1	0	1	0	0
KCNN1	1	0	1	0	0
GPR26	1	0	1	0	0
MYCT1	1	0	1	0	0
PTGR1	1	1	0	0	1
ARHGAP45	1	0	1	0	0
EIF1AD	1	0	1	0	0
HTR7	1	1	0	0	1
PLPP4	1	0	1	0	0
ADAM29	1	0	1	0	0
SWAP70	1	1	0	0	1
DCUN1D3	1	0	1	0	0
REPIN1	1	0	1	0	0
HTR2A	1	0	1	0	0
NECTIN3	1	0	1	0	0
HTR6	1	0	1	0	0
ACBD7	1	1	0	0	1
RBL2	1	1	0	0	1
SSU72	1	0	1	0	0
DPYSL2	1	1	0	0	1
PSMD4	1	1	0	0	1
HDLBP	1	0	1	0	0
PSMD11	1	1	0	0	1
ARPC3	1	0	1	0	0
RND1	1	1	0	0	1
DVL2	1	1	0	0	1
GSTP1	1	1	0	0	1
U2AF2	1	1	0	0	1
ABLIM3	1	0	1	0	0
UAP1	1	0	1	0	0
APAF1	1	1	0	0	1
RACGAP1	1	1	0	0	1
ANXA9	1	0	1	0	0
REXO2	1	1	0	0	1
PRIM1	1	0	1	0	0
GGA1	1	1	0	0	1
THTPA	1	1	0	0	1
RAB27B	1	0	1	0	0
RAB31	1	1	0	0	1
RABEPK	1	0	1	0	0
SNU13	1	1	0	0	1
RFESD	1	1	0	0	1
NEURL1	1	0	1	0	0
ANXA10	1	1	0	0	1
GTF2I	1	0	1	0	0
MAGEA10	1	1	0	0	1
CYTIP	1	0	1	0	0
AK5	1	0	1	0	0
CREBBP	1	1	0	0	1
NCK2	1	1	0	0	1
MAD1L1	1	0	1	0	0
GET3	1	1	0	0	1
AP2A2	1	1	0	0	1
PPP2R5A	1	1	0	0	1
KMT2D	1	0	1	0	0
NADK	1	0	1	0	0
GRB14	1	1	0	0	1
ATG4B	1	1	0	0	1
RBBP5	1	0	1	0	0
ZYX	1	1	0	0	1
PIR	1	1	0	0	1
NAP1L1	1	1	0	0	1
USO1	1	0	1	0	0
IFIT3	1	1	0	0	1
HGS	1	1	0	0	1
DHX38	1	0	1	0	0
KCNIP1	1	0	1	0	0
ZFP91	1	0	1	0	0
TOM1L1	1	1	0	0	1
MACROD1	1	0	1	0	0
ROCK2	1	0	1	0	0
NCL	1	0	1	0	0
PNKP	1	1	0	0	1
PDGFC	1	1	0	0	1
ATP13A1	1	1	0	0	1
ANGPT2	1	1	0	0	1
CST5	1	1	0	0	1
IL4	1	0	1	0	0
PPP2R3A	1	0	1	0	0
CA10	1	1	0	0	1
TYRO3	1	1	0	0	1
FGFR3	1	1	0	0	1
PLA2G2E	1	0	1	0	0
ELANE	1	1	0	0	1
HSPA6	1	1	0	0	1
CCT7	1	1	0	0	1
INHBB	1	1	0	0	1
CFD	1	1	0	0	1
NAB2	1	0	1	0	0
CSNK2A2	1	0	1	0	0
CSF1R	1	1	0	0	1
CLCNKB	1	1	0	0	1
IL5RA	1	0	1	0	0
CCL1	1	1	0	0	1
CAPSL	1	0	1	0	0
ODC1	1	0	1	0	0
BGN	1	1	0	0	1
SLC5A8	1	0	1	0	0
CCN4	1	1	0	0	1
CDNF	1	1	0	0	1
CRLF2	1	0	1	0	0
KIAA0319L	1	1	0	0	1
KLK3	1	0	1	0	0
ANXA2	1	1	0	0	1
CXCL13	1	1	0	0	1
HMGCS2	1	0	1	0	0
IL12RB1	1	0	1	0	0
SPARCL1	1	1	0	0	1
KLK8	1	1	0	0	1
SERPING1	1	1	0	0	1
CLTC	1	0	1	0	0
GZMA	1	1	0	0	1
SEC22A	1	1	0	0	1
FCN2	1	1	0	0	1
PAK4	1	1	0	0	1
PRTN3	1	1	0	0	1
C9	1	1	0	0	1
IL10	1	1	0	0	1
FGF19	1	1	0	0	1
FGF16	1	0	1	0	0
CD80	1	0	1	0	0
SPOP	1	0	1	0	0
ERP29	1	1	0	0	1
SFXN5	1	0	1	0	0
CTSC	1	1	0	0	1
C7	1	1	0	0	1
CTF1	1	1	0	0	1
IFNL1	1	0	1	0	0
RAP1GAP	1	1	0	0	1
INHBA	1	1	0	0	1
FLRT1	1	1	0	0	1
FRZB	1	1	0	0	1
IGFBP1	1	1	0	0	1
IL22	1	1	0	0	1
CUL4B	1	0	1	0	0
IL3RA	1	1	0	0	1
CA6	1	1	0	0	1
CCL8	1	1	0	0	1
MYZAP	1	1	0	0	1
RMI1	1	0	1	0	0
CROT	1	0	1	0	0
APOBEC3G	1	0	1	0	0
PSMD9	1	1	0	0	1
ARHGEF7	1	0	1	0	0
NAB1	1	0	1	0	0
MCF2L	1	0	1	0	0
PGK2	1	0	1	0	0
CAND1	1	1	0	0	1
UGP2	1	1	0	0	1
FARS2	1	0	1	0	0
SPSB1	1	0	1	0	0
DPY30	1	1	0	0	1
SULT1A3	1	0	1	0	0
DDX23	1	0	1	0	0
NUDT12	1	0	1	0	0
GABBR2	1	1	0	0	1
GNPNAT1	1	1	0	0	1
DAPK1	1	0	1	0	0
RBM46	1	1	0	0	1
LAP3	1	1	0	0	1
AGAP3	1	0	1	0	0
KIF3A	1	1	0	0	1
TOLLIP	1	1	0	0	1
MYOM3	1	0	1	0	0
TXNRD1	1	1	0	0	1
KPNA6	1	0	1	0	0
HSD17B14	1	0	1	0	0
TTL	1	1	0	0	1
PPFIA1	1	0	1	0	0
ARHGEF1	1	0	1	0	0
BARD1	1	0	1	0	0
TBX3	1	0	1	0	0
SLC26A7	1	0	1	0	0
RGS18	1	0	1	0	0
CRYZ	1	1	0	0	1
DDX25	1	0	1	0	0
SMURF2	1	0	1	0	0
LANCL1	1	1	0	0	1
NMRAL1	1	1	0	0	1
PC	1	0	1	0	0
EIF4G3	1	0	1	0	0
NSF	1	1	0	0	1
EPB41L1	1	1	0	0	1
FBL	1	0	1	0	0
PPCDC	1	0	1	0	0
ADSS1	1	1	0	0	1
DOCK9	1	0	1	0	0
CHD7	1	0	1	0	0
GNMT	1	0	1	0	0
PAPSS1	1	0	1	0	0
DCP1A	1	0	1	0	0
TNFAIP3	1	0	1	0	0
S100A11	1	1	0	0	1
DHX58	1	0	1	0	0
TANK	1	0	1	0	0
EVPL	1	0	1	0	0
MED4	1	0	1	0	0
IL17B	1	1	0	0	1
IBSP	1	1	0	0	1
EDA	1	1	0	0	1
TNFRSF9	1	0	1	0	0
IL17F	1	0	1	0	0
PIK3C2A	1	0	1	0	0
COPS2	1	1	0	0	1
TNFSF4	1	0	1	0	0
FGF7	1	1	0	0	1
VEGFA	1	1	0	0	1
TACSTD2	1	0	1	0	0
TIAM1	1	0	1	0	0
MPDZ	1	0	1	0	0
RANBP3	1	1	0	0	1
CST7	1	1	0	0	1
KLK5	1	0	1	0	0
GZMB	1	0	1	0	0
SFRP1	1	1	0	0	1
EEA1	1	0	1	0	0
NCOA2	1	0	1	0	0
BDNF	1	0	1	0	0
IL1RAP	1	1	0	0	1
IL7	1	1	0	0	1
EFNA4	1	1	0	0	1
FOXC2	1	0	1	0	0
UNC13A	1	0	1	0	0
IL15RA	1	1	0	0	1
CGA	1	1	0	0	1
TNFSF15	1	1	0	0	1
NCF4	1	0	1	0	0
TNFSF11	1	0	1	0	0
OSM	1	0	1	0	0
PGLYRP1	1	1	0	0	1
CD5	1	1	0	0	1
MAGI2	1	1	0	0	1
PKP2	1	0	1	0	0
CCL25	1	1	0	0	1
CA4	1	1	0	0	1
ITSN1	1	1	0	0	1
TPT1	1	1	0	0	1
HPX	1	1	0	0	1
SHC2	1	0	1	0	0
CST4	1	1	0	0	1
FCN3	1	1	0	0	1
XCL1	1	1	0	0	1
IL18R1	1	1	0	0	1
ULBP1	1	1	0	0	1
TLN2	1	0	1	0	0
SEPHS1	1	1	0	0	1
IL13	1	1	0	0	1
SMPDL3A	1	1	0	0	1
IGFBP6	1	1	0	0	1
DEF6	1	0	1	0	0
CBR3	1	1	0	0	1
FLT3LG	1	1	0	0	1
HBEGF	1	0	1	0	0
KLRK1	1	0	1	0	0
CHST15	1	1	0	0	1
CARS1	1	1	0	0	1
PSMA4	1	0	1	0	0
C1QC	1	0	1	0	0
CNTFR	1	1	0	0	1
GNLY	1	1	0	0	1
TPSG1	1	0	1	0	0
TRIL	1	1	0	0	1
SERPINA4	1	1	0	0	1
RAP1GDS1	1	0	1	0	0
MTHFS	1	1	0	0	1
TGFB1	1	1	0	0	1
CCL15	1	1	0	0	1
SPARC	1	1	0	0	1
THBS2	1	1	0	0	1
RELT	1	1	0	0	1
PIANP	1	1	0	0	1
ADM	1	1	0	0	1
S100A4	1	1	0	0	1
TNFRSF10D	1	1	0	0	1
IFNB1	1	1	0	0	1
IFNA10	1	0	1	0	0
IFNA7	1	0	1	0	0
EFNB2	1	1	0	0	1
HHLA2	1	1	0	0	1
IL1R2	1	1	0	0	1
AMIGO2	1	1	0	0	1
RXFP1	1	0	1	0	0
NRG4	1	0	1	0	0
H2BC21	1	1	0	0	1
H2AW	1	1	0	0	1
H3C1	1	1	0	0	1
ISG15	1	1	0	0	1
IL36B	1	0	1	0	0
IL36A	1	1	0	0	1
EFNA3	1	1	0	0	1
YWHAE	1	1	0	0	1
ANXA5	1	1	0	0	1
SCP2D1	1	0	1	0	0
CDKN3	1	1	0	0	1
RFFL	1	1	0	0	1
PDCL2	1	0	1	0	0
PRDM1	1	0	1	0	0
ANXA7	1	1	0	0	1
FOXJ2	1	0	1	0	0
HEXIM2	1	0	1	0	0
RBP7	1	1	0	0	1
DDX46	1	0	1	0	0
BHMT2	1	0	1	0	0
MYL6B	1	1	0	0	1
MOCS3	1	0	1	0	0
SNX7	1	0	1	0	0
DOK2	1	1	0	0	1
MID2	1	0	1	0	0
BLMH	1	0	1	0	0
PTPN4	1	1	0	0	1
NET1	1	0	1	0	0
SRXN1	1	1	0	0	1
RAB6B	1	1	0	0	1
PREP	1	1	0	0	1
RAB14	1	1	0	0	1
EIF2AK4	1	0	1	0	0
NFATC1	1	0	1	0	0
RAB5C	1	1	0	0	1
AGAP2	1	1	0	0	1
MBD1	1	0	1	0	0
HNRNPH1	1	0	1	0	0
PPIL2	1	0	1	0	0
VPS29	1	1	0	0	1
SMC3	1	1	0	0	1
UBE2E1	1	1	0	0	1
DIDO1	1	0	1	0	0
DYNLT1	1	0	1	0	0
RALA	1	1	0	0	1
RCVRN	1	0	1	0	0
TRAPPC3	1	1	0	0	1
DIPK1C	1	1	0	0	1
GDF11	1	1	0	0	1
FAM210A	1	1	0	0	1
SEMA6C	1	1	0	0	1
STAB1	1	0	1	0	0
KIAA0040	1	1	0	0	1
NCMAP	1	1	0	0	1
KRTAP2-4	1	1	0	0	1
ZNF382	1	0	1	0	0
VOPP1	1	0	1	0	0
ZNF526	1	0	1	0	0
SUMO3	1	1	0	0	1
CTCF	1	0	1	0	0
FBXO3	1	0	1	0	0
DUSP16	1	0	1	0	0
TMEM185A	1	0	1	0	0
LHCGR	1	0	1	0	0
RIDA	1	1	0	0	1
GSTA4	1	0	1	0	0
DNAJC17	1	0	1	0	0
MZF1	1	0	1	0	0
RNF8	1	1	0	0	1
SKIL	1	1	0	0	1
PACSIN3	1	0	1	0	0
EIF4B	1	1	0	0	1
CAPN2	1	1	0	0	1
AKT2	1	1	0	0	1
PLIN3	1	0	1	0	0
PTPN7	1	0	1	0	0
SEC13	1	1	0	0	1
ZNF276	1	0	1	0	0
TPSB2	1	1	0	0	1
PROK1	1	0	1	0	0
C8G	1	1	0	0	1
CST6	1	1	0	0	1
AZU1	1	0	1	0	0
CRLF1	1	1	0	0	1
ARHGAP5	1	1	0	0	1
LTF	1	1	0	0	1
ICAM2	1	1	0	0	1
FGF8	1	0	1	0	0
CDH1	1	1	0	0	1
IGF2	1	1	0	0	1
S100A3	1	0	1	0	0
NETO1	1	1	0	0	1
MESD	1	1	0	0	1
CCDC134	1	1	0	0	1
S100A5	1	1	0	0	1
REG3A	1	1	0	0	1
JCHAIN	1	0	1	0	0
MAD2L1	1	0	1	0	0
CUTC	1	0	1	0	0
TXNL4B	1	1	0	0	1
S100A10	1	0	1	0	0
CCNA1	1	0	1	0	0
CPLX2	1	1	0	0	1
CRADD	1	1	0	0	1
AGO3	1	1	0	0	1
FTL	1	1	0	0	1
GAP43	1	1	0	0	1
GBP1	1	1	0	0	1
LAMTOR2	1	1	0	0	1
RBBP4	1	1	0	0	1
SDF2	1	1	0	0	1
SELENOM	1	1	0	0	1
CFL2	1	1	0	0	1
KNG1	1	1	0	0	1
IFNG	1	0	1	0	0
SCG5	1	1	0	0	1
APOC1	1	1	0	0	1
ADGRB3	1	1	0	0	1
BMPER	1	1	0	0	1
BOLA1	1	1	0	0	1
GKN1	1	0	1	0	0
CPB1	1	1	0	0	1
CTSE	1	0	1	0	0
DDR2	1	1	0	0	1
EDN3	1	1	0	0	1
KL	1	1	0	0	1
FABP2	1	0	1	0	0
FABP4	1	1	0	0	1
NRP2	1	1	0	0	1
FCGR3A	1	1	0	0	1
GAL	1	0	1	0	0
GAS6	1	1	0	0	1
UNC5B	1	1	0	0	1
GSTM1	1	1	0	0	1
GFER	1	1	0	0	1
ID1	1	0	1	0	0
ID2	1	0	1	0	0
IFNA21	1	0	1	0	0
IFNA4	1	0	1	0	0
BIRC7	1	0	1	0	0
LCAT	1	1	0	0	1
LDHA	1	1	0	0	1
LYG2	1	0	1	0	0
SERPINB5	1	0	1	0	0
MAPK10	1	1	0	0	1
MMP20	1	0	1	0	0
PMP2	1	0	1	0	0
NEU1	1	1	0	0	1
LOXL3	1	1	0	0	1
OPTC	1	0	1	0	0
OTC	1	1	0	0	1
OTOR	1	0	1	0	0
SRC	1	1	0	0	1
PNOC	1	0	1	0	0
RAMP1	1	0	1	0	0
RAMP3	1	0	1	0	0
RND3	1	0	1	0	0
PCSK2	1	1	0	0	1
GM2A	1	1	0	0	1
SERPINB4	1	0	1	0	0
NRG1	1	1	0	0	1
SORD	1	1	0	0	1
SQSTM1	1	0	1	0	0
TIMD4	1	1	0	0	1
NT5E	1	1	0	0	1
AMBP	1	1	0	0	1
ADAM15	1	1	0	0	1
ANPEP	1	0	1	0	0
DPP4	1	0	1	0	0
CD8A	1	1	0	0	1
CNPY4	1	1	0	0	1
COL9A1	1	0	1	0	0
CTHRC1	1	1	0	0	1
CFHR1	1	1	0	0	1
HEXB	1	1	0	0	1
PNLIPRP2	1	1	0	0	1
LRP11	1	1	0	0	1
PLTP	1	1	0	0	1
REG3G	1	1	0	0	1
VNN2	1	1	0	0	1
CAMP	1	1	0	0	1
A2ML1	1	0	1	0	0
AGRN	1	1	0	0	1
AOC1	1	1	0	0	1
CES1	1	1	0	0	1
CD248	1	1	0	0	1
CRIM1	1	1	0	0	1
FGFBP1	1	0	1	0	0
FOLR3	1	1	0	0	1
HS3ST1	1	0	1	0	0
ATRN	1	1	0	0	1
LEFTY2	1	1	0	0	1
LRP12	1	1	0	0	1
NAGLU	1	1	0	0	1
NPTXR	1	1	0	0	1
PRSS8	1	1	0	0	1
BCHE	1	1	0	0	1
SAA1	1	1	0	0	1
SAA4	1	1	0	0	1
CLSTN1	1	1	0	0	1
GLIPR2	1	1	0	0	1
ALAD	1	1	0	0	1
PGAM2	1	1	0	0	1
ADH1C	1	1	0	0	1
GSS	1	1	0	0	1
CSRP1	1	1	0	0	1
EPHB4	1	1	0	0	1
PRSS27	1	1	0	0	1
VIM	1	1	0	0	1
CKMT1A	1	1	0	0	1
KLK14	1	1	0	0	1
PPP3R1	1	1	0	0	1
PHGDH	1	1	0	0	1
ENPEP	1	0	1	0	0
ANTXR2	1	1	0	0	1
TCN2	1	1	0	0	1
GUSB	1	1	0	0	1
MUC16	1	0	1	0	0
CNN1	1	0	1	0	0
CD247	1	0	1	0	0
COL2A1	1	1	0	0	1
CR2	1	1	0	0	1
NCAN	1	1	0	0	1
CCNA2	1	0	1	0	0
RNASE3	1	1	0	0	1
ENPP6	1	1	0	0	1
EPHA7	1	1	0	0	1
FANK1	1	0	1	0	0
FCN1	1	1	0	0	1
FCRLB	1	0	1	0	0
CFHR2	1	1	0	0	1
FOLR2	1	1	0	0	1
GLA	1	1	0	0	1
GC	1	1	0	0	1
GPX1	1	1	0	0	1
HTRA1	1	1	0	0	1
HEXIM1	1	0	1	0	0
IL6R	1	1	0	0	1
ITGA2	1	0	1	0	0
MAPK9	1	1	0	0	1
KRT19	1	1	0	0	1
LIN7B	1	1	0	0	1
PNLIP	1	1	0	0	1
LILRA2	1	1	0	0	1
XCL2	1	1	0	0	1
MOG	1	0	1	0	0
NLGN1	1	1	0	0	1
OPCML	1	1	0	0	1
PDCD1	1	1	0	0	1
HSPG2	1	1	0	0	1
AKT1	1	1	0	0	1
PSG1	1	0	1	0	0
RBP4	1	1	0	0	1
SLIT1	1	1	0	0	1
SMOC2	1	1	0	0	1
SORCS1	1	1	0	0	1
SORCS3	1	1	0	0	1
TAGLN	1	1	0	0	1
TMEFF1	1	1	0	0	1
BTD	1	1	0	0	1
COL10A1	1	0	1	0	0
BMP2	1	0	1	0	0
BMP4	1	1	0	0	1
BMP8B	1	0	1	0	0
BRAF	1	0	1	0	0
C1QL2	1	1	0	0	1
CD79A	1	1	0	0	1
CEBPB	1	0	1	0	0
DKK2	1	1	0	0	1
INHBC	1	1	0	0	1
LMAN1	1	0	1	0	0
NODAL	1	0	1	0	0
PGR	1	1	0	0	1
TXLNA	1	0	1	0	0
GPT	1	1	0	0	1
CDH8	1	0	1	0	0
FLT4	1	1	0	0	1
SHC1	1	1	0	0	1
OLR1	1	1	0	0	1
CFHR5	1	1	0	0	1
IGF2R	1	1	0	0	1
NID2	1	1	0	0	1
WIF1	1	1	0	0	1
GRAP2	1	0	1	0	0
TEC	1	0	1	0	0
AKR1B10	1	0	1	0	0
EPHA4	1	1	0	0	1
GIP	1	1	0	0	1
GHRH	1	1	0	0	1
LGR5	1	0	1	0	0
ROBO4	1	1	0	0	1
PLA2G2D	1	0	1	0	0
TIGIT	1	0	1	0	0
BPIFA2	1	1	0	0	1
LGR4	1	0	1	0	0
CDH11	1	1	0	0	1
UNC5D	1	1	0	0	1
BTLA	1	0	1	0	0
DKKL1	1	0	1	0	0
CDH6	1	0	1	0	0
FLT1	1	1	0	0	1
ACVRL1	1	1	0	0	1
CD320	1	1	0	0	1
MZB1	1	1	0	0	1
NRXN3	1	1	0	0	1
HMGA1	1	0	1	0	0
STAT5B	1	0	1	0	0
MYOC	1	1	0	0	1
A1BG	1	1	0	0	1
NUDT2	1	1	0	0	1
B3GNT4	1	0	1	0	0
CSN2	1	0	1	0	0
HSPA5	1	1	0	0	1
CHIA	1	1	0	0	1
FADD	1	1	0	0	1
GLRX3	1	1	0	0	1
GLRX5	1	0	1	0	0
GPN1	1	0	1	0	0
C1QTNF9	1	0	1	0	0
AKR1B1	1	1	0	0	1
GSN	1	1	0	0	1
KIRREL2	1	1	0	0	1
LRP10	1	1	0	0	1
SDC3	1	1	0	0	1
CDH17	1	1	0	0	1
RSPO1	1	1	0	0	1
ENO3	1	0	1	0	0
CASP14	1	0	1	0	0
CD69	1	0	1	0	0
LY75	1	1	0	0	1
NAXE	1	1	0	0	1
BMP3	1	0	1	0	0
GDF10	1	0	1	0	0
NPPB	1	1	0	0	1
COL6A2	1	1	0	0	1
CASK	1	0	1	0	0
GDF3	1	0	1	0	0
GDF7	1	0	1	0	0
HDGF	1	1	0	0	1
IL26	1	1	0	0	1
LECT2	1	1	0	0	1
PPBP	1	1	0	0	1
JUP	1	1	0	0	1
RAC3	1	0	1	0	0
REG1B	1	1	0	0	1
SCUBE3	1	1	0	0	1
ENGASE	1	0	1	0	0
DEFA5	1	1	0	0	1
SIGLEC5	1	1	0	0	1
OCIAD1	1	0	1	0	0
CALB2	1	1	0	0	1
PDE5A	1	1	0	0	1
TNNT3	1	0	1	0	0
NME4	1	0	1	0	0
GDI1	1	1	0	0	1
FHL1	1	0	1	0	0
CDCP1	1	1	0	0	1
APOL3	1	0	1	0	0
ATXN3	1	1	0	0	1
DOK1	1	0	1	0	0
CFHR3	1	0	1	0	0
CFLAR	1	0	1	0	0
MPZL1	1	1	0	0	1
RAB3B	1	0	1	0	0
RGS5	1	0	1	0	0
SCO2	1	0	1	0	0
PDZK1	1	0	1	0	0
NMRK1	1	0	1	0	0
LSM4	1	0	1	0	0
MAPRE2	1	0	1	0	0
RAB2A	1	0	1	0	0
RCN3	1	1	0	0	1
SH3GLB1	1	0	1	0	0
NANP	1	0	1	0	0
TAF15	1	0	1	0	0
CDK16	1	0	1	0	0
GSTZ1	1	0	1	0	0
MAGOHB	1	0	1	0	0
MSRB2	1	0	1	0	0
PHPT1	1	1	0	0	1
RAB4A	1	0	1	0	0
MAPRE3	1	1	0	0	1
PTRH2	1	0	1	0	0
ADAMTSL1	1	1	0	0	1
ENPP2	1	1	0	0	1
OSBPL9	1	1	0	0	1
MDGA1	1	1	0	0	1
LAMP1	1	1	0	0	1
CADM2	1	1	0	0	1
OMG	1	1	0	0	1
RNASET2	1	1	0	0	1
CD14	1	1	0	0	1
SEMA4A	1	1	0	0	1
SLITRK6	1	1	0	0	1
TLR3	1	1	0	0	1
DBI	1	1	0	0	1
PLXNB3	1	1	0	0	1
ALPL	1	1	0	0	1
F13A1	1	1	0	0	1
SULT1E1	1	1	0	0	1
HBB	1	1	0	0	1
PDGFD	1	1	0	0	1
S100A8	1	1	0	0	1
BLVRB	1	1	0	0	1
HSPE1	1	1	0	0	1
IRF3	1	1	0	0	1
KIR2DS4	1	0	1	0	0
KIR2DL3	1	0	1	0	0
PTGES3	1	1	0	0	1
VPS28	1	0	1	0	0
DCLK1	1	1	0	0	1
UBE2G1	1	1	0	0	1
DDOST	1	1	0	0	1
ANXA3	1	0	1	0	0
ANXA4	1	0	1	0	0
CALCB	1	1	0	0	1
STATH	1	1	0	0	1
MAP2K6	1	0	1	0	0
PSIP1	1	1	0	0	1
BAG1	1	0	1	0	0
CLPP	1	0	1	0	0
HIF1AN	1	1	0	0	1
KIR2DL1	1	0	1	0	0
PDCD4	1	0	1	0	0
PNMT	1	0	1	0	0
RAB5A	1	1	0	0	1
SULT2B1	1	0	1	0	0
TCL1A	1	0	1	0	0
OGN	1	1	0	0	1
LCP1	1	1	0	0	1
SELENOH	1	0	1	0	0
AASDHPPT	1	1	0	0	1
GUK1	1	1	0	0	1
DUSP23	1	0	1	0	0
CNPY3	1	1	0	0	1
BDH2	1	1	0	0	1
KREMEN1	1	1	0	0	1
ADPRS	1	1	0	0	1
ACADM	1	1	0	0	1
VAMP2	1	0	1	0	0
CREB3L2	1	0	1	0	0
YY1	1	1	0	0	1
ACAT2	1	1	0	0	1
AGR3	1	1	0	0	1
SNPH	1	0	1	0	0
STOML1	1	1	0	0	1
ZADH2	1	0	1	0	0
FDCSP	1	0	1	0	0
AIDA	1	1	0	0	1
SYNJ2BP	1	0	1	0	0
CHMP2B	1	1	0	0	1
SYT4	1	1	0	0	1
IL1F10	1	0	1	0	0
SEPSECS	1	0	1	0	0
VHL	1	1	0	0	1
SNRPB2	1	1	0	0	1
KYAT1	1	0	1	0	0
DCUN1D1	1	1	0	0	1
STMN1	1	1	0	0	1
ABHD10	1	0	1	0	0
EIF4EBP1	1	1	0	0	1
AKR1C3	1	1	0	0	1
UBE2K	1	1	0	0	1
STARD5	1	0	1	0	0
PFKM	1	1	0	0	1
NFKBIB	1	0	1	0	0
RBM17	1	0	1	0	0
ACADS	1	0	1	0	0
ADH1A	1	0	1	0	0
HSD17B11	1	0	1	0	0
HMOX1	1	1	0	0	1
ACOT8	1	1	0	0	1
ACADSB	1	1	0	0	1
ARL5B	1	1	0	0	1
UCHL5	1	1	0	0	1
PMM1	1	0	1	0	0
CETN3	1	0	1	0	0
UFD1	1	0	1	0	0
TES	1	0	1	0	0
NLGN3	1	1	0	0	1
AK4	1	0	1	0	0
ETFA	1	0	1	0	0
SFRP4	1	1	0	0	1
CD9	1	0	1	0	0
HARS1	1	1	0	0	1
BCL2L11	1	0	1	0	0
CP	1	0	1	0	0
EGFL6	1	0	1	0	0
FOLR1	1	1	0	0	1
GOLM1	1	1	0	0	1
MX1	1	1	0	0	1
ACSF2	1	0	1	0	0
DHRS9	1	1	0	0	1
SUFU	1	0	1	0	0
YEATS4	1	0	1	0	0
PBK	1	0	1	0	0
SH3BGRL3	1	1	0	0	1
SIRT3	1	0	1	0	0
NAALADL1	1	1	0	0	1
HPD	1	1	0	0	1
SRP14	1	0	1	0	0
RPP30	1	0	1	0	0
NMI	1	1	0	0	1
ANXA11	1	1	0	0	1
RAB21	1	1	0	0	1
HSPA13	1	1	0	0	1
RAB3A	1	0	1	0	0
ING4	1	1	0	0	1
CBLIF	1	0	1	0	0
CA5B	1	0	1	0	0
ACOT13	1	1	0	0	1
TRIP10	1	1	0	0	1
CD160	1	0	1	0	0
VSIG4	1	1	0	0	1
EPHB1	1	1	0	0	1
CD46	1	1	0	0	1
COMMD9	1	0	1	0	0
APOA4	1	1	0	0	1
TBCB	1	1	0	0	1
TPP1	1	1	0	0	1
BTN3A3	1	1	0	0	1
SEPTIN6	1	0	1	0	0
PSME2	1	1	0	0	1
TICAM2	1	1	0	0	1
OVCA2	1	1	0	0	1
WBP2	1	1	0	0	1
TIMELESS	1	0	1	0	0
UGT1A1	1	0	1	0	0
[truncated: 4,358 more rows]

[truncated: 13 more sheets: 10.Overlap.CSFPlasma.MSdepleted, 11.Overlap.CSFPlasma.MSundeplet, 12.Olink.SomaScan.Corr.CSF, 13.Olink.SomaScan.Corr.Plasma, 14.Olink.MS.Corr.CSF, 15.Olink.MS.Corr.Plasma, 16.MS.SomaScan.Corr.CSF, 17.MS.SomaScan.Corr.Plasma, 18.CSF.Network.kME, 19.CSF.heatmapValues, 20.Plasma.Network.kME, 21.Plasma.heatmapValues, 22.Brain.heatmapValues]
